# Supplementary material for: Bibliometric study of neuroinflammation in autism spectrum disorder
Source: Front Psychiatry. 2023 Jan 19;14:1086068. doi: 10.3389/fpsyt.2023.1086068 (PMC9893120; doi:10.3389/fpsyt.2023.1086068)
Supplement: Supplementary file 1 [file Data_Sheet_1.ZIP]

Archive with 2 entries (2 files):
- input/download_1-500 (3).txt
- input/download_501-620.txt
