# Supplementary material for: Bibliometric study of neuroinflammation in autism spectrum disorder
Source: Front Psychiatry. 2023 Jan 19;14:1086068. doi: 10.3389/fpsyt.2023.1086068 (PMC9893120; doi:10.3389/fpsyt.2023.1086068)
Supplement: Supplementary file 1 [file Data_Sheet_1.ZIP › input/download_1-500 (3).txt]

FN Clarivate Analytics Web of Science
VR 1.0
PT B
AU Davis, RL
AF Davis, Randall L.
BE Aschner, M
   Costa, LG
TI Neurodevelopment: Inflammation Matters
SO LINKING ENVIRONMENTAL EXPOSURE TO NEURODEVELOPMENTAL DISORDERS
SE Advances in Neurotoxicology
LA English
DT Article; Book Chapter
ID MATERNAL IMMUNE ACTIVATION; CONGENITAL CYTOMEGALOVIRUS-INFECTION; AUTISM
   SPECTRUM DISORDER; BIRTH-WEIGHT INFANTS; CEREBRAL-PALSY;
   BRAIN-DEVELOPMENT; ANIMAL-MODEL; NEONATAL HYPOXIA/ISCHEMIA; INTRAUTERINE
   INFLAMMATION; SYSTEMIC INFLAMMATION
C1 [Davis, Randall L.] Oklahoma State Univ, Ctr Hlth Sci, Dept Pharmacol & Physiol, Tulsa, OK 74106 USA.
C3 Oklahoma State University System; Oklahoma State University Center for
   Health Sciences
RP Davis, RL (corresponding author), Oklahoma State Univ, Ctr Hlth Sci, Dept Pharmacol & Physiol, Tulsa, OK 74106 USA.
EM randall.davis@okstate.edu
CR Alshaikh B, 2013, J PERINATOL, V33, P558, DOI 10.1038/jp.2012.167
   American Psychiatric Association, 2000, DIAGNOSTIC STAT MANU, V4th, DOI 10.1176/appi.books.9780890425596
   Andersen SL, 2003, NEUROSCI BIOBEHAV R, V27, P3, DOI 10.1016/S0149-7634(03)00005-8
   Arcuri C, 2017, FRONT MOL NEUROSCI, V10, DOI 10.3389/fnmol.2017.00191
   Avendano BC, 2015, GLIA, V63, P2058, DOI 10.1002/glia.22877
   Awad N, 2011, AM J OBSTET GYNECOL, V204, DOI 10.1016/j.ajog.2011.01.030
   Back SA, 2002, J NEUROSCI, V22, P455, DOI 10.1523/JNEUROSCI.22-02-00455.2002
   Back SA, 2017, ACTA NEUROPATHOL, V134, P331, DOI 10.1007/s00401-017-1718-6
   Banks WA, 2010, BRAIN BEHAV IMMUN, V24, P102, DOI 10.1016/j.bbi.2009.09.001
   Belanger M, 2011, CELL METAB, V14, P724, DOI 10.1016/j.cmet.2011.08.016
   Ben Haim L, 2017, NAT REV NEUROSCI, V18, P31, DOI [10.1038/nrn.2016.159, 10.1038/nm.2016.159]
   Bialas AR, 2013, NAT NEUROSCI, V16, P1773, DOI 10.1038/nn.3560
   Bilbo SD, 2009, FRONT BEHAV NEUROSCI, V3, DOI 10.3389/neuro.08.014.2009
   Bjornsen LP, 2014, J NEUROCHEM, V128, P641, DOI 10.1111/jnc.12509
   Boppana SB, 2013, CLIN INFECT DIS, V57, pS178, DOI 10.1093/cid/cit629
   Bosworth AP, 2017, CURR OPIN NEUROBIOL, V47, P38, DOI 10.1016/j.conb.2017.08.017
   Brown AS, 2011, SCHIZOPHRENIA BULL, V37, P284, DOI 10.1093/schbul/sbq146
   Brown AS, 2010, AM J PSYCHIAT, V167, P261, DOI 10.1176/appi.ajp.2009.09030361
   Buosi AS, 2018, MOL NEUROBIOL, V55, P751, DOI 10.1007/s12035-016-0343-z
   Buser JR, 2012, ANN NEUROL, V71, P93, DOI 10.1002/ana.22627
   Cannon TD, 2008, BIOL PSYCHIAT, V64, P797, DOI 10.1016/j.biopsych.2008.04.012
   Cardoso FL, 2015, J NEUROINFLAMM, V12, DOI 10.1186/s12974-015-0299-3
   Carmona MA, 2009, P NATL ACAD SCI USA, V106, P12524, DOI 10.1073/pnas.0903328106
   Cassella SN, 2016, SCHIZOPHR RES, V171, P195, DOI 10.1016/j.schres.2016.01.041
   Chang EY, 2011, J MATERN-FETAL NEO M, V24, P732, DOI 10.3109/14767058.2010.528089
   Chao MW, 2016, SCI REP-UK, V6, DOI 10.1038/srep32373
   Chattopadhyaya B, 2007, NEURON, V54, P889, DOI 10.1016/j.neuron.2007.05.015
   Choi GB, 2016, SCIENCE, V351, P933, DOI 10.1126/science.aad0314
   Choi SL, 2014, PLOS ONE, V9, DOI 10.1371/journal.pone.0097093
   Christensen DL, 2016, MMWR SURVEILL SUMM, V65, P1
   Chua CO, 2009, STROKE, V40, P3369, DOI 10.1161/STROKEAHA.109.549212
   Chung WS, 2013, NATURE, V504, P394, DOI 10.1038/nature12776
   Clarke LE, 2013, NAT REV NEUROSCI, V14, P311, DOI 10.1038/nrn3484
   Colombo E, 2016, TRENDS IMMUNOL, V37, P608, DOI 10.1016/j.it.2016.06.006
   Colver A, 2014, LANCET, V383, P1240, DOI 10.1016/S0140-6736(13)61835-8
   Comim CM, 2016, MOL NEUROBIOL, V53, P5928, DOI 10.1007/s12035-015-9495-5
   Cordeiro CN, 2015, OBSTET GYNECOL SURV, V70, P644, DOI 10.1097/OGX.0000000000000236
   Cunningham CL, 2013, J NEUROSCI, V33, P4216, DOI 10.1523/JNEUROSCI.3441-12.2013
   De Bundel D, 2016, MOL PSYCHIATR, V21, P1545, DOI 10.1038/mp.2015.210
   de Cossio LF, 2017, BRAIN BEHAV IMMUN, V63, P88, DOI 10.1016/j.bbi.2016.09.028
   Spohr TCLDE, 2014, FRONT CELL NEUROSCI, V8, DOI 10.3389/fncel.2014.00296
   Debnath M, 2015, NEUROSCI BIOBEHAV R, V49, P90, DOI 10.1016/j.neubiorev.2014.12.003
   Deng YY, 2014, PLOS ONE, V9, DOI 10.1371/journal.pone.0087420
   Deshmukh M, 1997, MOL PHARMACOL, V51, P897, DOI 10.1124/mol.51.6.897
   Dhobale M, 2012, NEUROSCIENCE, V216, P31, DOI 10.1016/j.neuroscience.2012.04.016
   Dohare P, 2016, J NEUROSCI, V36, P3363, DOI 10.1523/JNEUROSCI.4329-15.2016
   Rubio APD, 2014, J PINEAL RES, V56, P154, DOI 10.1111/jpi.12108
   Rubio APD, 2017, J PINEAL RES, V63, DOI 10.1111/jpi.12439
   Du XN, 2011, PLOS ONE, V6, DOI 10.1371/journal.pone.0019583
   Ebrahimi M, 2016, GLIA, V64, P48, DOI 10.1002/glia.22902
   Elovitz MA, 2011, INT J DEV NEUROSCI, V29, P663, DOI 10.1016/j.ijdevneu.2011.02.011
   Emery B, 2015, CSH PERSPECT BIOL, V7, DOI 10.1101/cshperspect.a020461
   Fantin A, 2010, BLOOD, V116, P829, DOI 10.1182/blood-2009-12-257832
   Feigenson KA, 2014, NEUROSCI BIOBEHAV R, V38, P72, DOI 10.1016/j.neubiorev.2013.11.006
   Fern R, 2000, J NEUROSCI, V20, P34, DOI 10.1523/JNEUROSCI.20-01-00034.2000
   Fonseca MI, 2017, J NEUROINFLAMM, V14, DOI 10.1186/s12974-017-0814-9
   Forbes TA, 2017, TRENDS NEUROSCI, V40, P572, DOI 10.1016/j.tins.2017.06.009
   Gannon RL, 2014, EUR NEUROPSYCHOPHARM, V24, P964, DOI 10.1016/j.euroneuro.2013.12.007
   Garofoli F, 2017, J AUTISM DEV DISORD, V47, P1490, DOI 10.1007/s10803-017-3050-3
   Georgiadis P, 2008, STROKE, V39, P3378, DOI 10.1161/STROKEAHA.107.510883
   Ginhoux F, 2010, SCIENCE, V330, P841, DOI 10.1126/science.1194637
   Giovanoli S, 2016, TRANSL PSYCHIAT, V6, DOI 10.1038/tp.2016.38
   Giovanoli S, 2016, BRAIN BEHAV IMMUN, V55, P25, DOI 10.1016/j.bbi.2015.09.015
   Girard S, 2009, NEUROSCIENCE, V158, P673, DOI 10.1016/j.neuroscience.2008.10.032
   Goeden N, 2016, J NEUROSCI, V36, P6041, DOI 10.1523/JNEUROSCI.2534-15.2016
   Gomez-Nicola D, 2015, NEUROSCIENTIST, V21, P169, DOI 10.1177/1073858414530512
   Gottfried C, 2015, FRONT PSYCHIATRY, V6, DOI 10.3389/fpsyt.2015.00121
   GOTTSCHALL PE, 1992, NEUROENDOCRINOLOGY, V56, P935, DOI 10.1159/000126328
   Hagberg H, 2015, NAT REV NEUROL, V11, P192, DOI 10.1038/nrneurol.2015.13
   HAMILTON SP, 1994, GLIA, V11, P326, DOI 10.1002/glia.440110405
   Han M, 2017, EUR ARCH PSY CLIN N, V267, P479, DOI 10.1007/s00406-017-0802-1
   Han M, 2016, SCI REP-UK, V6, DOI 10.1038/srep36087
   Hardeland R, 2011, PROG NEUROBIOL, V93, P350, DOI 10.1016/j.pneurobio.2010.12.004
   Hazlett EA, 2008, NEUROIMAGE, V42, P1164, DOI 10.1016/j.neuroimage.2008.05.039
   Herculano-Houzel S, 2014, GLIA, V62, P1377, DOI 10.1002/glia.22683
   Heusch G, 2011, CIRC RES, V109, P1302, DOI 10.1161/CIRCRESAHA.111.255604
   Hirvonen M, 2014, PEDIATRICS, V134, pE1584, DOI 10.1542/peds.2014-0945
   Hochreiter-Hufford A, 2013, CSH PERSPECT BIOL, V5, DOI 10.1101/cshperspect.a008748
   Hristova M, 2016, J NEUROCHEM, V136, P981, DOI 10.1111/jnc.13490
   Huang JC, 2018, BRAIN RES, V1688, P33, DOI 10.1016/j.brainres.2017.11.005
   Huang ZJ, 2007, NAT REV NEUROSCI, V8, P673, DOI 10.1038/nrn2188
   Itoh T, 2002, J NEUROCHEM, V81, P390, DOI 10.1046/j.1471-4159.2002.00866.x
   Jantzie L. L., 2015, JOVE-J VIS EXP, V105
   Jantzie LL, 2014, J NEUROINFLAMM, V11, DOI 10.1186/1742-2094-11-131
   Kagawa Y, 2015, GLIA, V63, P780, DOI 10.1002/glia.22784
   Kannan S, 2012, SCI TRANSL MED, V4, DOI 10.1126/scitranslmed.3003162
   Khakh BS, 2015, NAT NEUROSCI, V18, P942, DOI 10.1038/nn.4043
   Khandaker GM, 2013, PSYCHOL MED, V43, P239, DOI 10.1017/S0033291712000736
   Kimelberg HK, 2010, NEUROTHERAPEUTICS, V7, P338, DOI 10.1016/j.nurt.2010.07.006
   Kirsten TB, 2012, J NEUROSCI RES, V90, P1903, DOI 10.1002/jnr.23089
   Kirsten TB, 2015, PLOS ONE, V10, DOI 10.1371/journal.pone.0134565
   Knuesel I, 2014, NAT REV NEUROL, V10, P643, DOI 10.1038/nrneurol.2014.187
   Krieglstein K, 2002, J PHYSIOLOGY-PARIS, V96, P25, DOI 10.1016/S0928-4257(01)00077-8
   Kuban KCK, 2014, J CHILD NEUROL, V29, P1692, DOI 10.1177/0883073813513335
   Lan KM, 2016, INT J MOL SCI, V17, DOI 10.3390/ijms17030289
   Lante F, 2008, HIPPOCAMPUS, V18, P602, DOI 10.1002/hipo.20421
   Li B., 2017, PROG NEUROBIOL
   Li Y, 2014, ANAT REC, V297, P1908, DOI 10.1002/ar.22998
   LIESI P, 1988, DEV BIOL, V130, P774, DOI 10.1016/0012-1606(88)90366-1
   Loomes R, 2017, J AM ACAD CHILD PSY, V56, P466, DOI 10.1016/j.jaac.2017.03.013
   Lu B, 2014, Handb Exp Pharmacol, V220, P223, DOI 10.1007/978-3-642-45106-5_9
   Ma SY, 2012, PLOS ONE, V7, DOI 10.1371/journal.pone.0045035
   MacDowell KS, 2017, NEUROPHARMACOLOGY, V116, P196, DOI 10.1016/j.neuropharm.2016.12.025
   Makinodan M, 2008, J NEUROSCI RES, V86, P2190, DOI 10.1002/jnr.21673
   Makinson R, 2017, BRAIN BEHAV IMMUN, V66, P277, DOI 10.1016/j.bbi.2017.07.016
   Matcovitch-Natan O, 2016, SCIENCE, V353, DOI 10.1126/science.aad8670
   Maxwell JR, 2015, PLACENTA, V36, P1378, DOI 10.1016/j.placenta.2015.10.009
   Maynard TM, 2001, SCHIZOPHRENIA BULL, V27, P457, DOI 10.1093/oxfordjournals.schbul.a006887
   Mazaheri F, 2014, NAT COMMUN, V5, DOI 10.1038/ncomms5046
   Meyer U, 2006, J NEUROSCI, V26, P4752, DOI 10.1523/JNEUROSCI.0099-06.2006
   Meyer U, 2005, NEUROSCI BIOBEHAV R, V29, P913, DOI 10.1016/j.neubiorev.2004.10.012
   Meyer U, 2014, BIOL PSYCHIAT, V75, P307, DOI 10.1016/j.biopsych.2013.07.011
   Meyer U, 2012, NEUROPHARMACOLOGY, V62, P1308, DOI 10.1016/j.neuropharm.2011.01.009
   Mitew S, 2014, NEUROSCIENCE, V276, P29, DOI 10.1016/j.neuroscience.2013.11.029
   Mitha A, 2013, PEDIATRICS, V132, pE372, DOI 10.1542/peds.2012-3979
   Modabbernia A, 2017, MOL AUTISM, V8, DOI 10.1186/s13229-017-0121-4
   Moller M, 2015, ACS CHEM NEUROSCI, V6, P987, DOI 10.1021/cn5003368
   Mottahedin A, 2017, J CEREBR BLOOD F MET, V37, P1192, DOI 10.1177/0271678X17691292
   Mukerji A, 2015, PEDIATRICS, V136, P1132, DOI 10.1542/peds.2015-0944
   Nieto R, 2013, Front Psychiatry, V4, P45, DOI 10.3389/fpsyt.2013.00045
   O'Loughlin E, 2017, J NEUROINFLAMM, V14, DOI 10.1186/s12974-017-0981-8
   O'Shea TM, 2009, EARLY HUM DEV, V85, P719, DOI 10.1016/j.earlhumdev.2009.08.060
   Ortega SB, 2016, J LEUKOCYTE BIOL, V99, P21, DOI 10.1189/jlb.5HI0914-447R
   Oskoui M, 2013, DEV MED CHILD NEUROL, V55, P509, DOI 10.1111/dmcn.12080
   Osredkar D, 2015, DEV NEUROSCI-BASEL, V37, P390, DOI 10.1159/000430860
   Pang Y, 2016, PLOS ONE, V11, DOI 10.1371/journal.pone.0164403
   Paolicelli RC, 2011, SCIENCE, V333, P1456, DOI 10.1126/science.1202529
   Park MH, 2006, BIOCHEM BIOPH RES CO, V339, P1021, DOI 10.1016/j.bbrc.2005.10.218
   Patterson PH, 2011, TRENDS MOL MED, V17, P389, DOI 10.1016/j.molmed.2011.03.001
   Perdiguero EG, 2015, NATURE, V518, P547, DOI 10.1038/nature13989
   Perry W, 2007, BIOL PSYCHIAT, V61, P482, DOI 10.1016/j.biopsych.2005.09.025
   Pierre WC, 2017, BRAIN BEHAV IMMUN, V59, P333, DOI 10.1016/j.bbi.2016.08.018
   Ray MT, 2014, TRANSL PSYCHIAT, V4, DOI 10.1038/tp.2014.26
   Reemst K, 2016, FRONT HUM NEUROSCI, V10, DOI 10.3389/fnhum.2016.00566
   Reisinger S, 2015, PHARMACOL THERAPEUT, V149, P213, DOI 10.1016/j.pharmthera.2015.01.001
   Robinson S, 1998, J NEUROSCI, V18, P10457
   Robinson S, 2001, DEV NEUROSCI-BASEL, V23, P338, DOI 10.1159/000048717
   Rudenko A, 2014, NEUROPHARMACOLOGY, V80, P70, DOI 10.1016/j.neuropharm.2014.01.043
   Rumajogee P, 2016, FRONT NEUROL, V7, DOI 10.3389/fneur.2016.00057
   Sakamoto A, 2015, BRAIN DEV-JPN, V37, P200, DOI 10.1016/j.braindev.2014.03.016
   Savard A, 2015, J NEUROINFLAMM, V12, DOI 10.1186/s12974-015-0330-8
   Schafer DP, 2012, NEURON, V74, P691, DOI 10.1016/j.neuron.2012.03.026
   Schlapbach LJ, 2011, PEDIATRICS, V128, pE348, DOI 10.1542/peds.2010-3338
   Seleme MC, 2017, J VIROL, V91, DOI 10.1128/JVI.01983-16
   Semple BD, 2013, PROG NEUROBIOL, V106, P1, DOI 10.1016/j.pneurobio.2013.04.001
   Shigemoto-Mogami Y, 2014, J NEUROSCI, V34, P2231, DOI 10.1523/JNEUROSCI.1619-13.2014
   Shrivastava K, 2013, DEV NEUROSCI-BASEL, V35, P212, DOI 10.1159/000348432
   Simeone JC, 2015, BMC PSYCHIATRY, V15, DOI 10.1186/s12888-015-0578-7
   Stevens B, 2007, CELL, V131, P1164, DOI 10.1016/j.cell.2007.10.036
   Stoll BJ, 2004, JAMA-J AM MED ASSOC, V292, P2357, DOI 10.1001/jama.292.19.2357
   Swerdlow NR, 2018, SCHIZOPHR RES, V198, P6, DOI 10.1016/j.schres.2017.05.013
   Takahashi M, 2000, MOL PSYCHIATR, V5, P293, DOI 10.1038/sj.mp.4000718
   Tonge DA, 2012, BRAIN RES, V1453, P8, DOI 10.1016/j.brainres.2012.03.024
   Tsai HH, 2002, CELL, V110, P373, DOI 10.1016/S0092-8674(02)00838-3
   Van Deijk ALF, 2017, GLIA, V65, P670, DOI 10.1002/glia.23120
   van Tilborg E, 2017, GLIA, V66, P1
   van Tilborg E, 2016, PROG NEUROBIOL, V136, P28, DOI 10.1016/j.pneurobio.2015.11.002
   Vannucci RC, 1997, ANN NY ACAD SCI, V835, P234, DOI 10.1111/j.1749-6632.1997.tb48634.x
   Vinukonda G, 2016, J NEUROSCI, V36, P872, DOI 10.1523/JNEUROSCI.3297-15.2016
   Vinukonda G, 2010, BRAIN, V133, P2264, DOI 10.1093/brain/awq107
   Vuong HE, 2017, BIOL PSYCHIAT, V81, P411, DOI 10.1016/j.biopsych.2016.08.024
   Wang LW, 2014, NEONATOLOGY, V106, P209, DOI 10.1159/000362782
   Waterhouse EG, 2009, MOL CELL NEUROSCI, V42, P81, DOI 10.1016/j.mcn.2009.06.009
   Watson RE, 2006, BIRTH DEFECTS RES B, V77, P471, DOI 10.1002/bdrb.20090
   Watzlawik JO, 2015, PLOS ONE, V10, DOI 10.1371/journal.pone.0128007
   Wong CS, 2014, NEUROSCIENCE, V267, P147, DOI 10.1016/j.neuroscience.2014.02.032
   Xu DX, 2007, J PINEAL RES, V43, P74, DOI 10.1111/j.1600-079X.2007.00445.x
   Yanni D, 2017, PEDIATR RES, V82, P691, DOI 10.1038/pr.2017.128
   Yanowitz TD, 2006, PEDIATR RES, V59, P299, DOI 10.1203/01.pdr.0000196738.03171.f1
   Yanowitz TD, 2002, PEDIATR RES, V51, P310, DOI 10.1203/00006450-200203000-00008
   Yellowhair T. R., 2017, EXP NEUROL
   Yeung MSY, 2014, CELL, V159, P766, DOI 10.1016/j.cell.2014.10.011
   Zaghloul N, 2017, PLOS ONE, V12, DOI 10.1371/journal.pone.0175438
   Zalocusky KA, 2016, NATURE, V531, P642, DOI 10.1038/nature17400
   Zhang Z, 2016, NEUROBIOL DIS, V94, P116, DOI 10.1016/j.nbd.2016.06.010
NR 175
TC 4
Z9 4
U1 0
U2 1
PU ACADEMIC PRESS LTD-ELSEVIER SCIENCE LTD
PI LONDON
PA 125 LONDON WALL, LONDON EC2Y 5AS, ENGLAND
BN 978-0-12-815552-3; 978-0-12-815551-6
J9 ADV NEUROTOXICOL
PY 2018
VL 2
BP 227
EP 264
DI 10.1016/bs.ant.2018.03.002
PG 38
WC Neurosciences; Toxicology
WE Book Citation Index – Science (BKCI-S)
SC Neurosciences & Neurology; Toxicology
GA BM2PX
UT WOS:000461282400009
DA 2022-12-12
ER

PT J
AU Hafizi, S
   Tabatabaei, D
   Lai, MC
AF Hafizi, Sina
   Tabatabaei, Dina
   Lai, Meng-Chuan
TI Review of Clinical Studies Targeting Inflammatory Pathways for
   Individuals With Autism
SO FRONTIERS IN PSYCHIATRY
LA English
DT Review
DE autism; inflammation; neuroinflammation; autism spectrum disorder;
   immune system
ID PLACEBO-CONTROLLED TRIAL; ADRENOCORTICOTROPIC HORMONE 4-9;
   NECROSIS-FACTOR-ALPHA; OPEN-LABEL TRIAL; DOUBLE-BLIND; N-ACETYLCYSTEINE;
   ADJUNCTIVE THERAPY; SPECTRUM DISORDER; OXIDATIVE STRESS; IMMUNE-SYSTEM
AB Immune dysfunction and abnormal immune response may be associated with certain mechanisms underlying autism spectrum disorder (ASD). The early evidence for this link was based on the increased incidence of ASD in children with a history of maternal infection during pregnancy. Observational studies show increased prevalence of immune-related disorders-ranging from atopy, food allergy, viral infections, asthma, primary immunodeficiency, to autoimmune disorders-in individuals with ASD and their families. Evidence of neuroglial activation and focal brain inflammation in individuals with ASD implies that the central nervous system immunity may also be atypical in some individuals with ASD. Also, both peripheral and central inflammatory responses are suggested to be associated with ASD-related behavioral symptoms. Atypical immune responses may be evident in specific ASD subgroups, such as those with significant gastrointestinal symptoms. The present review aimed to evaluate current literature of potential interventions that target inflammatory pathways for individuals with ASD and to summarize whether these interventions were associated with improvement in autism symptoms and adaptation. We found that the current literature on the efficacy of anti-inflammatory interventions in ASD is still limited and large-scale randomized controlled trials are needed to provide robust evidence. We concluded that the role of immune-mediated mechanisms in the emergence of ASD or related challenges may be specific to subsets of individuals (e.g. those with concurrent immunological disorders, developmental regression, or high irritability). These subsets of individuals of ASD might be more likely to benefit from interventions that target immune-mediated mechanisms and with whom next-stage immune-mediated clinical trials could be conducted.
C1 [Hafizi, Sina] Univ Manitoba, Max Rady Coll Med, Rady Fac Hlth Sci, Dept Psychiat, Winnipeg, MB, Canada.
   [Tabatabaei, Dina] Univ Tehran Med Sci, Sch Med, Tehran, Iran.
   [Lai, Meng-Chuan] Univ Toronto, Ctr Addict & Mental Hlth, Toronto, ON, Canada.
   [Lai, Meng-Chuan] Univ Toronto, Hosp Sick Children, Dept Psychiat, Toronto, ON, Canada.
   [Lai, Meng-Chuan] Univ Cambridge, Autism Res Ctr, Dept Psychiat, Cambridge, England.
   [Lai, Meng-Chuan] Natl Taiwan Univ Hosp & Coll Med, Dept Psychiat, Taipei, Taiwan.
C3 University of Manitoba; Tehran University of Medical Sciences;
   University of Toronto; University Toronto Affiliates; Centre for
   Addiction & Mental Health - Canada; University of Toronto; University
   Toronto Affiliates; Hospital for Sick Children (SickKids); University of
   Cambridge; National Taiwan University; National Taiwan University
   Hospital
RP Hafizi, S (corresponding author), Univ Manitoba, Max Rady Coll Med, Rady Fac Hlth Sci, Dept Psychiat, Winnipeg, MB, Canada.
EM sina.hafizi@gmail.com
RI Lai, Meng-Chuan/K-7407-2016; Hafizi, Sina/J-6482-2013
OI Lai, Meng-Chuan/0000-0002-9593-5508; Hafizi, Sina/0000-0001-7710-6709
CR Agostoni C, 2017, INT J MOL SCI, V18, DOI 10.3390/ijms18122608
   Akhondzadeh S, 2010, PROG NEURO-PSYCHOPH, V34, P32, DOI 10.1016/j.pnpbp.2009.09.012
   Aman MG, 2017, J CHILD ADOL PSYCHOP, V27, P403, DOI 10.1089/cap.2015.0146
   Anagnostou E, 2018, CURR OPIN NEUROL, V31, P119, DOI 10.1097/WCO.0000000000000542
   Antonucci Nicola, 2015, Case Rep Psychiatry, V2015, P325061, DOI 10.1155/2015/325061
   Asadabadi M, 2013, PSYCHOPHARMACOLOGY, V225, P51, DOI 10.1007/s00213-012-2796-8
   Ashwood P, 2011, BRAIN BEHAV IMMUN, V25, P40, DOI 10.1016/j.bbi.2010.08.003
   Atladottir HO, 2009, PEDIATRICS, V124, P687, DOI 10.1542/peds.2008-2445
   Atladottir HO, 2012, PEDIATRICS, V130, pE1447, DOI 10.1542/peds.2012-1107
   Bendtzen K, 2003, CLIN EXP IMMUNOL, V134, P151, DOI 10.1046/j.1365-2249.2003.02249.x
   Bertolino B, 2017, CNS NEUROSCI THER, V23, P87, DOI 10.1111/cns.12648
   Boris M, 2007, J NEUROINFLAMM, V4, DOI 10.1186/1742-2094-4-3
   Boris Marvin, 2005, Journal of Nutritional & Environmental Medicine (Abingdon), V15, P169, DOI 10.1080/13590840600681827
   Bradstreet JJ, 2007, MED HYPOTHESES, V68, P979, DOI 10.1016/j.mehy.2006.10.015
   BUITELAAR JK, 1990, J AUTISM DEV DISORD, V20, P467, DOI 10.1007/BF02216053
   BUITELAAR JK, 1992, J AM ACAD CHILD PSY, V31, P1149, DOI 10.1097/00004583-199211000-00026
   BUITELAAR JK, 1992, BIOL PSYCHIAT, V31, P1119, DOI 10.1016/0006-3223(92)90156-T
   Chamberlain SR, 2019, BRIT J PSYCHIAT, V214, P11, DOI 10.1192/bjp.2018.66
   Cheng YS, 2017, NEUROPSYCH DIS TREAT, V13, P2531, DOI 10.2147/NDT.S147305
   Chez M, 2012, AUTISM RES TREAT, V2012, DOI DOI 10.1155/2012/291601
   Chez MG, 2007, PEDIATR NEUROL, V36, P361, DOI 10.1016/j.pediatrneurol.2007.01.012
   Chien YL, 2012, PSYCHIAT GENET, V22, P46, DOI 10.1097/YPG.0b013e32834915ae
   Connery K, 2018, TRANSL PSYCHIAT, V8, DOI 10.1038/s41398-018-0214-7
   Dean OM, 2017, AUST NZ J PSYCHIAT, V51, P241, DOI 10.1177/0004867416652735
   DelGiudice-Asch G, 1999, J AUTISM DEV DISORD, V29, P157, DOI 10.1023/A:1023096728131
   Duffy FH, 2014, BMC NEUROL, V14, DOI 10.1186/1471-2377-14-70
   Edmonson C, 2014, MOL AUTISM, V5, DOI 10.1186/2040-2392-5-3
   Estes ML, 2016, SCIENCE, V353, P772, DOI 10.1126/science.aag3194
   Garrido-Mesa N, 2013, BRIT J PHARMACOL, V169, P337, DOI 10.1111/bph.12139
   Ghaleiha A, 2016, J CHILD ADOL PSYCHOP, V26, P784, DOI 10.1089/cap.2015.0175
   Ghaleiha A, 2015, PSYCHIAT RES, V229, P181, DOI 10.1016/j.psychres.2015.07.043
   Ghaleiha A, 2014, J PSYCHOPHARMACOL, V28, P677, DOI 10.1177/0269881113508830
   Ghaleiha A, 2013, PEDIATR DRUGS, V15, P505, DOI 10.1007/s40272-013-0036-2
   Ghaleiha A, 2013, INT J NEUROPSYCHOPH, V16, P783, DOI 10.1017/S1461145712000880
   Ghanizadeh A, 2013, BMC PSYCHIATRY, V13, DOI 10.1186/1471-244X-13-196
   Ghanizadeh A, 2012, J RES MED SCI, V17, P985
   Giacino JT, 2012, NEW ENGL J MED, V366, P819, DOI 10.1056/NEJMoa1102609
   Golla S, 2014, BMC MED, V12, DOI 10.1186/1741-7015-12-79
   Gupta S, 1996, J AUTISM DEV DISORD, V26, P439, DOI 10.1007/BF02172828
   Hardan AY, 2012, BIOL PSYCHIAT, V71, P956, DOI 10.1016/j.biopsych.2012.01.014
   Hertzman M, 2003, INT J PSYCHIAT MED, V33, P395, DOI 10.2190/JE5Q-1NFT-FL40-7PMW
   Horvath A, 2017, J NUTR, V147, P367, DOI 10.3945/jn.116.242354
   Jiang HY, 2016, BRAIN BEHAV IMMUN, V58, P165, DOI 10.1016/j.bbi.2016.06.005
   Jones KL, 2020, MOL PSYCHIATR, V25, P2994, DOI 10.1038/s41380-018-0126-1
   Joshi G, 2016, J CLIN PSYCHOPHARM, V36, P262, DOI 10.1097/JCP.0000000000000499
   Kapur S, 2012, MOL PSYCHIATR, V17, P1174, DOI 10.1038/mp.2012.105
   Khalaj M, 2018, J PSYCHIATR RES, V103, P104, DOI 10.1016/j.jpsychires.2018.04.022
   King BH, 2001, J AM ACAD CHILD PSY, V40, P658, DOI 10.1097/00004583-200106000-00010
   KRUPP LB, 1995, NEUROLOGY, V45, P1956, DOI 10.1212/WNL.45.11.1956
   Kubera M, 2009, PHARMACOL REP, V61, P1105, DOI 10.1016/S1734-1140(09)70173-2
   Li XH, 2009, J NEUROIMMUNOL, V207, P111, DOI 10.1016/j.jneuroim.2008.12.002
   List A, 2005, NEW ENGL J MED, V352, P549, DOI 10.1056/NEJMoa041668
   Liu BS, 2013, J NEUROIMMUNE PHARM, V8, P227, DOI 10.1007/s11481-012-9365-0
   Lombardo MV, 2018, MOL PSYCHIATR, V23, P1001, DOI 10.1038/mp.2017.15
   Marler S, 2014, J CHILD ADOL PSYCHOP, V24, P231, DOI 10.1089/cap.2013.0137
   Masi A, 2015, MOL PSYCHIATR, V20, P440, DOI 10.1038/mp.2014.59
   Matarazzo Eneida B, 2002, World J Biol Psychiatry, V3, P162, DOI 10.3109/15622970209150618
   McGuire K, 2016, PEDIATRICS, V137, pS136, DOI 10.1542/peds.2015-2851L
   Meyer U, 2014, BIOL PSYCHIAT, V75, P307, DOI 10.1016/j.biopsych.2013.07.011
   Michel M, 2012, DEV NEUROBIOL, V72, P1277, DOI 10.1002/dneu.22044
   Minarini A, 2017, EXPERT OPIN DRUG MET, V13, P279, DOI 10.1080/17425255.2017.1251580
   Mohammadi MR, 2013, CLIN NEUROPHARMACOL, V36, P179, DOI 10.1097/WNF.0b013e3182a9339d
   Mordekar SR, 2009, EUR J PAEDIATR NEURO, V13, P367, DOI 10.1016/j.ejpn.2008.06.001
   Morgan JT, 2010, BIOL PSYCHIAT, V68, P368, DOI 10.1016/j.biopsych.2010.05.024
   Mostafa GA, 2013, J NEUROIMMUNOL, V255, P70, DOI 10.1016/j.jneuroim.2012.10.002
   Motaghinejad M, 2016, J NEURAL TRANSM, V123, P1463, DOI 10.1007/s00702-016-1619-1
   Motaghinejad M, 2016, EUR J PHARMACOL, V784, P181, DOI 10.1016/j.ejphar.2016.04.036
   Muller N, 2002, AM J PSYCHIAT, V159, P1029, DOI 10.1176/appi.ajp.159.6.1029
   Muller N, 2006, MOL PSYCHIATR, V11, P680, DOI 10.1038/sj.mp.4001805
   Nakane A, 1980, TOKYOTO EISEI GAKKAS, P104
   Nicolson R, 2006, J CHILD ADOL PSYCHOP, V16, P621, DOI 10.1089/cap.2006.16.621
   Niiederhofer H, 2003, NEUROPSYCHOPHARMACOL, V28, P1014, DOI 10.1038/sj.npp.1300130
   Nikoo M, 2015, CLIN NEUROPHARMACOL, V38, P11, DOI 10.1097/WNF.0000000000000063
   Orasanu G, 2008, J AM COLL CARDIOL, V52, P869, DOI 10.1016/j.jacc.2008.04.055
   Ossola B, 2011, NEUROPHARMACOLOGY, V61, P574, DOI 10.1016/j.neuropharm.2011.04.030
   Pardo CA, 2013, J NEURODEV DISORD, V5, DOI 10.1186/1866-1955-5-9
   Patterson PH, 2011, TRENDS MOL MED, V17, P389, DOI 10.1016/j.molmed.2011.03.001
   Pavlov VA, 2009, BRAIN BEHAV IMMUN, V23, P41, DOI 10.1016/j.bbi.2008.06.011
   Petrosino S, 2017, BRIT J PHARMACOL, V174, P1349, DOI 10.1111/bph.13580
   Plioplys AV, 1998, J CHILD NEUROL, V13, P79, DOI 10.1177/088307389801300207
   Rahimloua M, 2018, J NUTR SCI DIET, V4, P15
   Rezaei V, 2010, PROG NEURO-PSYCHOPH, V34, P1269, DOI 10.1016/j.pnpbp.2010.07.005
   Rossignol DA, 2012, MOL PSYCHIATR, V17, P389, DOI 10.1038/mp.2011.165
   Russo FB, 2018, BIOL PSYCHIAT, V83, P569, DOI 10.1016/j.biopsych.2017.09.021
   Sato T, 2011, NEUROBIOL AGING, V32, P1626, DOI 10.1016/j.neurobiolaging.2009.10.009
   Serafini M, 2010, P NUTR SOC, V69, P273, DOI 10.1017/S002966511000162X
   Shenoy S, 2000, J PEDIATR-US, V136, P682, DOI 10.1067/mpd.2000.105355
   Shimoide M, 1981, CLIN EXP MED, P285
   Sinclair DB, 2005, PEDIATR NEUROL, V32, P300, DOI 10.1016/j.pediatrneurol.2004.12.006
   Slawinski BL, 2018, AM J REPROD IMMUNOL, V79, DOI 10.1111/aji.12840
   SOGAME S, 1978, JPN J CHILD ADOL PSY, V19, P137
   Sommer IE, 2014, SCHIZOPHRENIA BULL, V40, P181, DOI 10.1093/schbul/sbt139
   STEFANATOS GA, 1995, J AM ACAD CHILD PSY, V34, P1107, DOI 10.1097/00004583-199508000-00022
   Stutzman D, 2015, AM J HEALTH-SYST PH, V72, P1956, DOI 10.2146/ajhp150072
   SULLIVAN GW, 1988, INFECT IMMUN, V56, P1722, DOI 10.1128/IAI.56.7.1722-1729.1988
   Suzuki K, 2013, JAMA PSYCHIAT, V70, P49, DOI 10.1001/jamapsychiatry.2013.272
   Suzuki K, 2011, PLOS ONE, V6, DOI 10.1371/journal.pone.0020470
   Takumi T, 2020, NEUROSCI BIOBEHAV R, V110, P60, DOI 10.1016/j.neubiorev.2019.04.012
   Taliou A, 2013, CLIN THER, V35, P592, DOI 10.1016/j.clinthera.2013.04.006
   Theoharides T, 2012, CASE SERIES LUTEOLIN, DOI [10.1177/039463201202500201, DOI 10.1177/039463201202500201]
   Thom RP, 2019, PSYCHOPHARMACOLOGY, V236, P3045, DOI 10.1007/s00213-019-05280-6
   Tian Y, 2015, BRAIN RES, V1622, P174, DOI 10.1016/j.brainres.2015.06.007
   Tsilioni I, 2015, TRANSL PSYCHIAT, V5, DOI 10.1038/tp.2015.142
   Turek S, 1981, TREATMENT PSYCHOTIC, P51
   Wink LK, 2016, MOL AUTISM, V7, DOI 10.1186/s13229-016-0088-6
   Wu HM, 2009, NEUROPSYCHOPHARMACOL, V34, P2344, DOI 10.1038/npp.2009.64
   Young AMH, 2016, MOL AUTISM, V7, DOI 10.1186/s13229-016-0068-x
   Young MJ, 2008, CURR OPIN NEPHROL HY, V17, P174, DOI 10.1097/MNH.0b013e3282f56854
   Zecavati N, 2009, CURR NEUROL NEUROSCI, V9, P129, DOI 10.1007/s11910-009-0021-x
   Zeinoddini A, 2015, DEPRESS ANXIETY, V32, P167, DOI 10.1002/da.22340
   Zimmerman AW, 2005, PEDIATR NEUROL, V33, P195, DOI 10.1016/j.pediatrneurol.2005.03.014
NR 111
TC 12
Z9 13
U1 0
U2 8
PU FRONTIERS MEDIA SA
PI LAUSANNE
PA AVENUE DU TRIBUNAL FEDERAL 34, LAUSANNE, CH-1015, SWITZERLAND
SN 1664-0640
J9 FRONT PSYCHIATRY
JI Front. Psychiatry
PD NOV 25
PY 2019
VL 10
AR 849
DI 10.3389/fpsyt.2019.00849
PG 20
WC Psychiatry
WE Science Citation Index Expanded (SCI-EXPANDED); Social Science Citation Index (SSCI)
SC Psychiatry
GA JU6IV
UT WOS:000501779100001
PM 31824351
OA Green Published, gold
DA 2022-12-12
ER

PT J
AU Shimada, A
   Hasegawa-Ishii, S
AF Shimada, Atsuyoshi
   Hasegawa-Ishii, Sanae
TI Histological Architecture Underlying Brain-immune Cell-Cell Interactions
   and the Cerebral Response to Systemic Inflammation
SO FRONTIERS IN IMMUNOLOGY
LA English
DT Article
DE choroid plexus; leptomeninges; bone marrow transplantation; endotoxemia;
   cytokine; sepsis-associated encephalopathy; preterm brain injury
ID CENTRAL-NERVOUS-SYSTEM; BONE-MARROW INJECTION; SEPSIS-ASSOCIATED
   ENCEPHALOPATHY; TUMOR-NECROSIS-FACTOR; FACTOR G-CSF; MOUSE MODEL;
   MICROGLIAL CELLS; STEM-CELLS; MITOCHONDRIAL DYSFUNCTION;
   BACTERIAL-ENDOTOXIN
AB Although the brain is now known to actively interact with the immune system under non-inflammatory conditions, the site of cell-cell interactions between brain parenchymal cells and immune cells has been an open question until recently. Studies by our and other groups have indicated that brain structures such as the leptomeninges, choroid plexus stroma and epithelium, attachments of choroid plexus, vascular endothelial cells, cells of the perivascular space, circumventricular organs, and astrocytic endfeet construct the histological architecture that provides a location for intercellular interactions between bone marrow-derived myeloid lineage cells and brain parenchymal cells under non-inflammatory conditions. This architecture also functions as the interface between the brain and the immune system, through which systemic inflammation-induced molecular events can be relayed to the brain parenchyma at early stages of systemic inflammation during which the blood-brain barrier is relatively preserved. Although brain microglia are well known to be activated by systemic inflammation, the mechanism by which systemic inflammatory challenge and microglial activation are connected has not been well documented. Perturbed brain-immune interaction underlies a wide variety of neurological and psychiatric disorders including ischemic brain injury, status epilepticus, repeated social defeat, and neurodegenerative diseases such as Alzheimer's disease and Parkinson's disease. Proinflammatory status associated with cytokine imbalance is involved in autism spectrum disorders, schizophrenia, and depression. In this article, we propose a mechanism connecting systemic inflammation, brain-immune interface cells, and brain parenchymal cells and discuss the relevance of basic studies of the mechanism to neurological disorders with a special emphasis on sepsis-associated encephalopathy and preterm brain injury.
C1 [Shimada, Atsuyoshi] Aichi Human Serv Ctr, Cent Hosp, Dept Pathol & Lab Med, Kasugai, Aichi, Japan.
   [Hasegawa-Ishii, Sanae] Penn State Univ, Coll Med, Dept Pharmacol, Hershey, PA USA.
C3 Pennsylvania Commonwealth System of Higher Education (PCSHE);
   Pennsylvania State University; Penn State Health
RP Shimada, A (corresponding author), Aichi Human Serv Ctr, Cent Hosp, Dept Pathol & Lab Med, Kasugai, Aichi, Japan.
EM ats7@inst-hsc.jp
FU Japan Society for the Promotion of Science (JSPS KAKENHI) [JP22790392,
   JP26430061, JP21590458, JP24650190, JP25290020]
FX This work was supported by Grants-in-Aid for Scientific Research
   (KAKENHI) from the Japan Society for the Promotion of Science (JSPS
   KAKENHI Grant Numbers: JP22790392 and JP26430061 to SH-I and JP21590458,
   JP24650190, and JP25290020 to AS).
CR Alexander JJ, 2008, NEUROCHEM INT, V52, P447, DOI 10.1016/j.neuint.2007.08.006
   Amor S, 2014, IMMUNOLOGY, V142, P151, DOI 10.1111/imm.12233
   Arad I, 2004, ISR MED ASSOC J, V6, P766
   Asheuer M, 2004, P NATL ACAD SCI USA, V101, P3557, DOI 10.1073/pnas.0306431101
   Aspelund A, 2015, J EXP MED, V212, P991, DOI 10.1084/jem.20142290
   BAN E, 1992, CYTOKINE, V4, P48, DOI 10.1016/1043-4666(92)90036-Q
   Banks WA, 2015, BRAIN BEHAV IMMUN, V44, P1, DOI 10.1016/j.bbi.2014.08.007
   Banks WA, 2010, BRAIN BEHAV IMMUN, V24, P102, DOI 10.1016/j.bbi.2009.09.001
   Bartolini A, 2011, NEUROBIOL DIS, V41, P640, DOI 10.1016/j.nbd.2010.11.013
   Bazan JF, 1997, NATURE, V385, P640, DOI 10.1038/385640a0
   Bechmann I, 2014, NEUROINFLAMMATION AND CNS DISORDERS, P1
   Boyle CA, 2011, PEDIATRICS, V127, P1034, DOI 10.1542/peds.2010-2989
   Buttini M, 1996, NEUROCHEM INT, V29, P25, DOI 10.1016/0197-0186(95)00141-7
   Carson MJ, 2007, BRAIN BEHAV IMMUN, V21, P367, DOI 10.1016/j.bbi.2006.11.012
   Chakravarty S, 2005, J NEUROSCI, V25, P1788, DOI 10.1523/jneurosci.4268-04.2005
   Chaudhry Neera, 2014, Adv Med, V2014, P762320, DOI 10.1155/2014/762320
   Chen ZH, 2012, J NEUROSCI, V32, P11706, DOI 10.1523/JNEUROSCI.0730-12.2012
   Chinnery HR, 2010, J NEUROPATH EXP NEUR, V69, P896, DOI 10.1097/NEN.0b013e3181edbc1a
   Choi GB, 2016, SCIENCE, V351, P933, DOI 10.1126/science.aad0314
   Costa-Ferro ZSM, 2010, SEIZURE-EUR J EPILEP, V19, P84, DOI 10.1016/j.seizure.2009.12.003
   Czerniawski J, 2014, J NEUROSCI, V34, P12470, DOI 10.1523/JNEUROSCI.0542-14.2014
   d'Avila JC, 2008, CRIT CARE MED, V36, P1925, DOI 10.1097/CCM.0b013e3181760c4b
   Dammann O, 2014, PEDIATR RES, V75, P376, DOI 10.1038/pr.2013.238
   Dantzer R, 1998, ANN NY ACAD SCI, V840, P586, DOI 10.1111/j.1749-6632.1998.tb09597.x
   Deng WB, 2008, ARCH NEUROL-CHICAGO, V65, P1291, DOI 10.1001/archneur.65.10.1291
   Derecki NC, 2011, BRAIN BEHAV IMMUN, V25, P379, DOI 10.1016/j.bbi.2010.11.009
   Derecki NC, 2010, J EXP MED, V207, P1067, DOI 10.1084/jem.20091419
   DERIJK R, 1991, ENDOCRINOLOGY, V129, P330, DOI 10.1210/endo-129-1-330
   Deverman BE, 2009, NEURON, V64, P61, DOI 10.1016/j.neuron.2009.09.002
   Diederich K, 2009, J NEUROSCI, V29, P11572, DOI 10.1523/JNEUROSCI.0453-09.2009
   Dommergues MA, 2000, ANN NEUROL, V47, P54, DOI 10.1002/1531-8249(200001)47:1<54::AID-ANA10>3.3.CO;2-P
   Eklind S, 2001, EUR J NEUROSCI, V13, P1101, DOI 10.1046/j.0953-816x.2001.01474.x
   Esumi T, 2003, TRANSPLANTATION, V76, P1543, DOI 10.1097/01.TP.0000081945.23698.5D
   Favrais G, 2011, ANN NEUROL, V70, P550, DOI 10.1002/ana.22489
   FONTANA A, 1984, J IMMUNOL, V133, P1696
   Galic MA, 2008, J NEUROSCI, V28, P6904, DOI 10.1523/JNEUROSCI.1901-08.2008
   Galinsky R, 2013, J PREGNANCY, V2013, DOI 10.1155/2013/412831
   Garton KJ, 2001, J BIOL CHEM, V276, P37993
   Geissmann F, 2003, IMMUNITY, V19, P71, DOI 10.1016/S1074-7613(03)00174-2
   Ginhoux F, 2010, SCIENCE, V330, P841, DOI 10.1126/science.1194637
   Green R, 2004, FRONT BIOSCI-LANDMRK, V9, P1637, DOI 10.2741/1250
   Guo K, 2008, TRANSPLANTATION, V85, P93, DOI 10.1097/01.tp.0000296061.71662.76
   HAGAN P, 1993, J MOL ENDOCRINOL, V11, P31, DOI 10.1677/jme.0.0110031
   Hagberg B, 1996, ACTA PAEDIATR, V85, P48, DOI 10.1111/j.1651-2227.1996.tb14277.x
   HART BL, 1988, NEUROSCI BIOBEHAV R, V12, P123, DOI 10.1016/S0149-7634(88)80004-6
   Hasegawa-Ishii S., 2014, CURR TRENDS NEUROL, V8, P39
   Hasegawa-Ishii S, 2016, SCI REP-UK, V6, DOI 10.1038/srep25457
   Hasegawa-Ishii S, 2016, BRAIN STRUCT FUNCT, V221, P1513, DOI 10.1007/s00429-014-0987-2
   Hasegawa-Ishii S, 2013, BRAIN BEHAV IMMUN, V29, P82, DOI 10.1016/j.bbi.2012.12.010
   Hasegawa-Ishii S, 2011, NEUROPATHOLOGY, V31, P20, DOI 10.1111/j.1440-1789.2010.01126.x
   Henning EC, 2009, J CEREBR BLOOD F MET, V29, P1229, DOI 10.1038/jcbfm.2009.48
   Hess DC, 2004, EXP NEUROL, V186, P134, DOI 10.1016/j.expneurol.2003.11.005
   HICKEY WF, 1988, SCIENCE, V239, P290, DOI 10.1126/science.3276004
   Hofer S, 2008, J SURG RES, V146, P276, DOI 10.1016/j.jss.2007.07.021
   Hoogland ICM, 2015, J NEUROINFLAMM, V12, DOI 10.1186/s12974-015-0332-6
   Hundhausen C, 2003, BLOOD, V102, P1186, DOI 10.1182/blood-2002-12-3775
   Ikehara S, 2003, EXP HEMATOL, V31, P1142, DOI 10.1016/j.exphem.2003.08.020
   Ikehara S, 2011, BEST PRACT RES CL HA, V24, P477, DOI 10.1016/j.beha.2011.04.003
   Iliff JJ, 2012, SCI TRANSL MED, V4, DOI 10.1126/scitranslmed.3003748
   Imai T, 1997, CELL, V91, P521, DOI 10.1016/S0092-8674(00)80438-9
   Jacob A, 2007, LAB INVEST, V87, P1186, DOI 10.1038/labinvest.3700686
   Kaneda H, 2005, J HEART LUNG TRANSPL, V24, P1415, DOI 10.1016/j.healun.2004.08.015
   KENT S, 1992, TRENDS PHARMACOL SCI, V13, P24, DOI 10.1016/0165-6147(92)90012-U
   Khandaker GM, 2015, LANCET PSYCHIAT, V2, P258, DOI 10.1016/S2215-0366(14)00122-9
   Kipnis J, 2004, P NATL ACAD SCI USA, V101, P8180, DOI 10.1073/pnas.0402268101
   Kokovay E, 2005, NEUROBIOL DIS, V19, P471, DOI 10.1016/j.nbd.2005.01.023
   Kushida T, 2001, BLOOD, V97, P3292, DOI 10.1182/blood.V97.10.3292
   Lemstra AW, 2007, J NEUROINFLAMM, V4, DOI 10.1186/1742-2094-4-4
   Leviton A, 1999, PEDIATR RES, V46, P566, DOI 10.1203/00006450-199911000-00013
   Levy RJ, 2007, SHOCK, V28, P24, DOI 10.1097/01.shk.0000235089.30550.2d
   Lewis CAB, 2009, GLIA, V57, P1410, DOI 10.1002/glia.20859
   Li Q, 2007, STEM CELLS, V25, P1186, DOI 10.1634/stemcells.2006-0354
   Limperopoulos C, 2008, PEDIATRICS, V121, P758, DOI 10.1542/peds.2007-2158
   Lin CY, 2010, ANN NEUROL, V68, P204, DOI 10.1002/ana.22049
   Longo B, 2010, EPILEPSIA, V51, P1628, DOI 10.1111/j.1528-1167.2010.02570.x
   LOREK A, 1994, PEDIATR RES, V36, P699, DOI 10.1203/00006450-199412000-00003
   Louveau A, 2015, NATURE, V523, P337, DOI 10.1038/nature14432
   Lucin KM, 2009, NEURON, V64, P110, DOI 10.1016/j.neuron.2009.08.039
   Madore C, 2013, BRAIN BEHAV IMMUN, V34, P151, DOI 10.1016/j.bbi.2013.08.008
   MEDAWAR PB, 1948, BRIT J EXP PATHOL, V29, P58
   Meyer U, 2011, PEDIATR RES, V69, p26R, DOI 10.1203/PDR.0b013e318212c196
   Mills JH, 2012, J IMMUNOL, V188, P5713, DOI 10.4049/jimmunol.1200545
   Muehlhoefer A, 2000, J IMMUNOL, V164, P3368, DOI 10.4049/jimmunol.164.6.3368
   Nedergaard M, 2013, SCIENCE, V340, P1529, DOI 10.1126/science.1240514
   Nishioku T, 2009, CELL MOL NEUROBIOL, V29, P309, DOI 10.1007/s10571-008-9322-x
   O'Connor JC, 2009, MOL PSYCHIATR, V14, P511, DOI 10.1038/sj.mp.4002148
   Okazaki S, 2008, STEM CELLS DEV, V17, P629, DOI 10.1089/scd.2007.0218
   Onore C, 2012, BRAIN BEHAV IMMUN, V26, P383, DOI 10.1016/j.bbi.2011.08.007
   OPPENHEIM JJ, 1986, IMMUNOL TODAY, V7, P45, DOI 10.1016/0167-5699(86)90124-6
   Parajuli B, 2015, GLIA, V63, P2274, DOI 10.1002/glia.22892
   Penn AA, 2016, NEUROBIOL DIS, V92, P90, DOI 10.1016/j.nbd.2015.10.012
   Perry VH, 2010, ACTA NEUROPATHOL, V120, P277, DOI 10.1007/s00401-010-0722-x
   Pontes Azevedo Luciano Cesar, 2010, Endocrine Metabolic & Immune Disorders-Drug Targets, V10, P214
   Pugh CR, 1998, BRAIN BEHAV IMMUN, V12, P212, DOI 10.1006/brbi.1998.0524
   Pytel P, 2009, CURR OPIN NEUROL, V22, P283, DOI 10.1097/WCO.0b013e32832b3101
   Quan N, 2007, BRAIN BEHAV IMMUN, V21, P727, DOI 10.1016/j.bbi.2007.05.005
   Raison CL, 2006, TRENDS IMMUNOL, V27, P24, DOI 10.1016/j.it.2005.11.006
   Rivest S, 2003, BRAIN BEHAV IMMUN, V17, P13, DOI 10.1016/S0889-1591(02)00055-7
   Rodriguez M, 2007, NEUROBIOL DIS, V28, P316, DOI 10.1016/j.nbd.2007.07.024
   Romero R, 2003, J NUTR, V133, p1668S, DOI 10.1093/jn/133.5.1668S
   ROTH J, 1993, AM J PHYSIOL, V265, pR653, DOI 10.1152/ajpregu.1993.265.3.R653
   ROTHWELL NJ, 1991, TRENDS PHARMACOL SCI, V12, P430, DOI 10.1016/0165-6147(91)90623-Z
   Salmaso N, 2014, NAT NEUROSCI, V17, P341, DOI 10.1038/nn.3604
   Schneider A, 2005, J CLIN INVEST, V115, P2083, DOI 10.1172/JCI23559
   Schwarting S, 2008, STROKE, V39, P2867, DOI 10.1161/STROKEAHA.108.513978
   Shaw KN, 2001, BEHAV BRAIN RES, V124, P47, DOI 10.1016/S0166-4328(01)00232-7
   Simard AR, 2006, NEURON, V49, P489, DOI 10.1016/j.neuron.2006.01.022
   Simard AR, 2004, FASEB J, V18, P998, DOI 10.1096/fj.04-1517fje
   Singh AK, 2004, TOXICOLOGY, V201, P197, DOI 10.1016/j.tox.2004.04.015
   Solomon JN, 2006, GLIA, V53, P744, DOI 10.1002/glia.20331
   Soulas C, 2009, AM J PATHOL, V174, P1808, DOI 10.2353/ajpath.2009.081010
   SPRUNG CL, 1990, CRIT CARE MED, V18, P801, DOI 10.1097/00003246-199008000-00001
   Streit WJ, 2009, ACTA NEUROPATHOL, V118, P475, DOI 10.1007/s00401-009-0556-6
   Taira M, 2005, TRANSPLANTATION, V79, P680, DOI 10.1097/01.TP.0000155500.17348.94
   Tanaka R, 2003, NEUROSCIENCE, V117, P531, DOI 10.1016/S0306-4522(02)00954-5
   Tarasoff-Conway JM, 2015, NAT REV NEUROL, V11, P457, DOI 10.1038/nrneurol.2015.119
   Thornton C, 2012, NEUROL RES INT, V2012, DOI 10.1155/2012/506320
   Vallieres L, 2003, J NEUROSCI, V23, P5197
   Vandijck DM, 2006, ACTA CLIN BELG, V61, P220, DOI 10.1179/acb.2006.037
   Villeda SA, 2011, NATURE, V477, P90, DOI 10.1038/nature10357
   Viscardi RM, 2004, PEDIATR RES, V55, P1009, DOI 10.1203/01.pdr.0000127015.60185.8a
   Volpe J.J., 2008, NEUROLOGY NEWBORN
   Wohleb ES, 2013, J NEUROSCI, V33, P13820, DOI 10.1523/JNEUROSCI.1671-13.2013
   Wolf SA, 2009, J IMMUNOL, V182, P3979, DOI 10.4049/jimmunol.0801218
   Xie LL, 2013, SCIENCE, V342, P373, DOI 10.1126/science.1241224
   Yirmiya R, 2002, NEUROBIOL LEARN MEM, V78, P379, DOI 10.1006/nlme.2002.4072
   Yirmiya R, 2011, BRAIN BEHAV IMMUN, V25, P181, DOI 10.1016/j.bbi.2010.10.015
   Zampieri FG, 2011, CLINICS, V66, P1825, DOI 10.1590/S1807-59322011001000024
   Ziaja M, 2013, CURR NEUROL NEUROSCI, V13, DOI 10.1007/s11910-013-0383-y
NR 129
TC 16
Z9 17
U1 1
U2 17
PU FRONTIERS MEDIA SA
PI LAUSANNE
PA AVENUE DU TRIBUNAL FEDERAL 34, LAUSANNE, CH-1015, SWITZERLAND
SN 1664-3224
J9 FRONT IMMUNOL
JI Front. Immunol.
PD JAN 19
PY 2017
VL 8
AR 17
DI 10.3389/fimmu.2017.00017
PG 12
WC Immunology
WE Science Citation Index Expanded (SCI-EXPANDED)
SC Immunology
GA EI0XB
UT WOS:000392197700001
PM 28154566
OA gold, Green Published
DA 2022-12-12
ER

PT J
AU Perez, C
   Artola, V
AF Perez, C
   Artola, V
TI Adult Still's disease associated with Mycoplasma pneumoniae infection
SO CLINICAL INFECTIOUS DISEASES
LA English
DT Article
ID VIRUS-INFECTION
AB Adult Still's disease (ASD) is a systemic inflammatory disorder of unknown origin. Several reports have suggested a triggering infection in ASD. We describe a case of ASD associated with acute Mycoplasma pneumoniae infection. The close temporal relationship between ASD and acute infection strongly suggests that M. pneumoniae triggered ASD. We suggest that M. pneumoniae should be added to the list of infectious agents that may play a role in its etiology.
C1 Hosp Virgen del Camino, Dept Microbiol, Pamplona 31008, Spain.
C3 Hospital Virgen del Camino; Servicio Navarro de Salud - Osasunbidea
RP Perez, C (corresponding author), Hosp Virgen del Camino, Dept Internal Med, Irunlarrea 4, Pamplona 31008, Spain.
CR BYWATERS EG, 1971, ANN RHEUM DIS, V30, P121, DOI 10.1136/ard.30.2.121
   CASTANET J, 1994, J AM ACAD DERMATOL, V31, P807, DOI 10.1016/S0190-9622(09)80050-9
   COLEBUNDERS R, 1984, ARCH INTERN MED, V144, P1880, DOI 10.1001/archinte.144.9.1880
   GORDON SC, 1982, ANN INTERN MED, V97, P45, DOI 10.7326/0003-4819-97-1-45
   HUANG SHK, 1980, CAN MED ASSOC J, V122, P1275
   KIEM O, 1995, J RHEUMATOL, V22, P745
   Longo G, 1998, CLIN INFECT DIS, V26, P994, DOI 10.1086/517644
   POUCHOT J, 1991, MEDICINE, V70, P118, DOI 10.1097/00005792-199103000-00004
   Schifter T, 1998, SCAND J RHEUMATOL, V27, P458
   WOUTERS JMGW, 1988, ANN RHEUM DIS, V47, P764, DOI 10.1136/ard.47.9.764
   YAMAGUCHI M, 1992, J RHEUMATOL, V19, P424
NR 11
TC 39
Z9 45
U1 0
U2 0
PU UNIV CHICAGO PRESS
PI CHICAGO
PA 1427 E 60TH ST, CHICAGO, IL 60637-2954 USA
SN 1058-4838
J9 CLIN INFECT DIS
JI Clin. Infect. Dis.
PD MAR 15
PY 2001
VL 32
IS 6
BP E105
EP E106
DI 10.1086/319342
PG 2
WC Immunology; Infectious Diseases; Microbiology
WE Science Citation Index Expanded (SCI-EXPANDED)
SC Immunology; Infectious Diseases; Microbiology
GA 410VJ
UT WOS:000167461500027
PM 11247732
OA Bronze
DA 2022-12-12
ER

PT J
AU Gouin, JP
   Scarcello, S
   da Estrela, C
   Paquin, C
   Barker, ET
AF Gouin, Jean-Philippe
   Scarcello, Sabrina
   da Estrela, Chelsea
   Paquin, Chantal
   Barker, Erin T.
TI Dyadic Coping and Inflammation in the Context of Chronic Stress
SO HEALTH PSYCHOLOGY
LA English
DT Article
DE dyadic coping; social support; C-reactive protein; inflammation; chronic
   stress
ID C-REACTIVE PROTEIN; RELATIONSHIP SATISFACTION
AB Objective: Marital quality impacts inflammatory processes. Dyadic coping, a spousal support process in which members of a couple work together to cope with the stressors that 1 or both partners are facing, is associated with higher marital satisfaction and reduced psychological distress. The goal of the present study was to evaluate whether dyadic coping is also related to systemic inflammation among individuals facing chronic parenting stress. Method: Forty-four parents of children with an autism spectrum disorder completed self-report questionnaires on dyadic coping, marital satisfaction, perceived social support, and caregiving burden. They also provided a blood sample for C-reactive protein (CRP) analysis, a marker of systemic inflammation. Results: Higher positive dyadic coping was significantly associated with lower circulating CRP, while negative dyadic coping was unrelated to CRP. After adjusting for individual differences in marital satisfaction, perceived social support, and caregiving burden, positive dyadic coping became marginally associated with CRP. Conclusion: Positive dyadic coping is a specific interpersonal process that may modulate systemic inflammation among individuals exposed to chronic stress.
C1 [Gouin, Jean-Philippe] Concordia Univ, Dept Psychol, Ctr Clin Res Hlth, Montreal, PQ, Canada.
   [Gouin, Jean-Philippe] Concordia Univ, PERFORM Ctr, Montreal, PQ, Canada.
   [Scarcello, Sabrina; da Estrela, Chelsea; Barker, Erin T.] Concordia Univ, Dept Psychol, 7141 Sherbrooke St West,PY 170-14, Montreal, PQ H4B 1R6, Canada.
   [Scarcello, Sabrina; da Estrela, Chelsea; Paquin, Chantal; Barker, Erin T.] Concordia Univ, Ctr Clin Res Hlth, Montreal, PQ, Canada.
C3 Concordia University - Canada; Concordia University - Canada; Concordia
   University - Canada; Concordia University - Canada
RP Gouin, JP (corresponding author), Concordia Univ, Dept Psychol, 7141 Sherbrooke St West,PY 170-14, Montreal, PQ H4B 1R6, Canada.
EM jp.gouin@concordia.ca
FU Concordia University; Canada Research Chair program; Social Sciences and
   Humanities Research Council of Canada
FX This research was supported by grants from Concordia University, the
   Canada Research Chair program, and the Social Sciences and Humanities
   Research Council of Canada (Principal Investigator: Jean-Philippe
   Gouin). Portions of these results were presented at meetings of the
   International Society of Psychoneuroendocrinology and the
   Psychoneuroimmunology Research Society. This article is based in part on
   Sabrina Scarcello's master's thesis.
CR Barker ET., 2014, COMPREHENSIVE GUIDE, P207, DOI [10. 1007/978-1-4614-4788-7_9, DOI 10.1007/978-1-4614-4788-7_9, 10.1007/978-1-4614-4788-7_9]
   Bodenmann G, 2005, COUPLES COPING STRES, P33
   Bodenmann G, 2006, J FAM PSYCHOL, V20, P485, DOI 10.1037/0893-3200.20.3.485
   Falconier MK, 2015, CLIN PSYCHOL REV, V42, P28, DOI 10.1016/j.cpr.2015.07.002
   FILLENBAUM GG, 1981, J GERONTOL, V36, P428, DOI 10.1093/geronj/36.4.428
   Funk JL, 2007, J FAM PSYCHOL, V21, P572, DOI 10.1037/0893-3200.21.4.572
   Kiecolt-Glaser JK, 2010, NEUROSCI BIOBEHAV R, V35, P33, DOI 10.1016/j.neubiorev.2009.09.003
   McDade TW, 2004, CLIN CHEM, V50, P652, DOI 10.1373/clinchem.2003.029488
   Meuwly N, 2012, J FAM PSYCHOL, V26, P937, DOI 10.1037/a0030356
   Ridker PM, 2009, CLIN CHEM, V55, P209, DOI 10.1373/clinchem.2008.119214
   Rottmann N, 2015, HEALTH PSYCHOL, V34, P486, DOI 10.1037/hea0000218
   Whisman MA, 2012, J FAM PSYCHOL, V26, P290, DOI 10.1037/a0026902
   ZARIT SH, 1980, GERONTOLOGIST, V20, P649, DOI 10.1093/geront/20.6.649
   ZIMET GD, 1990, J PERS ASSESS, V55, P610, DOI 10.1207/s15327752jpa5503&4_17
NR 14
TC 18
Z9 18
U1 2
U2 19
PU AMER PSYCHOLOGICAL ASSOC
PI WASHINGTON
PA 750 FIRST ST NE, WASHINGTON, DC 20002-4242 USA
SN 0278-6133
EI 1930-7810
J9 HEALTH PSYCHOL
JI Health Psychol.
PD OCT
PY 2016
VL 35
IS 10
BP 1081
EP 1084
DI 10.1037/hea0000395
PG 4
WC Psychology, Clinical; Psychology
WE Science Citation Index Expanded (SCI-EXPANDED); Social Science Citation Index (SSCI)
SC Psychology
GA DX6XU
UT WOS:000384530200004
PM 27441868
DA 2022-12-12
ER

PT J
AU Prosperi, M
   Guiducci, L
   Peroni, DG
   Narducci, C
   Gaggini, M
   Calderoni, S
   Tancredi, R
   Morales, MA
   Gastaldelli, A
   Muratori, F
   Santocchi, E
AF Prosperi, Margherita
   Guiducci, Letizia
   Peroni, Diego G.
   Narducci, Chiara
   Gaggini, Melania
   Calderoni, Sara
   Tancredi, Raffaella
   Morales, Maria Aurora
   Gastaldelli, Amalia
   Muratori, Filippo
   Santocchi, Elisa
TI Inflammatory Biomarkers are Correlated with Some Forms of Regressive
   Autism Spectrum Disorder
SO BRAIN SCIENCES
LA English
DT Article
DE autism spectrum disorder; regression; cytokines; PAI-1;
   neuroinflammation; gastrointestinal
ID LYMPHOCYTE CYTOKINE PROFILES; NECROSIS-FACTOR-ALPHA; GASTROINTESTINAL
   DYSFUNCTION; IMMUNE ACTIVATION; PLASMA LEPTIN; CHILDREN; BRAIN;
   ASSOCIATION; SYMPTOMS; STRESS
AB Background: Several studies have tried to investigate the role of inflammatory biomarkers in Autism Spectrum Disorder (ASD), and their correlations with clinical phenotypes. Despite the growing research in this topic, existing data are mostly contradictory. Methods: Eighty-five ASD preschoolers were assessed for developmental level, adaptive functioning, gastrointestinal (GI), socio-communicative and psychopathological symptoms. Plasma levels of leptin, resistin, plasminogen activator inhibitor-1 (PAI-1), macrophage chemoattractant protein-1 (CCL2), tumor necrosis factor-alfa (TNF-alpha), and interleukin-6 (IL-6) were correlated with clinical scores and were compared among different ASD subgroups according to the presence or absence of: (i) GI symptoms, (ii) regressive onset of autism. Results: Proinflammatory cytokines (TNF-alpha, IL-6 and CCL2) were lower than those reported in previous studies in children with systemic inflammatory conditions. GI symptoms were not correlated with levels of inflammatory biomarkers except for resistin that was lower in ASD-GI children (p = 0.032). Resistin and PAI-1 levels were significantly higher in the group with "regression plus a developmental delay" onset (Reg+DD group) compared to groups without regression or with regression without a developmental delay (p < 0.01 for all). Conclusions: Our results did not highlight the presence of any systemic inflammatory state in ASD subjects neither disentangling children with/without GI symptoms. The Reg + DD group significantly differed from others in some plasmatic values, but these differences failed to discriminate the subgroups as possible distinct ASD endo-phenotypes.
C1 [Prosperi, Margherita; Calderoni, Sara; Tancredi, Raffaella; Muratori, Filippo; Santocchi, Elisa] IRCCS, Fdn Stella Maris, I-56128 Pisa, Italy.
   [Prosperi, Margherita; Peroni, Diego G.; Calderoni, Sara; Muratori, Filippo] Univ Pisa, Dept Clin & Expt Med, I-56126 Pisa, Italy.
   [Guiducci, Letizia; Gaggini, Melania; Morales, Maria Aurora; Gastaldelli, Amalia] CNR, Inst Clin Physiol, I-56124 Pisa, Italy.
   [Narducci, Chiara] Univ Cagliari, Dept Biomed Sci, Child & Adolescent Neuropsychiat Unit, I-09124 Cagliari, Italy.
   [Narducci, Chiara] G Brotzu Hosp Trust, Antonio Cao Paediat Hosp, I-09124 Cagliari, Italy.
C3 IRCCS Fondazione Stella Maris; University of Pisa; Consiglio Nazionale
   delle Ricerche (CNR); Istituto di Fisiologia Clinica (IFC-CNR);
   University of Cagliari
RP Gastaldelli, A (corresponding author), CNR, Inst Clin Physiol, I-56124 Pisa, Italy.
EM mprosperi@fsm.unipi.it; letizia.guiducci@ifc.cnr.it;
   diego.peroni@unipi.it; narducci.chiara@gmail.com; mgaggini@ifc.cnr.it;
   scalderoni@fsm.unipi.it; rtancredi@fsm.unipi.it; morales@ifc.cnr.it;
   amalia@ifc.cnr.it; fmuratori@fsm.unipi.it; esantocchi@fsm.unipi.it
RI Gastaldelli, Amalia/H-3319-2014; Prosperi, Margherita/J-7402-2018;
   Prosperi, Margherita/AAI-5961-2021; Muratori, Filippo/K-3187-2018;
   Tancredi, Raffaella/C-3868-2018; Prosperi, Margherita/AAB-3616-2022;
   Calderoni, Sara/J-2279-2018; Peroni, Diego G/K-4002-2018; Guiducci,
   Letizia/K-4382-2018; Peroni, Diego/K-8795-2016; Santocchi,
   Elisa/C-3037-2018
OI Gastaldelli, Amalia/0000-0003-2594-1651; Prosperi,
   Margherita/0000-0002-9917-788X; Prosperi,
   Margherita/0000-0002-9917-788X; Muratori, Filippo/0000-0001-9598-0096;
   Tancredi, Raffaella/0000-0003-3517-4919; Calderoni,
   Sara/0000-0002-6250-5739; Guiducci, Letizia/0000-0003-3330-3238; Peroni,
   Diego/0000-0002-0234-1373; Santocchi, Elisa/0000-0002-6360-3437
FU Italian Ministry of Health; Tuscany Region [GR-2011-023482800]; IRCCS
   Stella Maris Foundation (Ricerca Corrente); IRCCS Stella Maris
   Foundation (Italian Ministry of Health); Universita di Pisa [33134
   29/05/2018]
FX This trial is funded by the Italian Ministry of Health and by Tuscany
   Region with the grant `GR-2011-023482800. This work was also partially
   supported by grants from the IRCCS Stella Maris Foundation (Ricerca
   Corrente, and the "5 x 1000" voluntary contributions, Italian Ministry
   of Health to F.M., R.T., S.C. and E.S.). We are also grateful to
   Universita di Pisa for supporting Dr. Prosperi with a research Grant
   (D.R. n. 33134 29/05/2018).
CR Achenbach T.M., 2000, ACHENBACH SYSTEM EMP
   American Psychiatric Association, 2013, DIAGN STAT MAN MENT
   Ashwood P, 2006, J NEUROIMMUNOL, V173, P126, DOI 10.1016/j.jneuroim.2005.12.007
   Ashwood P, 2004, J CLIN IMMUNOL, V24, P664, DOI 10.1007/s10875-004-6241-6
   Ashwood P, 2008, J AUTISM DEV DISORD, V38, P169, DOI 10.1007/s10803-006-0353-1
   Ashwood P, 2011, J NEUROIMMUNOL, V232, P196, DOI 10.1016/j.jneuroim.2010.10.025
   Ashwood P, 2011, BRAIN BEHAV IMMUN, V25, P40, DOI 10.1016/j.bbi.2010.08.003
   Bai D, 2019, JAMA PSYCHIAT, V76, P1035, DOI 10.1001/jamapsychiatry.2019.1411
   Bastard JP, 2006, EUR CYTOKINE NETW, V17, P4
   Blardi P, 2009, CLIN ENDOCRINOL, V70, P706, DOI 10.1111/j.1365-2265.2008.03386.x
   Blardi P, 2010, NEUROSCI LETT, V479, P54, DOI 10.1016/j.neulet.2010.05.027
   Bodfish JW, 2000, J AUTISM DEV DISORD, V30, P237, DOI 10.1023/A:1005596502855
   Boterberg S, 2019, NEUROSCI BIOBEHAV R, V102, P24, DOI 10.1016/j.neubiorev.2019.03.013
   Breece E, 2013, BRAIN BEHAV IMMUN, V31, P69, DOI 10.1016/j.bbi.2012.10.006
   Careaga M, 2017, BIOL PSYCHIAT, V81, P434, DOI 10.1016/j.biopsych.2015.08.036
   Careaga M, 2010, NEUROTHERAPEUTICS, V7, P283, DOI 10.1016/j.nurt.2010.05.003
   Coury DL, 2012, PEDIATRICS, V130, pS160, DOI 10.1542/peds.2012-0900N
   Enstrom AM, 2010, BRAIN BEHAV IMMUN, V24, P64, DOI 10.1016/j.bbi.2009.08.001
   Ferguson BJ, 2016, BRAIN BEHAV IMMUN, V58, P57, DOI 10.1016/j.bbi.2016.05.009
   Feve B, 2009, NAT REV ENDOCRINOL, V5, P305, DOI 10.1038/nrendo.2009.62
   Furlano RI, 2001, J PEDIATR-US, V138, P366, DOI 10.1067/mpd.2001.111323
   Ghaffari MA, 2016, NEUROL RES INT, V2016, DOI 10.1155/2016/9060751
   Gladysz D, 2018, MOL NEUROBIOL, V55, P6387, DOI 10.1007/s12035-017-0822-x
   Gomez-Fernandez A, 2018, FRONT PEDIATR, V6, DOI 10.3389/fped.2018.00264
   Gorrindo P, 2012, AUTISM RES, V5, P101, DOI 10.1002/aur.237
   Griffiths R., 1996, GRIFFITHS MENTAL DEV
   Guloksuz SA, 2017, REV BRAS PSIQUIATR, V39, P195, DOI 10.1590/1516-4446-2015-1843
   Hansen RL, 2008, AMBUL PEDIATR, V8, P25, DOI 10.1016/j.ambp.2007.08.006
   Hartel C, 2005, CLIN EXP IMMUNOL, V142, P446, DOI 10.1111/j.1365-2249.2005.02928.x
   Heuer LS, 2019, BIOL PSYCHIAT, V86, P255, DOI 10.1016/j.biopsych.2019.04.037
   Jacome MCI, 2016, BEHAV SCI, V6, DOI 10.3390/bs6040029
   Jeon H, 2012, J NEUROINFLAMM, V9, DOI 10.1186/1742-2094-9-149
   Jyonouchi H, 2005, J PEDIATR-US, V146, P605, DOI 10.1016/j.jpeds.2005.01.027
   Kang V, 2014, AUTISM RES, V7, P501, DOI 10.1002/aur.1386
   Kaser S, 2003, BIOCHEM BIOPH RES CO, V309, P286, DOI 10.1016/j.bbrc.2003.07.003
   Kawazoe Y, 2001, J EXP MED, V193, P263, DOI 10.1084/jem.193.2.263
   Kern JK, 2014, N AM J MED SCI, V6, P41, DOI 10.4103/1947-2714.125867
   Kumar A, 2018, CNS NEUROL DISORD-DR, V17, P642, DOI 10.2174/187152731709180926121555
   Kwon Hyokjoon, 2013, Front Endocrinol (Lausanne), V4, P71, DOI 10.3389/fendo.2013.00071
   Lord C., 2012, AUTISM DIAGNOSTIC OB, V2nd
   Lyte M, 2011, CELL TISSUE RES, V343, P23, DOI 10.1007/s00441-010-1050-0
   Mantovani RM, 2016, J PEDIAT-BRAZIL, V92, P624, DOI 10.1016/j.jped.2016.02.015
   Masi A, 2015, MOL PSYCHIATR, V20, P440, DOI 10.1038/mp.2014.59
   Masi A, 2017, MOL AUTISM, V8, DOI 10.1186/s13229-017-0176-2
   McGeer PL, 2016, J ALZHEIMERS DIS, V54, P853, DOI 10.3233/JAD-160488
   Mead J, 2015, IMMUNOL LETT, V163, P49, DOI 10.1016/j.imlet.2014.11.006
   Mitchell RHB, 2014, J AM ACAD CHILD PSY, V53, P274, DOI 10.1016/j.jaac.2013.11.013
   Monastero RN, 2017, INT J INFLAMM, V2017, DOI 10.1155/2017/4309485
   Napolioni V, 2013, J NEUROINFLAMM, V10, DOI 10.1186/1742-2094-10-38
   Naqvi SA, 2019, MEDIAT INFLAMM, V2019, DOI 10.1155/2019/2359681
   Nehus E, 2012, J PEDIATR-US, V161, P276, DOI 10.1016/j.jpeds.2012.01.055
   Nordahl CW, 2011, P NATL ACAD SCI USA, V108, P20195, DOI 10.1073/pnas.1107560108
   Pan W, 2007, PEPTIDES, V28, P1317, DOI 10.1016/j.peptides.2007.04.023
   Persico AM, 2001, PSYCHIATR GENET, V11, P99, DOI 10.1097/00041444-200106000-00008
   Piven J, 2017, MOL PSYCHIATR, V22, P1385, DOI 10.1038/mp.2017.131
   Prosperi M, 2017, J AUTISM DEV DISORD, V47, P3574, DOI 10.1007/s10803-017-3271-5
   Rea IM, 2018, FRONT IMMUNOL, V9, DOI 10.3389/fimmu.2018.00586
   Rodrigues DH, 2014, NEUROPSYCHOBIOLOGY, V69, P6, DOI 10.1159/000356234
   Rose DR, 2018, BRAIN BEHAV IMMUN, V70, P354, DOI 10.1016/j.bbi.2018.03.025
   Rubio-Perez J. M., 2012, THESCIENTIFICWORLDJO, V2012, P2012, DOI DOI 10.1100/2012/756357
   Rutter M., 2003, SOCIAL COMMUNICATION
   Saghazadeh A, 2019, J PSYCHIATR RES, V115, P90, DOI 10.1016/j.jpsychires.2019.05.019
   Santocchi E, 2016, BMC PSYCHIATRY, V16, DOI 10.1186/s12888-016-0887-5
   Schneider CK, 2006, J AUTISM DEV DISORD, V36, P1053, DOI 10.1007/s10803-006-0141-y
   Sparrow S., 2005, VINELAND ADAPTIVE BE, V2nd, DOI [10.1037/t15164-000, DOI 10.1037/T15164-000]
   Steinmetz CC, 2010, J NEUROSCI, V30, P14685, DOI 10.1523/JNEUROSCI.2210-10.2010
   Theoharides TC, 2012, BBA-MOL BASIS DIS, V1822, P34, DOI 10.1016/j.bbadis.2010.12.017
   Torrente F, 2002, MOL PSYCHIATR, V7, P375, DOI 10.1038/sj/mp/4001077
   Turner MD, 2014, BBA-MOL CELL RES, V1843, P2563, DOI 10.1016/j.bbamcr.2014.05.014
   Valleau JC, 2014, J CHEM NEUROANAT, V61-62, P221, DOI 10.1016/j.jchemneu.2014.05.001
   Valvo G, 2016, EUR CHILD ADOLES PSY, V25, P421, DOI 10.1007/s00787-015-0746-9
   Vargas DL, 2005, ANN NEUROL, V57, P67, DOI 10.1002/ana.20315
   von Kanel R, 2006, BRAIN BEHAV IMMUN, V20, P40, DOI 10.1016/j.bbi.2005.03.013
   Wei HG, 2012, BBA-MOL BASIS DIS, V1822, P831, DOI 10.1016/j.bbadis.2012.01.011
   Xie J, 2017, ONCOTARGET, V8, P82390, DOI 10.18632/oncotarget.19326
   Zhang DJ, 2019, NEUROSCI BIOBEHAV R, V107, P3, DOI 10.1016/j.neubiorev.2019.08.014
   Zhu TT, 2017, TOHOKU J EXP MED, V241, P139, DOI 10.1620/tjem.241.139
NR 77
TC 14
Z9 14
U1 0
U2 6
PU MDPI
PI BASEL
PA ST ALBAN-ANLAGE 66, CH-4052 BASEL, SWITZERLAND
EI 2076-3425
J9 BRAIN SCI
JI Brain Sci.
PD DEC
PY 2019
VL 9
IS 12
AR 366
DI 10.3390/brainsci9120366
PG 14
WC Neurosciences
WE Science Citation Index Expanded (SCI-EXPANDED); Social Science Citation Index (SSCI)
SC Neurosciences & Neurology
GA KC0JM
UT WOS:000506873500007
PM 31835709
OA gold, Green Published
DA 2022-12-12
ER

PT J
AU Theoharides, TC
   Asadi, S
   Patel, AB
AF Theoharides, Theoharis C.
   Asadi, Shahrzad
   Patel, Arti B.
TI Focal brain inflammation and autism
SO JOURNAL OF NEUROINFLAMMATION
LA English
DT Review
ID CORTICOTROPIN-RELEASING HORMONE; TUMOR-NECROSIS-FACTOR; HUMAN
   MAST-CELLS; SPECTRUM DISORDERS; ATYPICAL ANTIPSYCHOTICS; NEUROTENSIN
   RECEPTOR-3; TUBEROUS SCLEROSIS; MITOCHONDRIAL-DNA; YOUNG-CHILDREN;
   SUBSTANCE-P
AB Increasing evidence indicates that brain inflammation is involved in the pathogenesis of neuropsychiatric diseases. Autism spectrum disorders (ASD) are characterized by social and learning disabilities that affect as many as 1/80 children in the USA. There is still no definitive pathogenesis or reliable biomarkers for ASD, thus significantly curtailing the development of effective therapies. Many children with ASD regress at about age 3 years, often after a specific event such as reaction to vaccination, infection, stress or trauma implying some epigenetic triggers, and may constitute a distinct phenotype. ASD children respond disproportionally to stress and are also affected by food and skin allergies. Corticotropin-releasing hormone (CRH) is secreted under stress and together with neurotensin (NT) stimulates mast cells and microglia resulting in focal brain inflammation and neurotoxicity. NT is significantly increased in serum of ASD children along with mitochondrial DNA (mtDNA). NT stimulates mast cell secretion of mtDNA that is misconstrued as an innate pathogen triggering an auto-inflammatory response. The phosphatase and tensin homolog (PTEN) gene mutation, associated with the higher risk of ASD, which leads to hyper-active mammalian target of rapamycin (mTOR) signalling that is crucial for cellular homeostasis. CRH, NT and environmental triggers could hyperstimulate the already activated mTOR, as well as stimulate mast cell and microglia activation and proliferation. The natural flavonoid luteolin inhibits mTOR, mast cells and microglia and could have a significant benefit in ASD.
C1 [Theoharides, Theoharis C.; Asadi, Shahrzad; Patel, Arti B.] Tufts Univ, Sch Med, Dept Mol Physiol & Pharmacol, Mol Immunopharmacol & Drug Discovery Lab, Boston, MA 02111 USA.
   [Asadi, Shahrzad] Tufts Med Ctr, Dept Pharm, Boston, MA 02111 USA.
   [Theoharides, Theoharis C.] Tufts Univ, Sch Med, Dept Biochem, Boston, MA 02111 USA.
   [Theoharides, Theoharis C.] Tufts Univ, Sch Med, Dept Internal Med, Boston, MA 02111 USA.
   [Theoharides, Theoharis C.] Tufts Med Ctr, Boston, MA 02111 USA.
   [Theoharides, Theoharis C.] Tufts Univ, Sch Med, Dept Psychiat, Boston, MA 02111 USA.
   [Patel, Arti B.] Tufts Univ, Sackler Sch Grad Biomed Sci, Grad Program Biochem, Boston, MA 02111 USA.
C3 Tufts University; Tufts Medical Center; Tufts University; Tufts
   University; Tufts Medical Center; Tufts University; Tufts University
RP Theoharides, TC (corresponding author), Tufts Univ, Sch Med, Dept Mol Physiol & Pharmacol, Mol Immunopharmacol & Drug Discovery Lab, Suite J304,136 Harrison Ave, Boston, MA 02111 USA.
EM theoharis.theoharides@tufts.edu
FU Autism Research Institute; National Autism Association, Safe Minds;
   Theta Biomedical Consulting and Development Co. Inc. (Brookline, MA)
FX Aspects of the work discussed were funded in part by the Autism Research
   Institute, the National Autism Association, Safe Minds, and Theta
   Biomedical Consulting and Development Co. Inc. (Brookline, MA).
CR Abrahams BS, 2008, NAT REV GENET, V9, P341, DOI 10.1038/nrg2346
   Aldinger Kimberly A, 2011, Neuron, V72, P418, DOI 10.1016/j.neuron.2011.10.007
   Alysandratos KD, 2012, PLOS ONE, V7, DOI 10.1371/journal.pone.0048934
   Aman MG, 2005, ARCH GEN PSYCHIAT, V62, P1266
   Angelidou A, 2012, BMC PEDIATR, V12, DOI 10.1186/1471-2431-12-89
   Angelidou A, 2011, J AUTISM DEV DISORD, V41, P1579, DOI 10.1007/s10803-010-1171-z
   Angelidou A, 2010, J NEUROINFLAMM, V7, DOI 10.1186/1742-2094-7-48
   Asadi S, 2010, INT J IMMUNOPATH PH, V23, P1015, DOI 10.1177/039463201002300406
   Asadi S, 2012, J NEUROINFLAMM, V9, DOI 10.1186/1742-2094-9-85
   Barrocas AM, 1999, IMMUNOPHARMACOLOGY, V41, P131, DOI 10.1016/S0162-3109(98)00064-2
   Bear MF, 2008, NEUROPSYCHOPHARMACOL, V33, P84, DOI 10.1038/sj.npp.1301610
   Betancur C, 2011, BRAIN RES, V1380, P42, DOI 10.1016/j.brainres.2010.11.078
   Blenner S, 2011, BMJ-BRIT MED J, V343, DOI 10.1136/bmj.d6238
   Braunschweig D, 2008, NEUROTOXICOLOGY, V29, P226, DOI 10.1016/j.neuro.2007.10.010
   Braunschweig D, 2012, J AUTISM DEV DISORD, V42, P1435, DOI 10.1007/s10803-011-1378-7
   Braunschweig D, 2012, ARCH NEUROL-CHICAGO, V69, P693, DOI 10.1001/archneurol.2011.2506
   CARRAWAY R, 1982, J PHYSIOL-LONDON, V323, P403, DOI 10.1113/jphysiol.1982.sp014080
   CARRAWAY R, 1973, J BIOL CHEM, V248, P6854
   Carraway R E, 1986, Adv Exp Med Biol, V198 Pt B, P169
   Chakraborty S, 2010, J NEUROSCI RES, V88, P1615, DOI 10.1002/jnr.22343
   Chavez Benjamin, 2007, Paediatr Drugs, V9, P249, DOI 10.2165/00148581-200709040-00006
   Chen HQ, 2008, NEUROSCI LETT, V448, P175, DOI 10.1016/j.neulet.2008.10.046
   COCHRANE DE, 1991, PEPTIDES, V12, P1187, DOI 10.1016/0196-9781(91)90193-S
   Correll CU, 2011, J CLIN PSYCHIAT, V72, P655, DOI 10.4088/JCP.11r07064
   Curran MP, 2011, PEDIATR DRUGS, V13, P197, DOI 10.2165/11207230-000000000-00000
   de Vries PJ, 2010, NEUROTHERAPEUTICS, V7, P275, DOI 10.1016/j.nurt.2010.05.001
   Deth R, 2008, NEUROTOXICOLOGY, V29, P190, DOI 10.1016/j.neuro.2007.09.010
   Dirscherl K, 2010, J NEUROINFLAMM, V7, DOI 10.1186/1742-2094-7-3
   Donelan J, 2006, P NATL ACAD SCI USA, V103, P7759, DOI 10.1073/pnas.0602210103
   Ehninger D, 2011, TRENDS MOL MED, V17, P78, DOI 10.1016/j.molmed.2010.10.002
   Enoksson M, 2011, J IMMUNOL, V186, P2523, DOI 10.4049/jimmunol.1003383
   Fassio A, 2000, NEUROPHARMACOLOGY, V39, P1430, DOI 10.1016/S0028-3908(00)00060-5
   Feldberg RS, 1998, INFLAMM RES, V47, P245, DOI 10.1007/s000110050325
   Fombonne E, 2009, PEDIATR RES, V65, P591, DOI 10.1203/PDR.0b013e31819e7203
   Franco JL, 2010, ENVIRON TOXICOL PHAR, V30, P272, DOI 10.1016/j.etap.2010.07.003
   GALLI SJ, 1993, NEW ENGL J MED, V328, P257
   Galli SJ, 2008, NAT REV IMMUNOL, V8, P478, DOI 10.1038/nri2327
   Gerhard T, 2009, J CLIN PSYCHOPHARM, V29, P307, DOI 10.1097/JCP.0b013e3181a20c8a
   Ghanizadeh A, 2010, J NEUROINFLAMM, V7, DOI 10.1186/1742-2094-7-58
   Goines PE, 2013, NEUROTOXICOL TERATOL, V36, P67, DOI 10.1016/j.ntt.2012.07.006
   Hagberg H, 2012, ANN NEUROL, V71, P444, DOI 10.1002/ana.22620
   Hampson DR, 2012, CLIN PHARMACOL THER, V91, P189, DOI 10.1038/clpt.2011.245
   Herbert MR, 2010, CURR OPIN NEUROL, V23, P103, DOI 10.1097/WCO.0b013e328336a01f
   Hornig M, 1999, P NATL ACAD SCI USA, V96, P12102, DOI 10.1073/pnas.96.21.12102
   Hsiao EY, 2012, P NATL ACAD SCI USA, V109, P12776, DOI 10.1073/pnas.1202556109
   Jang S, 2010, J NUTR, V140, P1892, DOI 10.3945/jn.110.123273
   Jang SW, 2010, P NATL ACAD SCI USA, V107, P2687, DOI 10.1073/pnas.0913572107
   Johnson CP, 2007, PEDIATRICS, V120, P1183, DOI 10.1542/peds.2007-2361
   Kalesnikoff J, 2008, NAT IMMUNOL, V9, P1215, DOI 10.1038/ni.f.216
   Kao TK, 2011, J NUTR BIOCHEM, V22, P612, DOI 10.1016/j.jnutbio.2010.01.011
   Kawakami T, 2009, J IMMUNOL, V183, P6861, DOI 10.4049/jimmunol.0990101
   Kempuraj D, 2008, BRIT J PHARMACOL, V155, P1076, DOI 10.1038/bjp.2008.356
   KIM KS, 1992, LYMPHOKINE CYTOK RES, V11, P293
   Kimata M, 2000, CLIN EXP ALLERGY, V30, P501, DOI 10.1046/j.1365-2222.2000.00768.x
   King BH, 2009, ARCH GEN PSYCHIAT, V66, P583, DOI 10.1001/archgenpsychiatry.2009.30
   Kobayashi H, 2000, CLIN EXP ALLERGY, V30, P1205
   Kogan MD, 2009, PEDIATRICS, V124, P1395, DOI 10.1542/peds.2009-1522
   Lang R, 2011, NEUROPSYCH DIS TREAT, V7, P27, DOI 10.2147/NDT.S10327
   Lanni KE, 2012, AUTISM, V16, P123, DOI 10.1177/1362361311425916
   Lauritzen KH, 2010, MOL CELL BIOL, V30, P1357, DOI 10.1128/MCB.01149-09
   Martin S, 2005, J NEUROSCI RES, V81, P322, DOI 10.1002/jnr.20477
   Martin S, 2003, J NEUROSCI, V23, P1198, DOI 10.1523/JNEUROSCI.23-04-01198.2003
   McCracken JT, 2002, NEW ENGL J MED, V347, P314, DOI 10.1056/NEJMoa013171
   McDougle CJ, 2008, J CLIN PSYCHIAT, V69, P15
   McPartland J, 2012, HAND CLINIC, V106, P407, DOI 10.1016/B978-0-444-52002-9.00023-1
   McPheeters ML, 2011, PEDIATRICS, V127, pE1312, DOI 10.1542/peds.2011-0427
   Michalon A, 2012, NEURON, V74, P49, DOI 10.1016/j.neuron.2012.03.009
   Middleton E, 2000, PHARMACOL REV, V52, P673
   Morgan JT, 2012, BRAIN RES, V1456, P72, DOI 10.1016/j.brainres.2012.03.036
   Moussion C, 2008, PLOS ONE, V3, DOI 10.1371/journal.pone.0003331
   Munshi KR, 2011, PEDIATR ANN, V40, P569, DOI 10.3928/00904481-20111007-08
   Nagai A, 2001, NEUROBIOL DIS, V8, P1057, DOI 10.1006/nbdi.2001.0437
   Nazeer A, 2011, PEDIATR CLIN N AM, V58, P85, DOI 10.1016/j.pcl.2010.10.011
   Norrby K, 1997, INFLAMM RES, V46, pS7, DOI 10.1007/PL00022372
   Onore C, 2012, BRAIN BEHAV IMMUN, V26, P383, DOI 10.1016/j.bbi.2011.08.007
   Pang X, 1996, NEUROSCIENCE, V73, P889, DOI 10.1016/0306-4522(95)00606-0
   Parikh MS, 2008, J CHILD ADOL PSYCHOP, V18, P157, DOI 10.1089/cap.2007.0041
   Pichery M, 2012, J IMMUNOL, V188, P3488, DOI 10.4049/jimmunol.1101977
   Piconese S, 2011, LAB INVEST, V91, P627, DOI 10.1038/labinvest.2011.3
   Posey DJ, 2008, J CLIN INVEST, V118, P6, DOI 10.1172/JCI32483
   Rapin I, 2008, CURR OPIN NEUROL, V21, P143, DOI 10.1097/WCO.0b013e3282f49579
   Riegler M, 2000, GASTROENTEROLOGY, V119, P348, DOI 10.1053/gast.2000.9310
   Rodriguez Juan I, 2011, Neuron Glia Biol, V7, P205, DOI 10.1017/S1740925X12000142
   Rossi CC, 2011, BRAIN BEHAV IMMUN, V25, P1123, DOI 10.1016/j.bbi.2011.02.011
   Rossignol DA, 2012, MOL PSYCHIATR, V17, P389, DOI 10.1038/mp.2011.165
   Rossignol DA, 2012, MOL PSYCHIATR, V17, P290, DOI 10.1038/mp.2010.136
   Sadakata T, 2012, P NATL ACAD SCI USA, V109, P21104, DOI 10.1073/pnas.1210055109
   Sahin M, 2012, CURR OPIN NEUROBIOL, V22, P895, DOI 10.1016/j.conb.2012.04.008
   Scott Lesley J, 2007, Paediatr Drugs, V9, P343
   Shang YC, 2011, CURR NEUROVASC RES, V8, P270
   Singh LK, 1999, BRAIN BEHAV IMMUN, V13, P225, DOI 10.1006/brbi.1998.0541
   Skaper SD, 2012, PHILOS T R SOC B, V367, P3312, DOI 10.1098/rstb.2011.0391
   Skaper SD, 2012, FASEB J, V26, P3103, DOI 10.1096/fj.11-197194
   Smrz D, 2011, BLOOD, V118, P6803, DOI 10.1182/blood-2011-06-359984
   Theoharides TC, 2012, INT J IMMUNOPATH PH, V25, P317, DOI 10.1177/039463201202500201
   Theoharides TC, 2008, J CLIN PSYCHOPHARM, V28, P479, DOI 10.1097/JCP.0b013e3181845f48
   Theoharides TC, 2007, FRONT BIOSCI-LANDMRK, V12, P1615, DOI 10.2741/2174
   Theoharides TC, 2012, BBA-MOL BASIS DIS, V1822, P21, DOI 10.1016/j.bbadis.2010.12.014
   Theoharides TC, 2011, J CLIN PSYCHOPHARM, V31, P685, DOI 10.1097/JCP.0b013e318239c190
   Theoharides TC, 2012, BBA-MOL BASIS DIS, V1822, P34, DOI 10.1016/j.bbadis.2010.12.017
   Theoharides TC, 2010, P NATL ACAD SCI USA, V107, P4448, DOI 10.1073/pnas.1000803107
   Theoharides TC, 2009, EXPERT OPIN PHARMACO, V10, P2127, DOI 10.1517/14656560903107789
   Tyler-McMahon BM, 2000, REGUL PEPTIDES, V93, P125, DOI 10.1016/S0167-0115(00)00183-X
   Van Aller GS, 2011, BIOCHEM BIOPH RES CO, V406, P194, DOI 10.1016/j.bbrc.2011.02.010
   Vasiadi M, 2012, BRIT J DERMATOL, V166, P1349, DOI 10.1111/j.1365-2133.2012.10843.x
   Verbeek R, 2004, BIOCHEM PHARMACOL, V68, P621, DOI 10.1016/j.bcp.2004.05.012
   Volkmar FR, 2009, ARCH GEN PSYCHIAT, V66, P581, DOI 10.1001/archgenpsychiatry.2009.42
   Walker ME, 2012, BBA-MOL BASIS DIS, V1822, P57, DOI 10.1016/j.bbadis.2011.02.009
   Warren Z, 2011, PEDIATRICS, V127, pE1303, DOI 10.1542/peds.2011-0426
   Weiss LA, 2009, NATURE, V461, P802, DOI 10.1038/nature08490
   Williams K, 2010, COCHRANE DB SYST REV, DOI 10.1002/14651858.CD004677.pub2
   Williams Sarah C P, 2012, Nature, V491, pS4
   Zhang BD, 2012, PLOS ONE, V7, DOI 10.1371/journal.pone.0049767
   Zhang BD, 2012, INT ARCH ALLERGY IMM, V159, P23, DOI 10.1159/000335178
   Zhang BD, 2011, J ALLERGY CLIN IMMUN, V127, P1522, DOI 10.1016/j.jaci.2011.02.005
   Zhang BD, 2010, J NEUROINFLAMM, V7, DOI 10.1186/1742-2094-7-80
   Zhao YY, 2012, ANN INTERN MED, V156, P560, DOI [10.7326/0003-4819-156-8-201204170-00401, 10.7326/0003-4819-156-8-201204170-00003]
   Zhou HY, 2010, ANTI-CANCER AGENT ME, V10, P571, DOI 10.2174/187152010793498663
   Zhou J, 2012, CURR OPIN NEUROBIOL, V22, P873, DOI 10.1016/j.conb.2012.05.004
NR 119
TC 110
Z9 116
U1 0
U2 51
PU BMC
PI LONDON
PA CAMPUS, 4 CRINAN ST, LONDON N1 9XW, ENGLAND
SN 1742-2094
J9 J NEUROINFLAMM
JI J. Neuroinflamm.
PD APR 9
PY 2013
VL 10
AR 46
DI 10.1186/1742-2094-10-46
PG 7
WC Immunology; Neurosciences
WE Science Citation Index Expanded (SCI-EXPANDED); Social Science Citation Index (SSCI)
SC Immunology; Neurosciences & Neurology
GA 127ES
UT WOS:000317680200001
PM 23570274
OA gold, Green Published
DA 2022-12-12
ER

PT J
AU Thom, RP
   McDougle, CJ
AF Thom, Robyn P.
   McDougle, Christopher J.
TI Immune Modulatory Treatments for Autism Spectrum Disorder
SO SEMINARS IN PEDIATRIC NEUROLOGY
LA English
DT Review
ID TUMOR-NECROSIS-FACTOR; PLACEBO-CONTROLLED TRIAL; DOUBLE-BLIND;
   N-ACETYLCYSTEINE; VITAMIN-D; FACTOR-ALPHA; VALPROIC ACID; OPEN-LABEL;
   OMEGA-3-FATTY-ACID SUPPLEMENTATION; INTRAVENOUS IMMUNOGLOBULIN
AB Several lines of evidence from family history studies, immunogenetics, maternal immune activation, neuroinflammation, and systemic inflammation support an immune subtype of autism spectrum disorder (ASD). Current Food and Drug Administration-approved medications for ASD do not address the underlying pathophysiology of ASD, have not consistently been shown to address the core symptoms of ASD, and are currently only approved for treating irritability in children and adolescents. In this article, we review the immune modulatory effects of the 2 currently Food and Drug Administration-approved treatments for ASD. We then provide an overview of current data on emerging treatments for ASD from multiple fields of medicine with immune modulatory effects. Although further research is needed to more clearly establish the efficacy and safety of immune modulatory treatments, early data on repurposing medications used to treat systemic inflammation for ASD demonstrate potential benefit and further research is warranted. (C) 2020 Elsevier Inc. All rights reserved.
C1 [Thom, Robyn P.; McDougle, Christopher J.] Massachusetts Gen Hosp, Boston, MA 02114 USA.
   [McDougle, Christopher J.] Lurie Ctr Autism, 1 Maguire Rd, Lexington, MA 02421 USA.
   [Thom, Robyn P.; McDougle, Christopher J.] Harvard Med Sch, Dept Psychiat, Boston, MA 02115 USA.
C3 Harvard University; Massachusetts General Hospital; Harvard University;
   Harvard Medical School
RP McDougle, CJ (corresponding author), Lurie Ctr Autism, 1 Maguire Rd, Lexington, MA 02421 USA.
EM cmcdougle@mgh.harvard.edu
RI Thom, Robyn/AAN-2244-2020
OI Thom, Robyn/0000-0002-8026-6970
FU Robert and Donna Landreth Autism Research Fund; Nancy Lurie Marks Family
   Foundation
FX This work was funded by the Robert and Donna Landreth Autism Research
   Fund and the Nancy Lurie Marks Family Foundation.
CR Akhondzadeh S, 2010, PROG NEURO-PSYCHOPH, V34, P32, DOI 10.1016/j.pnpbp.2009.09.012
   Amminger GP, 2007, BIOL PSYCHIAT, V61, P551, DOI 10.1016/j.biopsych.2006.05.007
   Amore A, 2013, J NEPHROL, V26, P778, DOI 10.5301/jn.5000167
   Arentsen T, 2017, MOL PSYCHIATR, V22, P257, DOI 10.1038/mp.2016.182
   Asadabadi M, 2013, PSYCHOPHARMACOLOGY, V225, P51, DOI 10.1007/s00213-012-2796-8
   Ashwood P, 2011, BRAIN BEHAV IMMUN, V25, P40, DOI 10.1016/j.bbi.2010.08.003
   Atladottir HO, 2009, PEDIATRICS, V124, P687, DOI 10.1542/peds.2008-2445
   Atladottir HO, 2012, PEDIATRICS, V130, pE1447, DOI 10.1542/peds.2012-1107
   Bauman MD, 2014, BIOL PSYCHIAT, V75, P332, DOI 10.1016/j.biopsych.2013.06.025
   Bell JG, 2004, PROSTAG LEUKOTR ESS, V71, P201, DOI 10.1016/j.plefa.2004.03.008
   Bendtzen K, 2003, CLIN EXP IMMUNOL, V134, P151, DOI 10.1046/j.1365-2249.2003.02249.x
   Bent S, 2014, J AM ACAD CHILD PSY, V53, P658, DOI 10.1016/j.jaac.2014.01.018
   Boris M, 2007, J NEUROINFLAMM, V4, DOI 10.1186/1742-2094-4-3
   Bradstreet JJ, 2007, MED HYPOTHESES, V68, P979, DOI 10.1016/j.mehy.2006.10.015
   Buie T, 2010, PEDIATRICS, V125, pS1, DOI 10.1542/peds.2009-1878C
   Calder PC, 2017, BIOCHEM SOC T, V45, P1105, DOI 10.1042/BST20160474
   Cannell JJ, 2013, MED HYPOTHESES, V81, P195, DOI 10.1016/j.mehy.2013.05.004
   Capano L, 2018, MOL AUTISM, V9, DOI 10.1186/s13229-018-0241-5
   Careaga M, 2010, NEUROTHERAPEUTICS, V7, P283, DOI 10.1016/j.nurt.2010.05.003
   Castaneda CP, 2008, DRUG SAFETY, V31, P743, DOI 10.2165/00002018-200831090-00003
   CHESS S, 1971, J AUTISM CHILD SCHIZ, V1, P33, DOI 10.1007/BF01537741
   Chez M, 2012, AUTISM RES TREAT, V2012, DOI DOI 10.1155/2012/291601
   Chez MG, 1998, ANN NEUROL, V44, P539
   Chez MG, 2010, NEUROTHERAPEUTICS, V7, P293, DOI 10.1016/j.nurt.2010.05.008
   Choi JE, 2014, J CHILD ADOL PSYCHOP, V24, P586, DOI 10.1089/cap.2013.0108
   Dawson G, 2017, STEM CELL TRANSL MED, V6, P1332, DOI 10.1002/sctm.16-0474
   de Souza DF, 2013, PROG NEURO-PSYCHOPH, V43, P14, DOI 10.1016/j.pnpbp.2012.12.001
   Dean OM, 2017, AUST NZ J PSYCHIAT, V51, P241, DOI 10.1177/0004867416652735
   DelGiudice-Asch G, 1999, J AUTISM DEV DISORD, V29, P157, DOI 10.1023/A:1023096728131
   Dello Russo C, 2003, J BIOL CHEM, V278, P5828, DOI 10.1074/jbc.M208132200
   DEYKIN EY, 1979, AM J EPIDEMIOL, V109, P628, DOI 10.1093/oxfordjournals.aje.a112726
   DEZUBE BJ, 1993, J ACQ IMMUN DEF SYND, V6, P787
   DEZUBE BJ, 1993, CANCER IMMUNOL IMMUN, V36, P57, DOI 10.1007/BF01789132
   Duffy FH, 2014, BMC NEUROL, V14, DOI 10.1186/1471-2377-14-70
   Erny D, 2015, NAT NEUROSCI, V18, P965, DOI 10.1038/nn.4030
   Farrelly L, 2015, DEV NEUROSCI-BASEL, V37, P43, DOI 10.1159/000368305
   Feng JY, 2017, NUTR NEUROSCI, V20, P284, DOI [10.1080/1028415X.2015.1123847, 10.1080/1028415x.2015.1123847]
   Finegold SM, 2002, CLIN INFECT DIS, V35, pS6, DOI 10.1086/341914
   Finegold SM, 2008, MED HYPOTHESES, V70, P508, DOI 10.1016/j.mehy.2007.07.019
   Force D-5 T: DSM-5 American Psychiatric Association, 2013, DIAGN STAT MAN MENT
   Frye Richard E., 2015, Microbial Ecology in Health and Disease, V26, P26878, DOI 10.3402/mehd.v26.26878
   Fung LK, 2014, J AUTISM DEV DISORD, V44, P2971, DOI 10.1007/s10803-014-2144-4
   Geschwind DH, 2011, TRENDS COGN SCI, V15, P409, DOI 10.1016/j.tics.2011.07.003
   Ghaleiha A, 2016, J CHILD ADOL PSYCHOP, V26, P784, DOI 10.1089/cap.2015.0175
   Ghaleiha A, 2015, PSYCHIAT RES, V229, P181, DOI 10.1016/j.psychres.2015.07.043
   Ghanizadeh A, 2013, BMC PSYCHIATRY, V13, DOI 10.1186/1471-244X-13-196
   Gordon Bell J, 2009, BR J NUTR, V103, P1
   Grant WB, 2016, DERM-ENDOCRINOL, V8, DOI 10.1080/19381980.2015.1137400
   Grant WB, 2013, DERM-ENDOCRINOL, V5, DOI 10.4161/derm.22942
   Gupta S, 1996, J CHILD NEUROL, V11, P501, DOI 10.1177/088307389601100622
   Gupta S, 1996, J AUTISM DEV DISORD, V26, P439, DOI 10.1007/BF02172828
   Gupta S, 2000, J AUTISM DEV DISORD, V30, P475, DOI 10.1023/A:1005568027292
   Gupta S, 2016, THER ADV GASTROENTER, V9, P229, DOI 10.1177/1756283X15607414
   HAN J, 1990, J EXP MED, V172, P391, DOI 10.1084/jem.172.1.391
   Hardan AY, 2012, BIOL PSYCHIAT, V71, P956, DOI 10.1016/j.biopsych.2012.01.014
   He JG, 2017, IMMUNOL RES, V65, P913, DOI 10.1007/s12026-017-8930-2
   Hollander E, 2001, J CLIN PSYCHIAT, V62, P530, DOI 10.4088/JCP.v62n07a05
   Hollander E, 2006, INT J NEUROPSYCHOPH, V9, P209, DOI 10.1017/S1461145705005791
   Hollander E, 2010, NEUROPSYCHOPHARMACOL, V35, P990, DOI 10.1038/npp.2009.202
   Horvath A, 2017, J NUTR, V147, P367, DOI 10.3945/jn.116.242354
   Hsiao EY, 2014, HARVARD REV PSYCHIAT, V22, P104, DOI 10.1097/HRP.0000000000000029
   Isaac S, 2017, J ANTIMICROB CHEMOTH, V72, P128, DOI 10.1093/jac/dkw383
   Jang S, 2008, P NATL ACAD SCI USA, V105, P7534, DOI 10.1073/pnas.0802865105
   Jia FY, 2015, PEDIATRICS, V135, pE196, DOI 10.1542/peds.2014-2121
   Junger WG, 2011, NAT REV IMMUNOL, V11, P201, DOI 10.1038/nri2938
   Kang DW, 2017, MICROBIOME, V5, DOI 10.1186/s40168-016-0225-7
   Kelly JR, 2017, FRONT NEUROSCI-SWITZ, V11, DOI 10.3389/fnins.2017.00490
   Kerley CP, 2017, ARCH DIS CHILD, V102, P1030, DOI 10.1136/archdischild-2017-312783
   Kim Joong-Seok, 2006, J Clin Neurol, V2, P252, DOI 10.3988/jcn.2006.2.4.252
   Kirsten TB, 2018, PLOS ONE, V13, DOI 10.1371/journal.pone.0197060
   Kocovska E, 2014, J AUTISM DEV DISORD, V44, P2996, DOI 10.1007/s10803-014-2155-1
   Kogan MD, 2018, PEDIATRICS, V142, DOI 10.1542/peds.2017-4161
   Kohane IS, 2012, PLOS ONE, V7, DOI 10.1371/journal.pone.0033224
   Kumar H, 2016, BRAIN RES, V1630, P83, DOI 10.1016/j.brainres.2015.10.052
   LEIMENSTOLL G, 1993, TRANSPLANT P, V25, P561
   Lewine JD, 1999, PEDIATRICS, V104, P405, DOI 10.1542/peds.104.3.405
   Li XH, 2009, J NEUROIMMUNOL, V207, P111, DOI 10.1016/j.jneuroim.2008.12.002
   Lintas C, 2012, NEUROBIOL DIS, V45, P57, DOI 10.1016/j.nbd.2010.11.010
   Lopez-Lazaro M, 2009, MINI-REV MED CHEM, V9, P31, DOI 10.2174/138955709787001712
   Lv YT, 2013, J TRANSL MED, V11, DOI 10.1186/1479-5876-11-196
   Macova L, 2017, PHYSIOL RES, V66, pS333, DOI 10.33549/physiolres.933721
   Malkova NV, 2012, BRAIN BEHAV IMMUN, V26, P607, DOI 10.1016/j.bbi.2012.01.011
   Mankad D, 2015, MOL AUTISM, V6, DOI 10.1186/s13229-015-0010-7
   Depino AM, 2013, MOL CELL NEUROSCI, V53, P69, DOI 10.1016/j.mcn.2012.10.003
   Marcus RN, 2009, J AM ACAD CHILD PSY, V48, P1110, DOI 10.1097/CHI.0b013e3181b76658
   Mazurek MO, 2013, J ABNORM CHILD PSYCH, V41, P165, DOI 10.1007/s10802-012-9668-x
   McCracken JT, 2002, NEW ENGL J MED, V347, P314, DOI 10.1056/NEJMoa013171
   McDougle CJ, 2015, BRAIN RES, V1617, P72, DOI 10.1016/j.brainres.2014.09.048
   Meguid NA, 2010, J ALTERN COMPLEM MED, V16, P641, DOI 10.1089/acm.2009.0349
   Melamed IR, 2018, AUTISM RES, V11, P421, DOI 10.1002/aur.1906
   Meltzer A, 2017, NEUROPSYCHOPHARMACOL, V42, P284, DOI 10.1038/npp.2016.158
   Missig G, 2020, MOL PSYCHIATR, V25, P2330, DOI 10.1038/s41380-018-0346-4
   Miura R, 2006, J PHARMACOL SCI, V101, P256, DOI 10.1254/jphs.SC0060049
   Naviaux JC, 2015, MOL AUTISM, V6, DOI 10.1186/2040-2392-6-1
   Naviaux RK, 2017, ANN CLIN TRANSL NEUR, V4, P491, DOI 10.1002/acn3.424
   Naviaux RK, 2013, PLOS ONE, V8, DOI 10.1371/journal.pone.0057380
   Niiederhofer H, 2003, NEUROPSYCHOPHARMACOL, V28, P1014, DOI 10.1038/sj.npp.1300130
   Nikoo M, 2015, CLIN NEUROPHARMACOL, V38, P11, DOI 10.1097/WNF.0000000000000063
   Owen R, 2009, PEDIATRICS, V124, P1533, DOI 10.1542/peds.2008-3782
   Palacio JR, 2011, INFLAMM RES, V60, P695, DOI 10.1007/s00011-011-0323-8
   Pardo CA, 2013, J NEURODEV DISORD, V5, DOI 10.1186/1866-1955-5-9
   Parker-Athill E, 2009, J NEUROIMMUNOL, V217, P20, DOI 10.1016/j.jneuroim.2009.08.012
   Parracho HMRT, 2005, J MED MICROBIOL, V54, P987, DOI 10.1099/jmm.0.46101-0
   Plioplys AV, 1998, J CHILD NEUROL, V13, P79, DOI 10.1177/088307389801300207
   PLIOPLYS AV, 1994, ARCH PEDIAT ADOL MED, V148, P220, DOI 10.1001/archpedi.1994.02170020106021
   Politi P, 2008, ARCH MED RES, V39, P682, DOI 10.1016/j.arcmed.2008.06.005
   Qin LY, 2018, NAT NEUROSCI, V21, P564, DOI 10.1038/s41593-018-0110-8
   Raza M, 1996, GEN PHARMACOL-VASC S, V27, P1395, DOI 10.1016/S0306-3623(96)00073-0
   ROTT O, 1993, EUR J IMMUNOL, V23, P1745, DOI 10.1002/eji.1830230802
   Saad K, 2018, J CHILD PSYCHOL PSYC, V59, P20, DOI 10.1111/jcpp.12652
   Sandler RH, 2000, J CHILD NEUROL, V15, P429, DOI 10.1177/088307380001500701
   Santocchi E, 2016, BMC PSYCHIATRY, V16, DOI 10.1186/s12888-016-0887-5
   Schneider CK, 2006, J AUTISM DEV DISORD, V36, P1053, DOI 10.1007/s10803-006-0141-y
   Shaaban SY, 2018, NUTR NEUROSCI, V21, P676, DOI 10.1080/1028415X.2017.1347746
   Shahaduzzaman M, 2013, AGE, V35, P2071, DOI 10.1007/s11357-012-9496-5
   Sharma A, 2013, STEM CELLS INT, V2013, DOI 10.1155/2013/623875
   Shea S, 2004, PEDIATRICS, V114, pE634, DOI 10.1542/peds.2003-0264-F
   Shenoy S, 2000, J PEDIATR-US, V136, P682, DOI 10.1067/mpd.2000.105355
   Shi LM, 2003, J NEUROSCI, V23, P297, DOI 10.1523/jneurosci.23-01-00297.2003
   Siniscalco D, 2013, STEM CELLS INT, V2013, DOI 10.1155/2013/262438
   Slawinski BL, 2018, AM J REPROD IMMUNOL, V79, DOI 10.1111/aji.12840
   Stapel B, 2018, J PSYCHIATR RES, V105, P95, DOI 10.1016/j.jpsychires.2018.08.017
   STEFANATOS GA, 1995, J AM ACAD CHILD PSY, V34, P1107, DOI 10.1097/00004583-199508000-00022
   STEIN CA, 1993, CANCER RES, V53, P2239
   Taliou A, 2013, CLIN THER, V35, P592, DOI 10.1016/j.clinthera.2013.04.006
   Theoharides TC, 2012, INT J IMMUNOPATH PH, V25, P317, DOI 10.1177/039463201202500201
   Thom RP, 2019, PSYCHOPHARMACOLOGY, V236, P3045, DOI 10.1007/s00213-019-05280-6
   Tobiasova Z, 2011, J CHILD ADOL PSYCHOP, V21, P555, DOI 10.1089/cap.2010.0134
   Tostes Márcia Helena Fávero de Souza, 2012, Trends Psychiatry Psychother., V34, P161
   Traynor TR, 2004, LIFE SCI, V74, P2563, DOI 10.1016/j.lfs.2003.10.010
   Tsilioni I, 2015, TRANSL PSYCHIAT, V5, DOI 10.1038/tp.2015.142
   WEINBERG JB, 1992, BLOOD, V79, P3337
   Wink LK, 2016, MOL AUTISM, V7, DOI 10.1186/s13229-016-0088-6
   Wu SQ, 2015, NEUROSCI BIOBEHAV R, V55, P322, DOI 10.1016/j.neubiorev.2015.05.004
   Wu Y, 2004, J PAIN, V5, P48, DOI 10.1016/j.jpain.2003.09.006
   Xie J, 2017, ONCOTARGET, V8, P82390, DOI 10.18632/oncotarget.19326
   Yang YS, 2018, LIFE SCI, V194, P111, DOI 10.1016/j.lfs.2017.12.027
   Yong VW, 2004, LANCET NEUROL, V3, P744, DOI 10.1016/S1474-4422(04)00937-8
   Zerbo O, 2015, J AUTISM DEV DISORD, V45, P4002, DOI 10.1007/s10803-015-2579-2
   Zhang Z, 2008, CELL MOL LIFE SCI, V65, P4055, DOI 10.1007/s00018-008-8521-4
   Zhu XL, 2014, CLIN EXP PHARMACOL P, V41, P489, DOI 10.1111/1440-1681.12240
   Zuckerman L, 2005, J PSYCHIATR RES, V39, P311, DOI 10.1016/j.jpsychires.2004.08.008
NR 142
TC 6
Z9 6
U1 1
U2 7
PU W B SAUNDERS CO-ELSEVIER INC
PI PHILADELPHIA
PA 1600 JOHN F KENNEDY BOULEVARD, STE 1800, PHILADELPHIA, PA 19103-2899 USA
SN 1071-9091
EI 1558-0776
J9 SEMIN PEDIATR NEUROL
JI Semin. Pediatr. Neurol.
PD OCT
PY 2020
VL 35
AR 100836
DI 10.1016/j.spen.2020.100836
PG 13
WC Clinical Neurology; Pediatrics
WE Science Citation Index Expanded (SCI-EXPANDED); Social Science Citation Index (SSCI)
SC Neurosciences & Neurology; Pediatrics
GA NS7AO
UT WOS:000572410300007
PM 32892957
DA 2022-12-12
ER

PT J
AU Nadeem, A
   Ahmad, SF
   El-Sherbeeny, AM
   Al-Harbi, NO
   Bakheet, SA
   Attia, SM
AF Nadeem, Ahmed
   Ahmad, Sheikh F.
   El-Sherbeeny, Ahmed M.
   Al-Harbi, Naif O.
   Bakheet, Saleh A.
   Attia, Sabry M.
TI Systemic inflammation in asocial BTBR T+ tf/J mice predisposes them to
   increased psoriatic inflammation
SO PROGRESS IN NEURO-PSYCHOPHARMACOLOGY & BIOLOGICAL PSYCHIATRY
LA English
DT Article
DE Autism; BTBR T+ tf/J mice; TLR7; Th17; Psoriasis; Dendritic cells
ID TOLL-LIKE RECEPTORS; MOUSE MODEL; SKIN INFLAMMATION; CELLS; IMIQUIMOD;
   ACTIVATION; CHILDREN; TH17; AUTOANTIBODIES; AUTOIMMUNITY
AB Autistic Spectrum disorder (ASD) is a neurobehavioral disorder characterized by defects in communication skills leading to restricted sociability. ASD has immense dysregulation in immune responses which is thought to affect neuronal system and thus behavior. ASD patients and BTBR T+ tf/J (BTBR) autistic mice have increased systemic inflammation due to dysfunction in innate and adaptive immune responses. Recent studies suggest that ASD patients are associated with several co-morbid autoimmune disorders including psoriasis. However underlying mechanisms for this phenomenon have not been explored. In this study, we used imiquimod (IMQ)induced psoriatic inflammation in social C57BL/6 (C57) mice and asocial BTBR mice to investigate whether systemic inflammation in BTBR is associated with increased susceptibility to psoriatic inflammation. Our data shows that BTBR mice have increased expression of TLR7/IL-6/IL-23 in systemic DCs but not in skin as compared to C57 mice at baseline. This leads to much greater psoriatic inflammation in BTBR mice upon IMQ application than C57 mice. Consequently, BTBR mice also have higher Th17 related immune responses in the skin and systemic compartment. Overall our study suggests that systemic innate (TLR7/IL-23/IL-6 in DCs) and adaptive (Th17 related signaling) immune responses are heightened in BTBR mice at baseline which predisposes them for greater psoriatic inflammation than C57 mice upon IMQ application. This could be one of the reasons for increased psoriatic inflammation in patients with ASD. Therapies that aim to decrease immune activation may not only benefit ASD-associated neurobehavioral abnormalities but also comorbid disorders such as psoriasis.
C1 [Nadeem, Ahmed; Ahmad, Sheikh F.; Al-Harbi, Naif O.; Bakheet, Saleh A.; Attia, Sabry M.] King Saud Univ, Coll Pharm, Dept Pharmacol & Toxicol, POB 2455, Riyadh 11451, Saudi Arabia.
   [El-Sherbeeny, Ahmed M.] King Saud Univ, Coll Engn, Ind Engn Dept, Riyadh, Saudi Arabia.
C3 King Saud University; King Saud University
RP Nadeem, A; Ahmad, SF (corresponding author), King Saud Univ, Coll Pharm, Dept Pharmacol & Toxicol, POB 2455, Riyadh 11451, Saudi Arabia.
EM anadeem@ksu.edu.sa; fashaikh@ksu.edu.sa
RI attia, Sabry M./GRO-6742-2022; Ahmad, Sheikh F./AAC-8750-2021; Ahmad,
   Sheikh Fayaz/R-5853-2017; El-Sherbeeny, Ahmed/ABC-7879-2020; Nadeem,
   Ahmed/ABA-1974-2020; NADEEM, AHMED/AFO-7618-2022; Bakheet, Saleh
   A/AEC-8869-2022
OI Ahmad, Sheikh Fayaz/0000-0002-8282-3726; Nadeem,
   Ahmed/0000-0003-2038-8367; NADEEM, AHMED/0000-0003-2038-8367; Bakheet,
   Saleh A/0000-0003-2008-6377; El-Sherbeeny, Ahmed/0000-0003-3559-6249
FU Deanship of Scientific Research at King Saud University [RG-1438-019]
FX The authors extend their appreciation to the Deanship of Scientific
   Research at King Saud University for funding this work through research
   group project No. RG-1438-019.
CR Ahmad SF, 2017, MOL NEUROBIOL, V54, P4390, DOI 10.1007/s12035-016-9977-0
   Akintunde ME, 2015, J NEUROIMMUNOL, V286, P33, DOI 10.1016/j.jneuroim.2015.07.003
   AL-Ayadhi LY, 2012, J NEUROINFLAMM, V9, DOI 10.1186/1742-2094-9-158
   Ashwood P, 2011, BRAIN BEHAV IMMUN, V25, P40, DOI 10.1016/j.bbi.2010.08.003
   Baio J., 2012, MORBIDITY MORTALITY, V61
   Bakheet SA, 2017, MOL NEUROBIOL, V54, P5201, DOI 10.1007/s12035-016-0066-1
   Bilbo SD, 2018, EXP NEUROL, V299, P241, DOI 10.1016/j.expneurol.2017.07.002
   Boehncke WH, 2015, LANCET, V386, P983, DOI 10.1016/S0140-6736(14)61909-7
   Careaga Milo, 2012, Methods Mol Biol, V934, P219, DOI 10.1007/978-1-62703-071-7_12
   Chen MH, 2013, RES AUTISM SPECT DIS, V7, P205, DOI 10.1016/j.rasd.2012.08.008
   Choi GB, 2016, SCIENCE, V351, P933, DOI 10.1126/science.aad0314
   Edmiston E, 2017, BIOL PSYCHIAT, V81, P383, DOI 10.1016/j.biopsych.2016.08.031
   Enstrom AM, 2010, BRAIN BEHAV IMMUN, V24, P64, DOI 10.1016/j.bbi.2009.08.001
   Estes ML, 2015, NAT REV NEUROSCI, V16, P469, DOI 10.1038/nrn3978
   Flutter B, 2013, EUR J IMMUNOL, V43, P3138, DOI 10.1002/eji.201343801
   Garzorz-Stark N., 2017, J ALLERGY CLIN  0918, P31442
   Gilliet M, 2004, ARCH DERMATOL, V140, P1490, DOI 10.1001/archderm.140.12.1490
   Gottfried C, 2015, FRONT PSYCHIATRY, V6, DOI 10.3389/fpsyt.2015.00121
   Heo Y, 2011, PLOS ONE, V6, DOI 10.1371/journal.pone.0020912
   Hsiao EY, 2012, P NATL ACAD SCI USA, V109, P12776, DOI 10.1073/pnas.1202556109
   Kagami S, 2010, J INVEST DERMATOL, V130, P1373, DOI 10.1038/jid.2009.399
   Kim TG, 2014, BMB REP, V47, P60, DOI 10.5483/BMBRep.2014.47.2.014
   Lai MC, 2014, LANCET, V383, P896, DOI 10.1016/S0140-6736(13)61539-1
   Li XH, 2009, J NEUROIMMUNOL, V207, P111, DOI 10.1016/j.jneuroim.2008.12.002
   Livak KJ, 2001, METHODS, V25, P402, DOI 10.1006/meth.2001.1262
   Lowes MA, 2014, ANNU REV IMMUNOL, V32, P227, DOI 10.1146/annurev-immunol-032713-120225
   Lucchina L, 2014, AUTISM RES, V7, P273, DOI 10.1002/aur.1338
   Mandal M, 2010, J REPROD IMMUNOL, V87, P97, DOI 10.1016/j.jri.2010.06.156
   Marshak-Rothstein A, 2006, NAT REV IMMUNOL, V6, P823, DOI 10.1038/nri1957
   Masi A, 2017, NEUROSCI BULL, V33, P194, DOI 10.1007/s12264-017-0103-8
   Matelski L, 2016, J AUTOIMMUN, V67, P1, DOI 10.1016/j.jaut.2015.11.003
   McFarlane HG, 2008, GENES BRAIN BEHAV, V7, P152, DOI 10.1111/j.1601-183X.2007.00330.x
   Mostafa GA, 2014, J NEUROIMMUNOL, V272, P94, DOI 10.1016/j.jneuroim.2014.04.011
   Nadeem A., 2017, BRAIN BEHAV IMMUN
   Nadeem A, 2017, CELL SIGNAL, V33, P59, DOI 10.1016/j.cellsig.2017.02.014
   Nadeem A, 2017, BRAIN BEHAV IMMUN, V61, P146, DOI 10.1016/j.bbi.2016.12.024
   Nadeem A, 2015, PHARMACOL RES, V99, P248, DOI 10.1016/j.phrs.2015.06.001
   Nazeen S, 2016, GENOME BIOL, V17, DOI 10.1186/s13059-016-1084-z
   Onore C, 2012, BRAIN BEHAV IMMUN, V26, P383, DOI 10.1016/j.bbi.2011.08.007
   Onore CE, 2013, FRONT NEUROSCI-SWITZ, V7, DOI 10.3389/fnins.2013.00158
   Papadimitraki ED, 2007, J AUTOIMMUN, V29, P310, DOI 10.1016/j.jaut.2007.09.001
   Pardo CA, 2006, INT REV PSYCHIATR, V17, P485, DOI 10.1080/02646830500381930
   Schwartzer JJ, 2013, TRANSL PSYCHIAT, V3, DOI 10.1038/tp.2013.16
   Schwartzer JJ, 2017, BRAIN BEHAV IMMUN, V59, P55, DOI 10.1016/j.bbi.2016.05.019
   Slyepchenko A, 2016, NEUROSCI BIOBEHAV R, V64, P83, DOI 10.1016/j.neubiorev.2016.02.002
   Sozzani S, 2017, J AUTOIMMUN, V85, P126, DOI 10.1016/j.jaut.2017.07.012
   Suzuki K, 2011, PLOS ONE, V6, DOI 10.1371/journal.pone.0020470
   Takagi H, 2016, SCI REP-UK, V6, DOI 10.1038/srep24477
   Tsoi LC, 2012, NAT GENET, V44, P1341, DOI 10.1038/ng.2467
   van der Fits L, 2009, J IMMUNOL, V182, P5836, DOI 10.4049/jimmunol.0802999
   Wagner EF, 2010, NAT REV RHEUMATOL, V6, P704, DOI 10.1038/nrrheum.2010.157
   Wohn C, 2013, P NATL ACAD SCI USA, V110, P10723, DOI 10.1073/pnas.1307569110
   Yang JF, 2014, TRENDS PHARMACOL SCI, V35, P493, DOI 10.1016/j.tips.2014.07.006
   Zerbo O, 2015, BRAIN BEHAV IMMUN, V46, P232, DOI 10.1016/j.bbi.2015.02.001
   Zimmerman AW, 2005, PEDIATR NEUROL, V33, P195, DOI 10.1016/j.pediatrneurol.2005.03.014
NR 55
TC 26
Z9 26
U1 0
U2 27
PU PERGAMON-ELSEVIER SCIENCE LTD
PI OXFORD
PA THE BOULEVARD, LANGFORD LANE, KIDLINGTON, OXFORD OX5 1GB, ENGLAND
SN 0278-5846
EI 1878-4216
J9 PROG NEURO-PSYCHOPH
JI Prog. Neuro-Psychopharmacol. Biol. Psychiatry
PD APR 20
PY 2018
VL 83
BP 8
EP 17
DI 10.1016/j.pnpbp.2017.12.015
PG 10
WC Clinical Neurology; Neurosciences; Pharmacology & Pharmacy; Psychiatry
WE Science Citation Index Expanded (SCI-EXPANDED)
SC Neurosciences & Neurology; Pharmacology & Pharmacy; Psychiatry
GA FV6PN
UT WOS:000424703700002
PM 29287831
DA 2022-12-12
ER

PT J
AU Feuerstein, JL
   Klein, DE
   Mikhitarian, MA
   Mehta, A
AF Feuerstein, Jessica L.
   Klein, David E.
   Mikhitarian, Mark A.
   Mehta, Anuj
TI Quotidian High Spiking Fevers in Adult Still's Disease
SO AMERICAN JOURNAL OF CASE REPORTS
LA English
DT Article
DE Fever of Unknown Origin; Rheumatology; Still's Disease; Adult-Onset
ID REACTIVE HEMOPHAGOCYTIC SYNDROME; OF-THE-LITERATURE; CLINICAL-FEATURES;
   DIAGNOSIS; CLASSIFICATION; INFLIXIMAB; CRITERIA; FERRITIN; AGENTS
AB Objective: Rare disease
   Background: Adult Still's disease (ASD) is a rare systemic inflammatory condition, which commonly presents with the triad of quotidian fevers, rash, and non-specific rheumatologic symptoms such as myalgia and arthralgia. The etiology and pathogenesis are poorly understood and both the clinical presentation and laboratory data are typically nonspecific. As such, the presentation is often confused with infection, other autoimmune processes, and malignancy.
   Case Report: We present a case of a 29-year-old Hispanic female who presented with fever, sore throat, myalgia, and shortness of breath. Initially diagnosed with suspected pneumonia, extensive workup led to the final diagnosis of ASD due to the persistence of her symptoms, which met Yamaguchi Criteria, as well as exclusion of other possible etiologies.
   Conclusions: ASD is a rare systemic inflammatory condition and its nonspecific presentation often leads to diagnostic delay and disease complications. We discuss the incidence, etiology, pathology, diagnosis, and standards in management of ASD. This case emphasizes the need for high clinical suspicion of ASD, and early exclusion of other etiologies, especially with failure of first-line treatment, to limit patient suffering and complications.
C1 [Feuerstein, Jessica L.; Klein, David E.; Mikhitarian, Mark A.] Touro Coll Osteopath Med, Dept Med, Middletown, NY 10940 USA.
   [Mehta, Anuj] Nyack Hosp, Dept Internal Med, Nyack, NY USA.
RP Feuerstein, JL (corresponding author), Touro Coll Osteopath Med, Dept Med, Middletown, NY 10940 USA.
EM jfeuerst@student.touro.edu
CR Arlet JB, 2006, ANN RHEUM DIS, V65, P1596, DOI 10.1136/ard.2005.046904
   Bae CB, 2015, MEDICINE, V94, DOI 10.1097/MD.0000000000000451
   CALABRO JJ, 1986, J RHEUMATOL, V13, P827
   Cavagna L, 2001, CLIN EXP RHEUMATOL, V19, P329
   CUSH JJ, 1987, ARTHRITIS RHEUM, V30, P186, DOI 10.1002/art.1780300209
   Efthimiou P, 2006, ANN RHEUM DIS, V65, P564, DOI 10.1136/ard.2005.042143
   Fautrel B, 2005, ANN RHEUM DIS, V64, P262, DOI 10.1136/ard.2004.024026
   Fautrel B, 2002, MEDICINE, V81, P194, DOI 10.1097/00005792-200205000-00003
   Fautrel B, 2001, J RHEUMATOL, V28, P322
   Fautrel B, 1999, J RHEUMATOL, V26, P373
   Franchini S, 2010, ARTHRITIS RHEUM-US, V62, P2530, DOI 10.1002/art.27532
   Gerfaud-Valentin M, 2014, AUTOIMMUN REV, V13, P708, DOI 10.1016/j.autrev.2014.01.058
   Gerfaud-Valentin M, 2014, MEDICINE, V93, P91, DOI 10.1097/MD.0000000000000021
   Hot A, 2010, MEDICINE, V89, P37, DOI 10.1097/MD.0b013e3181caf100
   Kotter I, 2007, SEMIN ARTHRITIS RHEU, V37, P189, DOI 10.1016/j.semarthrit.2007.04.002
   Kokkinos A, 2004, CLIN RHEUMATOL, V23, P45, DOI 10.1007/s10067-003-0775-5
   Kontzias A, 2012, SEMIN ARTHRITIS RHEU, V42, P201, DOI 10.1016/j.semarthrit.2012.03.004
   Kraetsch HG, 2001, ANN RHEUM DIS, V60, pIII55
   LARSON EB, 1984, MEDICINE, V63, P82, DOI 10.1097/00005792-198403000-00002
   Matsumoto K, 2009, CLIN RHEUMATOL, V28, P485, DOI 10.1007/s10067-009-1097-z
   Mert A, 2003, CLIN RHEUMATOL, V22, P89, DOI 10.1007/s10067-002-0680-3
   SCHWARZEYWILL M, 1992, ANN RHEUM DIS, V51, P683, DOI 10.1136/ard.51.5.683
   Siddiqui M, 2016, OPEN ACCESS RHEUMATO, V8, P17, DOI 10.2147/OARRR.S83948
   WOUTERS JMGW, 1986, Q J MED, V61, P1055
   YAMAGUCHI M, 1992, J RHEUMATOL, V19, P424
   Yerra S, 2016, INT MED CASE REP J, V9, P321, DOI 10.2147/IMCRJ.S117664
NR 26
TC 0
Z9 0
U1 0
U2 1
PU INT SCIENTIFIC LITERATURE, INC
PI SMITHTOWN
PA 361 FOREST LANE, SMITHTOWN, NY 11787 USA
SN 1941-5923
J9 AM J CASE REP
JI Am. J. Case Rep.
PD MAY 26
PY 2017
VL 18
DI 10.12659/AJCR.903178
PG 9
WC Medicine, General & Internal
WE Emerging Sources Citation Index (ESCI)
SC General & Internal Medicine
GA EW0UW
UT WOS:000402207700001
PM 28546530
OA Green Submitted, Green Published
DA 2022-12-12
ER

PT J
AU Johnson, JL
   Stoica, L
   Liu, YW
   Zhu, PJ
   Bhattacharya, A
   Buffington, SA
   Huq, R
   Eissa, NT
   Larsson, O
   Porse, BT
   Domingo, D
   Nawaz, U
   Carroll, R
   Jolly, L
   Scerri, TS
   Kim, HG
   Brignell, A
   Coleman, MJ
   Braden, R
   Kini, U
   Jackson, V
   Baxter, A
   Bahlo, M
   Scheffer, IE
   Amor, DJ
   Hildebrand, MS
   Bonnen, PE
   Beeton, C
   Gecz, J
   Morgan, AT
   Costa-Mattioli, M
AF Johnson, Jennifer L.
   Stoica, Loredana
   Liu, Yuwei
   Zhu, Ping Jun
   Bhattacharya, Abhisek
   Buffington, Shelly A.
   Huq, Redwan
   Eissa, N. Tony
   Larsson, Ola
   Porse, Bo T.
   Domingo, Deepti
   Nawaz, Urwah
   Carroll, Renee
   Jolly, Lachlan
   Scerri, Tom S.
   Kim, Hyung-Goo
   Brignell, Amanda
   Coleman, Matthew J.
   Braden, Ruth
   Kini, Usha
   Jackson, Victoria
   Baxter, Anne
   Bahlo, Melanie
   Scheffer, Ingrid E.
   Amor, David J.
   Hildebrand, Michael S.
   Bonnen, Penelope E.
   Beeton, Christine
   Gecz, Jozef
   Morgan, Angela T.
   Costa-Mattioli, Mauro
TI Inhibition of Upf2-Dependent Nonsense-Mediated Decay Leads to Behavioral
   and Neurophysiological Abnormalities by Activating the Immune Response
SO NEURON
LA English
DT Article
ID MESSENGER-RNA DECAY; SYNAPTIC PLASTICITY; TRANSLATIONAL CONTROL; NEURAL
   DEVELOPMENT; SPEECH; MEMORY; AUTISM; CYCLOPHOSPHAMIDE; EXPRESSION;
   DISORDERS
AB In humans, disruption of nonsense-mediated decay (NMD) has been associated with neurodevelopmental disorders (NDDs) such as autism spectrum disorder and intellectual disability. However, the mechanism by which deficient NMD leads to neurodevelopmental dysfunction remains unknown, preventing development of targeted therapies. Here we identified novel protein-coding UPF2 (UP-Frameshift 2) variants in humans with NDD, including speech and language deficits. In parallel, we found that mice lacking Upf2 in the forebrain (Upf2 fb-KO mice) show impaired NMD, memory deficits, abnormal long-term potentiation (LTP), and social and communication deficits. Surprisingly, Upf2 fb-KO mice exhibit elevated expression of immune genes and brain inflammation. More importantly, treatment with two FDA-approved anti-inflammatory drugs reduced brain inflammation, restored LTP and long-term memory, and reversed social and communication deficits. Collectively, our findings indicate that impaired UPF2-dependent NMD leads to neurodevelopmental dysfunction and suggest that anti-inflammatory agents may prove effective for treatment of disorders with impaired NMD.
C1 [Johnson, Jennifer L.; Liu, Yuwei; Zhu, Ping Jun; Buffington, Shelly A.; Costa-Mattioli, Mauro] Baylor Coll Med, Dept Neurosci, Houston, TX 77030 USA.
   [Johnson, Jennifer L.; Stoica, Loredana; Liu, Yuwei; Zhu, Ping Jun; Buffington, Shelly A.; Costa-Mattioli, Mauro] Baylor Coll Med, Memory & Brain Res Ctr, Houston, TX 77030 USA.
   [Stoica, Loredana; Costa-Mattioli, Mauro] Baylor Coll Med, Dept Mol & Cellular Biol, Houston, TX 77030 USA.
   [Bhattacharya, Abhisek; Eissa, N. Tony] Baylor Coll Med, Dept Med, Houston, TX 77030 USA.
   [Bhattacharya, Abhisek; Eissa, N. Tony] Baylor Coll Med, Dept Pathol & Immunol, Houston, TX 77030 USA.
   [Huq, Redwan; Beeton, Christine] Baylor Coll Med, Dept Mol Physiol & Biophys, Houston, TX 77030 USA.
   [Larsson, Ola] Karolinska Inst, Dept Oncol Pathol, SciLifeLab, S-17165 Solna, Sweden.
   [Porse, Bo T.] Univ Copenhagen, BRIC, DK-1165 Copenhagen, Denmark.
   [Porse, Bo T.] Univ Copenhagen, Rigshosp, Fac Hlth Sci, Finsen Lab, DK-1165 Copenhagen, Denmark.
   [Porse, Bo T.] Univ Copenhagen, Fac Hlth Sci, Danish Stem Cell Ctr DanStem, DK-1165 Copenhagen, Denmark.
   [Domingo, Deepti; Gecz, Jozef] Univ Adelaide, Sch Biol Sci, Adelaide, SA 5005, Australia.
   [Nawaz, Urwah; Carroll, Renee; Jolly, Lachlan; Gecz, Jozef] Univ Adelaide, Adelaide Med Sch, Adelaide, SA 5005, Australia.
   [Nawaz, Urwah; Carroll, Renee; Jolly, Lachlan; Gecz, Jozef] Univ Adelaide, Robinson Res Inst, Adelaide, SA 5005, Australia.
   [Scerri, Tom S.; Bahlo, Melanie] Walter & Eliza Hall Inst Med Res, Parkville, Vic 3052, Australia.
   [Kim, Hyung-Goo] Hamad Bin Khalifa Univ, Neurol Disorders Res Ctr, Qatar Biomed Res Inst, Doha 34110, Qatar.
   [Brignell, Amanda; Braden, Ruth; Scheffer, Ingrid E.; Morgan, Angela T.] Murdoch Childrens Res Inst, Parkville, Vic 3052, Australia.
   [Coleman, Matthew J.; Scheffer, Ingrid E.; Hildebrand, Michael S.] Univ Melbourne, Dept Med, Austin Hlth, Melbourne, Vic 3010, Australia.
   [Kini, Usha] Oxford Ctr Genom Med, Oxford OX3 7JX, England.
   [Jackson, Victoria] Univ Melbourne, Populat Hlth & Immun Div, Walter & Eliza Hall Inst Med Res, Melbourne, Vic 3010, Australia.
   [Jackson, Victoria] Univ Melbourne, Dept Med Biol, Melbourne, Vic 3010, Australia.
   [Jackson, Victoria] Univ Melbourne, Sch Math & Stat, Melbourne, Vic 3010, Australia.
   [Baxter, Anne] Hunter New England Local Hlth Dist, Hunter Genet, Newcastle, NSW 2298, Australia.
   [Bahlo, Melanie] Univ Melbourne, Dept Math & Stat, Melbourne, Vic 3010, Australia.
   [Scheffer, Ingrid E.] Florey Inst Neurosci & Mental Hlth, Parkville, Vic 3010, Australia.
   [Amor, David J.] Univ Melbourne, Royal Childrens Hosp, Dept Pediat, Melbourne, Vic 3052, Australia.
   [Bonnen, Penelope E.] Baylor Coll Med, Dept Mol & Human Genet, Houston, TX 77030 USA.
   [Gecz, Jozef] South Australian Hlth & Med Res Inst, Hlth Mothers & Babies, Adelaide, SA 5000, Australia.
   [Morgan, Angela T.] Univ Melbourne, Dept Audiol & Speech Pathol, Melbourne, Vic 3010, Australia.
C3 Baylor College of Medicine; Baylor College of Medicine; Baylor College
   of Medicine; Baylor College of Medicine; Baylor College of Medicine;
   Baylor College of Medicine; Karolinska Institutet; SciLifeLab;
   University of Copenhagen; Rigshospitalet; University of Copenhagen;
   University of Copenhagen; University of Adelaide; University of
   Adelaide; Robinson Research Institute; University of Adelaide; Walter &
   Eliza Hall Institute; Qatar Foundation (QF); Hamad Bin Khalifa
   University-Qatar; Qatar Biomedical Research Institute (QBRI); Murdoch
   Children's Research Institute; Austin Research Institute; Florey
   Institute of Neuroscience & Mental Health; University of Melbourne;
   University of Melbourne; University of Melbourne; University of
   Melbourne; University of Melbourne; Florey Institute of Neuroscience &
   Mental Health; Royal Children's Hospital Melbourne; University of
   Melbourne; Baylor College of Medicine; South Australian Health & Medical
   Research Institute (SAHMRI); University of Melbourne
RP Costa-Mattioli, M (corresponding author), Baylor Coll Med, Dept Neurosci, Houston, TX 77030 USA.; Costa-Mattioli, M (corresponding author), Baylor Coll Med, Memory & Brain Res Ctr, Houston, TX 77030 USA.; Costa-Mattioli, M (corresponding author), Baylor Coll Med, Dept Mol & Cellular Biol, Houston, TX 77030 USA.
EM costamat@bcm.edu
RI Jackson, Victoria/L-5782-2019; Buffington, Shelly
   Alexandra/AAD-7637-2022; Amor, David J/A-6478-2018; Scheffer, Ingrid
   E/G-1668-2013; Gecz, Jozef/X-3469-2019; Bhattacharya,
   Abhisek/AAN-6511-2020; jolly, lachlan/B-5892-2015; Morgan,
   Angela/J-5235-2017
OI Jackson, Victoria/0000-0002-9758-9784; Buffington, Shelly
   Alexandra/0000-0001-7133-0064; Amor, David J/0000-0001-7191-8511;
   Scheffer, Ingrid E/0000-0002-2311-2174; Gecz, Jozef/0000-0002-7884-6861;
   Bhattacharya, Abhisek/0000-0002-1667-7169; Porse,
   Bo/0000-0001-6043-0844; Larsson, Ola/0000-0003-1412-1308; Coleman,
   Matthew/0000-0001-8627-3322; Liu, Yuwei/0000-0001-7373-2868; jolly,
   lachlan/0000-0003-4538-2658; Domingo, Deepti/0000-0002-7706-872X; Bahlo,
   Melanie/0000-0001-5132-0774; Morgan, Angela/0000-0003-1147-7405;
   brignell, amanda/0000-0003-4324-522X
FU NIH [NIMH 096816, NINDS 076708, HL007676]; Sammons Enterprises;
   Intellectual Disability Research Center [P30HD024064]; IDDRC
   Neuropathology Core (NICHD) [U54HD083092]; BCM Cytometry and Cell
   Sorting Core [RR024574, AI036211, CA125123]; Novo Nordisk Foundation;
   Australian State of Victoria Government Operational Infrastructure
   Support Program; Australian National Health and Medical Research Council
   Independent Research Institute Infrastructure Support Scheme (IRIISS);
   Australian NHMRC [1155224, 1091593]; Australian Research Council
   [DE160100620]; NHMRC Centre of Research Excellence [1116976]; NHMRC
   practitioner fellowship [1105008]; career development fellowship
   [1063799]; practitioner fellowship [1006110]; senior research fellowship
   [1102971];  [1127144]; NATIONAL CANCER INSTITUTE [P30CA125123] Funding
   Source: NIH RePORTER; NATIONAL HEART, LUNG, AND BLOOD INSTITUTE
   [T32HL007676] Funding Source: NIH RePORTER; NATIONAL INSTITUTE OF
   NEUROLOGICAL DISORDERS AND STROKE [R01NS076708] Funding Source: NIH
   RePORTER
FX We thank the individuals carrying UPF variants and their families for
   participating in our research program. We thank members of the
   Costa-Mattioli laboratory for comments on the manuscript. This work was
   supported by the NIH (NIMH 096816 and NINDS 076708 to M.C.M.); Sammons
   Enterprises (to M.C.M.); the Intellectual Disability Research Center
   (P30HD024064), IDDRC Neuropathology Core (NICHD, U54HD083092), BCM
   Cytometry and Cell Sorting Core (RR024574, AI036211, and CA125123), and
   T32 award HL007676 from the NIH (to R.H.); a centre grant from the Novo
   Nordisk Foundation (to B.P.); and the Australian State of Victoria
   Government Operational Infrastructure Support Program and the Australian
   National Health and Medical Research Council Independent Research
   Institute Infrastructure Support Scheme (IRIISS). J.G. was supported by
   Australian NHMRC grants 1155224 and 1091593. L.J. was supported by
   Australian Research Council fellowship DE160100620. A.M., M.H., D.A.,
   I.E.S., and M.B. are funded by NHMRC Centre of Research Excellence
   (1116976) and project (1127144) grants. A.M. is funded by an NHMRC
   practitioner fellowship (1105008). M.H. is funded by a career
   development fellowship (ID 1063799). I.E.S. is funded by a practitioner
   fellowship (1006110). M.B. is funded by a senior research fellowship (ID
   1102971).
CR Alberini CM, 2015, CSH PERSPECT BIOL, V7, DOI 10.1101/cshperspect.a021741
   American Psychiatric Association DSM-5 Task Force, 2013, DIAGNOSTIC STAT MANU
   Avery P, 2011, RNA, V17, P624, DOI 10.1261/rna.2404211
   Baker KE, 2004, CURR OPIN CELL BIOL, V16, P293, DOI 10.1016/j.ceb.2004.03.003
   BENJAMINI Y, 1995, J R STAT SOC B, V57, P289, DOI 10.1111/j.2517-6161.1995.tb02031.x
   Boulanger LM, 2004, NAT REV NEUROSCI, V5, P521, DOI 10.1038/nrn1428
   Buffington SA, 2016, CELL, V165, P1762, DOI 10.1016/j.cell.2016.06.001
   Buffington SA, 2014, ANNU REV NEUROSCI, V37, P17, DOI 10.1146/annurev-neuro-071013-014100
   Chapin A, 2014, G3-GENES GENOM GENET, V4, P485, DOI 10.1534/g3.113.009357
   Costa-Mattioli M, 2009, NEURON, V61, P10, DOI 10.1016/j.neuron.2008.10.055
   Dai MH, 2005, NUCLEIC ACIDS RES, V33, DOI 10.1093/nar/gni179
   Deacon RMJ, 2006, NAT PROTOC, V1, P7, DOI 10.1038/nprot.2006.2
   DeZern AE, 2013, AM J BLOOD RES, V3, P84
   Dodd B., 2002, DIAGNOSTIC EVALUATIO
   Dragatsis I, 2000, GENESIS, V26, P133, DOI 10.1002/(SICI)1526-968X(200002)26:2<133::AID-GENE10>3.0.CO;2-V
   Duffy J. R., 2013, MOTOR SPEECH DISORDE
   Ehninger D, 2008, NEURON, V60, P950, DOI 10.1016/j.neuron.2008.12.007
   Ferhat AT, 2016, JOVE-J VIS EXP, DOI 10.3791/53871
   Firth HV, 2011, DEV MED CHILD NEUROL, V53, P702, DOI 10.1111/j.1469-8749.2011.04032.x
   Fisher SE, 2009, TRENDS GENET, V25, P166, DOI 10.1016/j.tig.2009.03.002
   Garrido-Mesa N, 2013, BRIT J PHARMACOL, V169, P337, DOI 10.1111/bph.12139
   Gozzard H, 2008, CHILD LANG TEACH THE, V24, P249, DOI 10.1177/0265659008096292
   He F, 2015, ANNU REV GENET, V49, P339, DOI 10.1146/annurev-genet-112414-054639
   Huang L, 2018, MOL PSYCHIATR, V23, P1773, DOI 10.1038/mp.2017.173
   Huang W, 2013, NAT NEUROSCI, V16, P441, DOI 10.1038/nn.3351
   Ishigaki Y, 2001, CELL, V106, P607, DOI 10.1016/S0092-8674(01)00475-5
   Jaffrey SR, 2018, NAT REV NEUROSCI, V19, P715, DOI 10.1038/s41583-018-0079-z
   Kandel ER, 2001, SCIENCE, V294, P1030, DOI 10.1126/science.1067020
   Karam R, 2015, EMBO REP, V16, P599, DOI 10.15252/embr.201439696
   Karousis ED, 2019, CSH PERSPECT BIOL, V11, DOI 10.1101/cshperspect.a032862
   Kervestin S, 2012, NAT REV MOL CELL BIO, V13, P700, DOI 10.1038/nrm3454
   Klann E, 2004, NAT REV NEUROSCI, V5, P931, DOI 10.1038/nrn1557
   Nguyen LS, 2014, NEUROSCI BIOBEHAV R, V46, P175, DOI 10.1016/j.neubiorev.2013.10.016
   Laumonnier F, 2010, MOL PSYCHIATR, V15, P767, DOI 10.1038/mp.2009.14
   MALENKA RC, 1994, CELL, V78, P535, DOI 10.1016/0092-8674(94)90517-7
   McMahon JJ, 2016, INT J DEV NEUROSCI, V55, P117, DOI 10.1016/j.ijdevneu.2016.03.006
   Medghalchi SM, 2001, HUM MOL GENET, V10, P99, DOI 10.1093/hmg/10.2.99
   Mefford HC, 2012, NEW ENGL J MED, V366, P733, DOI 10.1056/NEJMra1114194
   Mei C, 2018, EUR J HUM GENET, V26, P676, DOI 10.1038/s41431-018-0102-x
   Mendell JT, 2004, NAT GENET, V36, P1073, DOI 10.1038/ng1429
   Metzstein MM, 2006, PLOS GENET, V2, P2143, DOI 10.1371/journal.pgen.0020180
   Milner B, 2016, J NEUROL NEUROSUR PS, V87, P230, DOI 10.1136/jnnp-2015-311092
   Mitwalli AH, 2011, SAUDI J KIDNEY DIS T, V22, P935
   Morgan A, 2017, J PEDIATR-US, V185, P200, DOI 10.1016/j.jpeds.2017.02.059
   Morgan AT, 2018, J PAEDIATR CHILD H, V54, P1090, DOI 10.1111/jpc.14150
   Morgan AT, 2018, EUR J HUM GENET, V26, P75, DOI 10.1038/s41431-017-0035-9
   Mort M, 2008, HUM MUTAT, V29, P1037, DOI 10.1002/humu.20763
   Mostafa GA, 2013, J NEUROIMMUNOL, V255, P70, DOI 10.1016/j.jneuroim.2012.10.002
   NEITZEL H, 1986, HUM GENET, V73, P320, DOI 10.1007/BF00279094
   Neves G, 2008, NAT REV NEUROSCI, V9, P65, DOI 10.1038/nrn2303
   Nguyen LS, 2012, MOL PSYCHIATR, V17, P1103, DOI 10.1038/mp.2011.163
   Nguyen LS, 2013, HUM MOL GENET, V22, P1816, DOI 10.1093/hmg/ddt035
   Pastor F, 2010, NATURE, V465, P227, DOI 10.1038/nature08999
   Perini P, 2008, NEUROL SCI, V29, pS233, DOI 10.1007/s10072-008-0947-9
   Popp MWL, 2013, ANNU REV GENET, V47, P139, DOI 10.1146/annurev-genet-111212-133424
   Rehwinkel A, 2005, RNA, V11, P1530, DOI 10.1261/rna.2160905
   Riehs-Kearnan N, 2012, NUCLEIC ACIDS RES, V40, P5615, DOI 10.1093/nar/gks195
   ROBBINS J, 1987, J SPEECH HEAR DISORD, V52, P271, DOI 10.1044/jshd.5203.271
   Rodenas-Cuadrado P, 2016, BMC MED GENET, V17, DOI 10.1186/s12881-016-0272-8
   Sahin M, 2015, SCIENCE, V350, P890, DOI 10.1126/science.aab3897
   Sandberg R, 2007, BMC BIOINFORMATICS, V8, DOI 10.1186/1471-2105-8-48
   Semel E., 2006, CLIN EVALUATION LANG, V4th UK ed.
   Sgritta M, 2019, NEURON, V101, P246, DOI 10.1016/j.neuron.2018.11.018
   Silva AJ, 1998, ANNU REV NEUROSCI, V21, P127, DOI 10.1146/annurev.neuro.21.1.127
   Sossin WS, 2019, CSH PERSPECT BIOL, V11, DOI 10.1101/cshperspect.a032912
   Sparrow S., 2005, VINELAND ADAPTIVE BE, V2nd, DOI [10.1037/t15164-000, DOI 10.1037/T15164-000]
   Stoica L, 2011, P NATL ACAD SCI USA, V108, P3791, DOI 10.1073/pnas.1014715108
   Tang HM, 2016, BIOINFORMATICS, V32, P2230, DOI 10.1093/bioinformatics/btw222
   Tarpey PS, 2007, NAT GENET, V39, P1127, DOI 10.1038/ng2100
   Thoren LA, 2010, PLOS ONE, V5, DOI 10.1371/journal.pone.0011650
   Tomblin B, 2011, INT J LANG COMM DIS, V46, P127, DOI 10.1111/j.1460-6984.2011.00017.x
   Tsien JZ, 1996, CELL, V87, P1327, DOI 10.1016/S0092-8674(00)81827-9
   TULLY T, 1994, CELL, V79, P35, DOI 10.1016/0092-8674(94)90398-0
   Viegas SC, 2007, NUCLEIC ACIDS RES, V35, P7651, DOI 10.1093/nar/gkm916
   Wang K, 2010, NUCLEIC ACIDS RES, V38, DOI 10.1093/nar/gkq603
   Wechsler D., 2011, WECHSLER ABBREVIATED
   Weischenfeldt J, 2008, GENE DEV, V22, P1381, DOI 10.1101/gad.468808
   Wilkinson G.S., 2006, WIDE RANGE ACHIEVEME
   Wohr M, 2013, BEHAV BRAIN RES, V251, P5, DOI 10.1016/j.bbr.2013.05.047
   Wright GW, 2003, BIOINFORMATICS, V19, P2448, DOI 10.1093/bioinformatics/btg345
   Xu X, 2013, CLIN GENET, V83, P560, DOI 10.1111/cge.12014
   Zheng J, 2011, P NATL ACAD SCI USA, V108, P4218, DOI 10.1073/pnas.1005842108
   Zhu PJ, 2011, CELL, V147, P1384, DOI 10.1016/j.cell.2011.11.029
NR 83
TC 23
Z9 24
U1 0
U2 6
PU CELL PRESS
PI CAMBRIDGE
PA 50 HAMPSHIRE ST, FLOOR 5, CAMBRIDGE, MA 02139 USA
SN 0896-6273
EI 1097-4199
J9 NEURON
JI Neuron
PD NOV 20
PY 2019
VL 104
IS 4
BP 665
EP +
DI 10.1016/j.neuron.2019.08.027
PG 23
WC Neurosciences
WE Science Citation Index Expanded (SCI-EXPANDED)
SC Neurosciences & Neurology
GA JP0LL
UT WOS:000497963500009
PM 31585809
OA Green Accepted, Bronze
DA 2022-12-12
ER

PT J
AU Teskey, G
   Anagnostou, E
   Mankad, D
   Smile, S
   Roberts, W
   Brian, J
   Bowdish, DME
   Foster, JA
AF Teskey, Grace
   Anagnostou, Evdokia
   Mankad, Deepali
   Smile, Sharon
   Roberts, Wendy
   Brian, Jessica
   Bowdish, Dawn M. E.
   Foster, Jane A.
TI Intestinal permeability correlates with behavioural severity in very
   young children with ASD: A preliminary study
SO JOURNAL OF NEUROIMMUNOLOGY
LA English
DT Article
DE Biomarker; Children; Clinical psychiatry; Immunology; Phenotype
ID AUTISM SPECTRUM DISORDERS; GASTROINTESTINAL SYMPTOMS; INFLAMMATION;
   ACTIVATION; MONOCYTES; RESPONSES; SICKNESS; BRAIN; BLOOD
AB Systemic inflammation is known to alter behaviour, and since it has been reported that individuals with autism spectrum disorder (ASD) have higher levels of circulating cytokines, it has been hypothesized that systemic inflammation may exacerbate behaviours characteristic of ASD. The acute phase proteins alpha-2-macroglobulin, Creactive protein, haptoglobin, serum amyloid P, serum amyloid A, ferritin and tissue plasminogen activator, as well as markers of intestinal permeability (intestinal fatty acid binding protein and lipopolysaccharide) were quantitated in the plasma of very young children with ASD. Behaviour severity was measured using the Autism Diagnostic Interview-Revised (ADI-R), the Autism Diagnostic Observation Schedule (ADOS) and the Vineland Adaptive Behaviour Scale (VABS). An increase in circulating I-FABP correlated with more severe deficits in communication, communication + social interaction as well as maladaptive behaviour. The acute phase protein haptoglobin was associated with more severe social interaction and communication + social interaction. In summary, I-FABP, a marker of intestinal epithelial damage, was associated with more severe behavioural phenotypes in very young children with ASD. In addition, the acute phase protein, haptoglobin, was associated with behaviour.
C1 [Teskey, Grace; Bowdish, Dawn M. E.] McMaster Univ, Dept Pathol & Mol Med, Hamilton, ON, Canada.
   [Anagnostou, Evdokia; Mankad, Deepali; Smile, Sharon; Brian, Jessica] Holland Bloorview Kids Rehabil Hosp, Bloorview Res Inst, Toronto, ON, Canada.
   [Anagnostou, Evdokia; Brian, Jessica] Univ Toronto, Dept Pediat, Toronto, ON, Canada.
   [Roberts, Wendy] Univ Toronto, Sick Kids, Toronto, ON, Canada.
   [Bowdish, Dawn M. E.] McMaster Univ, McMaster Immunol Res Ctr, Hamilton, ON, Canada.
   [Foster, Jane A.] McMaster Univ, Dept Psychiat & Behav Neurosci, 50 Charlton Ave E,T3308, Hamilton, ON L9C 1K3, Canada.
C3 McMaster University; University of Toronto; University Toronto
   Affiliates; Holland Bloorview Kids Rehabilitation Hospital; University
   of Toronto; University of Toronto; University Toronto Affiliates;
   Hospital for Sick Children (SickKids); McMaster University; McMaster
   University
RP Foster, JA (corresponding author), McMaster Univ, Dept Psychiat & Behav Neurosci, 50 Charlton Ave E,T3308, Hamilton, ON L9C 1K3, Canada.
EM jfoster@mcmaster.ca
RI Foster, Jane/AAW-7163-2021
FU Alva Foundation; Ontario Brain Institute
FX Funding sources This work was supported by funding from Alva Foundation
   and by the Ontario Brain Institute.
CR Ahmad SF, 2017, PROG NEURO-PSYCHOPH, V79, P472, DOI 10.1016/j.pnpbp.2017.08.002
   AL-Ayadhi LY, 2012, J NEUROINFLAMM, V9, DOI 10.1186/1742-2094-9-158
   Ashwood P, 2006, J NEUROIMMUNOL, V173, P126, DOI 10.1016/j.jneuroim.2005.12.007
   Ashwood P, 2011, BRAIN BEHAV IMMUN, V25, P840, DOI 10.1016/j.bbi.2010.09.002
   Ashwood P, 2011, PLOS ONE, V6, DOI 10.1371/journal.pone.0019299
   Ashwood P, 2011, BRAIN BEHAV IMMUN, V25, P40, DOI 10.1016/j.bbi.2010.08.003
   Breece E, 2013, BRAIN BEHAV IMMUN, V31, P69, DOI 10.1016/j.bbi.2012.10.006
   Capano L, 2018, MOL AUTISM, V9, DOI 10.1186/s13229-018-0241-5
   CREED F, 1987, GUT, V28, P1307, DOI 10.1136/gut.28.10.1307
   Dantzer R, 2001, BRAIN BEHAV IMMUN, V15, P7, DOI 10.1006/brbi.2000.0613
   Dantzer R, 2008, NAT REV NEUROSCI, V9, P46, DOI 10.1038/nrn2297
   de Magistris L, 2010, J PEDIATR GASTR NUTR, V51, P418, DOI 10.1097/MPG.0b013e3181dcc4a5
   DEufemia P, 1996, ACTA PAEDIATR, V85, P1076, DOI 10.1111/j.1651-2227.1996.tb14220.x
   Emanuele E, 2010, NEUROSCI LETT, V471, P162, DOI 10.1016/j.neulet.2010.01.033
   Esnafoglu E, 2017, J PEDIATR-US, V188, P240, DOI 10.1016/j.jpeds.2017.04.004
   Estes ML, 2015, NAT REV NEUROSCI, V16, P469, DOI 10.1038/nrn3978
   Ferguson BJ, 2016, BRAIN BEHAV IMMUN, V58, P57, DOI 10.1016/j.bbi.2016.05.009
   Foster JA, 2013, TRENDS NEUROSCI, V36, P305, DOI 10.1016/j.tins.2013.01.005
   Funaoka H, 2011, IMMUNOL INVEST, V40, P223, DOI 10.3109/08820139.2010.534216
   Garay Paula A, 2010, Front Synaptic Neurosci, V2, P136, DOI 10.3389/fnsyn.2010.00136
   Gardner RM, 2021, BIOL PSYCHIAT, V89, P463, DOI 10.1016/j.biopsych.2020.09.005
   Goines PE, 2013, NEUROTOXICOL TERATOL, V36, P67, DOI 10.1016/j.ntt.2012.07.006
   Gomez-Fernandez A, 2018, FRONT PEDIATR, V6, DOI 10.3389/fped.2018.00264
   Gruys E, 2005, J Zhejiang Univ Sci B, V6, P1045, DOI 10.1631/jzus.2005.B1045
   Horvath Karoly, 2002, Curr Gastroenterol Rep, V4, P251, DOI 10.1007/s11894-002-0071-6
   Ibrahim SH, 2009, PEDIATRICS, V124, P680, DOI 10.1542/peds.2008-2933
   Jyonouchi H, 2001, J NEUROIMMUNOL, V120, P170, DOI 10.1016/S0165-5728(01)00421-0
   Jyonouchi H, 2017, J NEUROINFLAMM, V14, DOI 10.1186/s12974-017-1003-6
   Lord C, 2000, J AUTISM DEV DISORD, V30, P205, DOI 10.1023/A:1005592401947
   LORD C, 1994, J AUTISM DEV DISORD, V24, P659, DOI 10.1007/BF02172145
   Mankad D, 2015, MOL AUTISM, V6, DOI 10.1186/s13229-015-0010-7
   Mead J, 2015, IMMUNOL LETT, V163, P49, DOI 10.1016/j.imlet.2014.11.006
   Molloy CA, 2003, AUTISM, V7, P165, DOI 10.1177/1362361303007002004
   Nadeem A, 2018, BRAIN BEHAV IMMUN, V67, P335, DOI 10.1016/j.bbi.2017.09.010
   Onore C, 2012, BRAIN BEHAV IMMUN, V26, P383, DOI 10.1016/j.bbi.2011.08.007
   Pardo CA, 2017, MOL AUTISM, V8, DOI 10.1186/s13229-016-0115-7
   Quaye IK, 2008, T ROY SOC TROP MED H, V102, P735, DOI 10.1016/j.trstmh.2008.04.010
   Sparrow S., 1984, VINELAND ADAPTIVE BE
   STUBBS EG, 1977, J AUTISM CHILD SCHIZ, V7, P49, DOI 10.1007/BF01531114
   Sweeten TL, 2003, AM J PSYCHIAT, V160, P1691, DOI 10.1176/appi.ajp.160.9.1691
   Verschoor CP, 2015, INFLAMMATION, V38, P272, DOI 10.1007/s10753-014-0030-z
   Wood JD, 2007, WORLD J GASTROENTERO, V13, P1313, DOI 10.3748/wjg.v13.i9.1313
NR 42
TC 2
Z9 2
U1 0
U2 2
PU ELSEVIER
PI AMSTERDAM
PA RADARWEG 29, 1043 NX AMSTERDAM, NETHERLANDS
SN 0165-5728
EI 1872-8421
J9 J NEUROIMMUNOL
JI J. Neuroimmunol.
PD AUG 15
PY 2021
VL 357
AR 577607
DI 10.1016/j.jneuroim.2021.577607
EA MAY 2021
PG 5
WC Immunology; Neurosciences
WE Science Citation Index Expanded (SCI-EXPANDED)
SC Immunology; Neurosciences & Neurology
GA TA3PH
UT WOS:000667162500015
PM 34044209
DA 2022-12-12
ER

PT J
AU Giovanoli, S
   Weber-Stadlbauer, U
   Schedlowski, M
   Meyer, U
   Engler, H
AF Giovanoli, Sandra
   Weber-Stadlbauer, Ulrike
   Schedlowski, Manfred
   Meyer, Urs
   Engler, Harald
TI Prenatal immune activation causes hippocampal synaptic deficits in the
   absence of overt microglia anomalies
SO BRAIN BEHAVIOR AND IMMUNITY
LA English
DT Article
DE Autism; Cytokines; Inflammation; Maternal immune activation; Microglia;
   Poly(I:C); Schizophrenia; Synapse
ID DORSOLATERAL PREFRONTAL CORTEX; PREPULSE INHIBITION; ANIMAL-MODEL;
   DOPAMINERGIC DEVELOPMENT; MOLECULAR-ORGANIZATION; EXCITATORY SYNAPSES;
   BEHAVIORAL DEFICITS; CYTOKINE EXPRESSION; PROTEIN EXPRESSION;
   BRAIN-DEVELOPMENT
AB Prenatal exposure to infectious or inflammatory insults can increase the risk of developing neuropsychiatric disorder in later life, including schizophrenia, bipolar disorder, and autism. These brain disorders are also characterized by pre- and postsynaptic deficits. Using a well-established mouse model of maternal exposure to the viral mimetic polyriboinosinic-polyribocytidilic acid [poly(I:C)], we examined whether prenatal immune activation might cause synaptic deficits in the hippocampal formation of pubescent and adult offspring. Based on the widely appreciated role of microglia in synaptic pruning, we further explored possible associations between synaptic deficits and microglia anomalies in offspring of poly(I: C)-exposed and control mothers. We found that prenatal immune activation induced an adult onset of presynaptic hippocampal deficits (as evaluated by synaptophysin and bassoon density). The early-life insult further caused postsynaptic hippocampal deficits in pubescence (as evaluated by PSD95 and SynGAP density), some of which persisted into adulthood. In contrast, prenatal immune activation did not change microglia (or astrocyte) density, nor did it alter their activation phenotypes. The prenatal manipulation did also not cause signs of persistent systemic inflammation. Despite the absence of overt glial anomalies or systemic inflammation, adult offspring exposed to prenatal immune activation displayed increased hippocampal IL-1 beta levels. Taken together, our findings demonstrate that age dependent synaptic deficits and abnormal pro-inflammatory cytokine expression can occur during postnatal brain maturation in the absence of microglial anomalies or systemic inflammation. (C) 2015 Elsevier Inc. All rights reserved.
C1 [Giovanoli, Sandra; Weber-Stadlbauer, Ulrike; Meyer, Urs] Swiss Fed Inst Technol, Physiol & Behav Lab, Schwerzenbach, Switzerland.
   [Weber-Stadlbauer, Ulrike; Meyer, Urs] Univ Zurich Vetsuisse, Inst Pharmacol & Toxicol, Winterthurerstr 260, CH-8057 Zurich, Switzerland.
   [Schedlowski, Manfred; Engler, Harald] Univ Duisburg Essen, Univ Hosp Essen, Inst Med Psychol & Behav Immunobiol, Essen, Germany.
C3 Swiss Federal Institutes of Technology Domain; ETH Zurich; University of
   Zurich; University of Duisburg Essen
RP Meyer, U (corresponding author), Univ Zurich Vetsuisse, Inst Pharmacol & Toxicol, Winterthurerstr 260, CH-8057 Zurich, Switzerland.
EM urs.meyer@vetpharm.uzh.ch
RI Meyer, Urs/C-4602-2016; Weber-Stadlbauer, Ulrike/A-6061-2017; Engler,
   Harald/H-8773-2017
OI Meyer, Urs/0000-0001-7244-0345; Weber-Stadlbauer,
   Ulrike/0000-0002-5278-9993; Engler, Harald/0000-0001-6329-1990
FU German Research Foundation (DFG) [EN 814/2-1]; Swiss National Science
   Foundation [310030_146217]
FX We thank Liz Weber for her technical assistance in the
   immunohistochemical analyses, and Stephanie Vuillermot for her technical
   assistance in the cytokine assays. We also remain indebted to Wolfgang
   Langhans for the continuous infrastructural support. This work was
   supported by a Grant from the German Research Foundation (DFG) awarded
   to HE (EN 814/2-1) and by a Grant from the Swiss National Science
   Foundation (Grant Nr. 310030_146217) awarded to UM. The funding
   organizations were not involved in the study design, the collection,
   analysis, and interpretation of the data, the writing of the report, or
   the decision to submit the article for publication.
CR Aavani T., MATERNAL IM IN PRESS
   Acarin L, 2000, EUR J NEUROSCI, V12, P3505, DOI 10.1046/j.1460-9568.2000.00226.x
   Arion D, 2007, BIOL PSYCHIAT, V62, P711, DOI 10.1016/j.biopsych.2006.12.021
   Arsenault D, 2014, BRAIN BEHAV IMMUN, V38, P77, DOI 10.1016/j.bbi.2013.12.016
   Atladottir HO, 2012, PEDIATRICS, V130, pE1447, DOI 10.1542/peds.2012-1107
   Basil P, 2014, TRANSL PSYCHIAT, V4, DOI 10.1038/tp.2014.80
   Bast T, 2003, PROG NEUROBIOL, V70, P319, DOI 10.1016/S0301-0082(03)00112-6
   Biederer T, 2002, SCIENCE, V297, P1525, DOI 10.1126/science.1072356
   Bilimoria PM, 2015, BRAIN RES, V1617, P7, DOI 10.1016/j.brainres.2014.11.032
   Boksa P, 2010, BRAIN BEHAV IMMUN, V24, P881, DOI 10.1016/j.bbi.2010.03.005
   Borrell J, 2002, NEUROPSYCHOPHARMACOL, V26, P204, DOI 10.1016/S0893-133X(01)00360-8
   Braff DL, 2001, PSYCHOPHARMACOLOGY, V156, P234, DOI 10.1007/s002130100810
   Brown AS, 2014, MOL PSYCHIATR, V19, P259, DOI 10.1038/mp.2012.197
   Brown AS, 2010, AM J PSYCHIAT, V167, P261, DOI 10.1176/appi.ajp.2009.09030361
   Burguillos Miguel A, 2013, Methods Mol Biol, V1041, P93, DOI 10.1007/978-1-62703-520-0_11
   Canetta S, 2014, AM J PSYCHIAT, V171, P960, DOI 10.1176/appi.ajp.2014.13121579
   Canetta SE, 2014, AM J PSYCHIAT, V171, P557, DOI 10.1176/appi.ajp.2013.13070943
   Cardon M, 2010, MOL PSYCHIATR, V15, P415, DOI 10.1038/mp.2009.66
   Catts VS, 2013, FRONT CELL NEUROSCI, V7, DOI 10.3389/fncel.2013.00060
   Cherry JD, 2014, J NEUROINFLAMM, V11, DOI 10.1186/1742-2094-11-98
   Clancy B, 2007, NEUROINFORMATICS, V5, P79, DOI 10.1385/NI:5:1:79
   Colton CA, 2010, CNS NEUROL DISORD-DR, V9, P174, DOI 10.2174/187152710791012053
   Connor CM, 2012, SCHIZOPHR RES, V140, P175, DOI 10.1016/j.schres.2012.06.037
   Cui K, 2009, SCHIZOPHR RES, V113, P288, DOI 10.1016/j.schres.2009.05.003
   Davydova D, 2014, NEURON, V82, P181, DOI 10.1016/j.neuron.2014.02.012
   Dickerson DD, 2014, TRANSL PSYCHIAT, V4, DOI 10.1038/tp.2014.64
   Dickerson DD, 2010, J NEUROSCI, V30, P12424, DOI 10.1523/JNEUROSCI.3046-10.2010
   Doorduin J, 2009, J NUCL MED, V50, P1801, DOI 10.2967/jnumed.109.066647
   Eastwood SL, 2006, HIPPOCAMPUS, V16, P645, DOI 10.1002/hipo.20194
   Eastwood SL, 2004, INT REV NEUROBIOL, V59, P47
   Ebrahimi-Fakhari D, 2015, CURR OPIN NEUROL, V28, P91, DOI 10.1097/WCO.0000000000000186
   Elferink LA, 1995, PROG BRAIN RES, V105, P79
   Fillman SG, 2013, MOL PSYCHIATR, V18, P206, DOI 10.1038/mp.2012.110
   Forrest CM, 2013, NEUROSCIENCE, V254, P241, DOI 10.1016/j.neuroscience.2013.09.034
   Forrest CM, 2013, BRAIN RES, V1504, P1, DOI 10.1016/j.brainres.2013.01.031
   Forrest CM, 2012, MOL BRAIN, V5, DOI 10.1186/1756-6606-5-22
   Franco R, 2015, PROG NEUROBIOL, V131, P65, DOI 10.1016/j.pneurobio.2015.05.003
   FREIDIN M, 1992, P NATL ACAD SCI USA, V89, P10440, DOI 10.1073/pnas.89.21.10440
   Friedman HV, 2000, NEURON, V27, P57, DOI 10.1016/S0896-6273(00)00009-X
   Fung SJ, 2014, BIOL PSYCHIAT, V75, pE5, DOI 10.1016/j.biopsych.2013.05.031
   Futai K, 2007, NAT NEUROSCI, V10, P186, DOI 10.1038/nn1837
   Garay PA, 2013, BRAIN BEHAV IMMUN, V31, P54, DOI 10.1016/j.bbi.2012.07.008
   Giovanoli S, 2013, SCIENCE, V339, P1095, DOI 10.1126/science.1228261
   Glantz LA, 2007, NEUROSCIENCE, V149, P582, DOI 10.1016/j.neuroscience.2007.06.036
   Gomez-Nicola D, 2015, NEUROSCIENTIST, V21, P169, DOI 10.1177/1073858414530512
   GUNDERSEN HJG, 1988, APMIS, V96, P857, DOI 10.1111/j.1699-0463.1988.tb00954.x
   Hadar R, 2015, SCHIZOPHR RES, V166, P238, DOI 10.1016/j.schres.2015.05.010
   Hallermann S, 2010, NEURON, V68, P710, DOI 10.1016/j.neuron.2010.10.026
   Han EB, 2009, P NATL ACAD SCI USA, V106, P10817, DOI 10.1073/pnas.0903603106
   Hanisch UK, 2002, GLIA, V40, P140, DOI 10.1002/glia.10161
   Harrison PJ, 2004, PSYCHOPHARMACOLOGY, V174, P151, DOI 10.1007/s00213-003-1761-y
   Harvey L, 2012, DEV NEUROBIOL, V72, P1335, DOI 10.1002/dneu.22043
   Hollins SL, 2014, TRANSL PSYCHIAT, V4, DOI 10.1038/tp.2014.99
   Juckel G, 2011, SCHIZOPHR RES, V131, P96, DOI 10.1016/j.schres.2011.06.018
   Kasanetz F, 2009, J NEUROPHYSIOL, V101, P2516, DOI 10.1152/jn.91039.2008
   Kenk M, 2015, SCHIZOPHRENIA BULL, V41, P85, DOI 10.1093/schbul/sbu157
   Khalil OS, 2014, EUR J NEUROSCI, V39, P1558, DOI 10.1111/ejn.12535
   Khalil OS, 2013, IMMUNOPHARM IMMUNOT, V35, P581, DOI 10.3109/08923973.2013.828745
   Kim EJ, 2004, NAT REV NEUROSCI, V5, P771, DOI 10.1038/nrn1517
   Kim JH, 1998, NEURON, V20, P683, DOI 10.1016/S0896-6273(00)81008-9
   Kreisel T, 2014, MOL PSYCHIATR, V19, P699, DOI 10.1038/mp.2013.155
   Kwon MS, 2008, NEUROSCI LETT, V430, P258, DOI 10.1016/j.neulet.2007.11.006
   Lipina TV, 2013, J NEUROSCI, V33, P7654, DOI 10.1523/JNEUROSCI.0091-13.2013
   Liu L, 2005, J NEUROCHEM, V92, P546, DOI 10.1111/j.1471-4159.2004.02909.x
   Matz J, 2010, P NATL ACAD SCI USA, V107, P8836, DOI 10.1073/pnas.0906087107
   McMahon HT, 1996, P NATL ACAD SCI USA, V93, P4760, DOI 10.1073/pnas.93.10.4760
   Meyer U, 2008, NEUROSCIENCE, V154, P701, DOI 10.1016/j.neuroscience.2008.04.031
   Meyer U, 2006, J NEUROSCI, V26, P4752, DOI 10.1523/JNEUROSCI.0099-06.2006
   Meyer U, 2005, NEUROSCI BIOBEHAV R, V29, P913, DOI 10.1016/j.neubiorev.2004.10.012
   Meyer U, 2014, BIOL PSYCHIAT, V75, P307, DOI 10.1016/j.biopsych.2013.07.011
   Meyer U, 2010, PROG NEUROBIOL, V90, P285, DOI 10.1016/j.pneurobio.2009.10.018
   Meyer U, 2010, PSYCHOPHARMACOLOGY, V208, P531, DOI 10.1007/s00213-009-1754-6
   Meyer U, 2009, BEHAV BRAIN RES, V204, P322, DOI 10.1016/j.bbr.2008.12.022
   Miller BJ, 2013, PROG NEURO-PSYCHOPH, V42, P92, DOI 10.1016/j.pnpbp.2012.03.010
   Missault S, 2014, BRAIN BEHAV IMMUN, V42, P138, DOI 10.1016/j.bbi.2014.06.013
   Morgan JT, 2010, BIOL PSYCHIAT, V68, P368, DOI 10.1016/j.biopsych.2010.05.024
   Nyffeler M, 2006, NEUROSCIENCE, V143, P51, DOI 10.1016/j.neuroscience.2006.07.029
   Nyffeler M, 2007, NEUROBIOL AGING, V28, P143, DOI 10.1016/j.neurobiolaging.2005.11.003
   Oh-Nishi A, 2010, BRAIN RES, V1363, P170, DOI 10.1016/j.brainres.2010.09.054
   Onore C, 2012, BRAIN BEHAV IMMUN, V26, P383, DOI 10.1016/j.bbi.2011.08.007
   Pacheco-Lopez G, 2013, SCHIZOPHRENIA BULL, V39, P319, DOI 10.1093/schbul/sbr178
   Paolicelli RC, 2011, SCIENCE, V333, P1456, DOI 10.1126/science.1202529
   Parboosing R, 2013, JAMA PSYCHIAT, V70, P677, DOI 10.1001/jamapsychiatry.2013.896
   Pasternak O., SCHIZOPHREN IN PRESS
   Paxinos G., 2008, MOUSE BRAIN STEREOTA, V3rd
   Perry VH, 2010, ASN NEURO, V2, P281, DOI 10.1042/AN20100024
   Pineda E, 2013, ANN NEUROL, V74, P11, DOI 10.1002/ana.23898
   Piontkewitz Y, 2012, NEUROPHARMACOLOGY, V62, P1273, DOI 10.1016/j.neuropharm.2011.04.019
   Piontkewitz Y, 2012, BRAIN BEHAV IMMUN, V26, P353, DOI 10.1016/j.bbi.2011.11.004
   Piontkewitz Y, 2011, BIOL PSYCHIAT, V70, P842, DOI 10.1016/j.biopsych.2011.06.007
   Pratt L, 2013, PEDIATR RES, V74, P393, DOI 10.1038/pr.2013.126
   Ransohoff RM, 2009, ANNU REV IMMUNOL, V27, P119, DOI 10.1146/annurev.immunol.021908.132528
   Rao JS, 2012, NEUROCHEM RES, V37, P903, DOI 10.1007/s11064-012-0708-2
   Reed M. G., 2005, GARLAND SCI
   Reisinger S, 2015, PHARMACOL THERAPEUT, V149, P213, DOI 10.1016/j.pharmthera.2015.01.001
   Richetto J, 2014, SCHIZOPHRENIA BULL, V40, P351, DOI 10.1093/schbul/sbs195
   Richetto J, 2013, BRAIN BEHAV IMMUN, V33, P190, DOI 10.1016/j.bbi.2013.07.006
   Savanthrapadian S, 2013, HIPPOCAMPUS, V23, P1395, DOI 10.1002/hipo.22193
   Schafer DP, 2013, CURR OPIN NEUROBIOL, V23, P1034, DOI 10.1016/j.conb.2013.09.012
   Schafer DP, 2012, NEURON, V74, P691, DOI 10.1016/j.neuron.2012.03.026
   Scheiffele P, 2000, CELL, V101, P657, DOI 10.1016/S0092-8674(00)80877-6
   Schmitt U, 2009, NEUROSCIENCE, V162, P234, DOI 10.1016/j.neuroscience.2009.04.046
   Schoch S, 2006, CELL TISSUE RES, V326, P379, DOI 10.1007/s00441-006-0244-y
   Schroder MS, 2013, PLOS ONE, V8, DOI 10.1371/journal.pone.0058814
   Schulz AM, 2014, EMBO J, V33, P512, DOI 10.1002/embj.201385887
   Schwarcz R, 2012, NAT REV NEUROSCI, V13, P465, DOI 10.1038/nrn3257
   Sheng M, 2001, P NATL ACAD SCI USA, V98, P7058, DOI 10.1073/pnas.111146298
   Sheng M, 2007, ANNU REV BIOCHEM, V76, P823, DOI 10.1146/annurev.biochem.76.060805.160029
   Shin OH, 2014, COMPR PHYSIOL, V4, P149, DOI 10.1002/cphy.c130021
   Siskova Z, 2009, AM J PATHOL, V175, P1610, DOI 10.2353/ajpath.2009.090372
   Smolders Silke, 2015, Front Cell Neurosci, V9, P301, DOI 10.3389/fncel.2015.00301
   Spear LP, 2000, NEUROSCI BIOBEHAV R, V24, P417, DOI 10.1016/S0149-7634(00)00014-2
   Swerdlow NR, 2008, PSYCHOPHARMACOLOGY, V199, P331, DOI 10.1007/s00213-008-1072-4
   Tamminga CA, 2010, AM J PSYCHIAT, V167, P1178, DOI 10.1176/appi.ajp.2010.09081187
   Tang B, 2013, BRAIN BEHAV IMMUN, V30, P168, DOI 10.1016/j.bbi.2013.01.086
   Tetreault NA, 2012, J AUTISM DEV DISORD, V42, P2569, DOI 10.1007/s10803-012-1513-0
   van Berckel BN, 2008, BIOL PSYCHIAT, V64, P820, DOI 10.1016/j.biopsych.2008.04.025
   Van den Eynde K, 2014, BEHAV BRAIN RES, V258, P179, DOI 10.1016/j.bbr.2013.10.005
   Varty GB, 1999, BRAIN RES, V824, P197, DOI 10.1016/S0006-8993(99)01173-7
   Volk D. W., AM J PSYCHI IN PRESS
   Vuillermot S, 2010, J NEUROSCI, V30, P1270, DOI 10.1523/JNEUROSCI.5408-09.2010
   Webster MJ, 2011, INT J DEV NEUROSCI, V29, P225, DOI 10.1016/j.ijdevneu.2010.09.006
   WIEDENMANN B, 1985, CELL, V41, P1017, DOI 10.1016/S0092-8674(85)80082-9
   Willi R, 2013, NEUROPHARMACOLOGY, V73, P56, DOI 10.1016/j.neuropharm.2013.05.012
   Wolff AR, 2015, BRAIN BEHAV IMMUN, V48, P232, DOI 10.1016/j.bbi.2015.03.012
   Wolff AR, 2010, BEHAV BRAIN RES, V213, P323, DOI 10.1016/j.bbr.2010.05.008
   Zhai R, 2000, MOL CELL NEUROSCI, V15, P417, DOI 10.1006/mcne.2000.0839
   Zhang Z, 2015, BRAIN BEHAV IMMUN, V45, P60, DOI 10.1016/j.bbi.2014.10.010
   Zhu FR, 2014, PSYCHIAT RES, V219, P680, DOI 10.1016/j.psychres.2014.06.046
NR 130
TC 77
Z9 78
U1 0
U2 26
PU ACADEMIC PRESS INC ELSEVIER SCIENCE
PI SAN DIEGO
PA 525 B ST, STE 1900, SAN DIEGO, CA 92101-4495 USA
SN 0889-1591
EI 1090-2139
J9 BRAIN BEHAV IMMUN
JI Brain Behav. Immun.
PD JUL
PY 2016
VL 55
SI SI
BP 25
EP 38
DI 10.1016/j.bbi.2015.09.015
PG 14
WC Immunology; Neurosciences; Psychiatry
WE Science Citation Index Expanded (SCI-EXPANDED)
SC Immunology; Neurosciences & Neurology; Psychiatry
GA DO8FT
UT WOS:000378019100004
PM 26408796
OA Green Accepted
DA 2022-12-12
ER

PT J
AU Awad, J
   Farah, R
   Horn, I
AF Awad, Jamal
   Farah, Raymond
   Horn, Ivona
TI Adult Still's disease despite the presence of positive antinuclear
   antibodies
SO EUROPEAN JOURNAL OF INTERNAL MEDICINE
LA English
DT Article
DE adult Still's disease; ferritin; ANA; FUO; fever of unknown origin
AB We report the case of a 60-year-old woman who had recently been examined for fever of unknown origin and who presented to our hospital with high fever and myalgia, weakness, sore throat, and rash. The patient had a markedly elevated serum ferritin concentration of 40,000 ng/mL and positive antinuclear antibodies (ANA) with a titer of 1/200. Despite the presence of positive ANA, the patient was diagnosed as having adult Still's disease (ASD). High-dose steroid therapy resulted in a remarkable clinical improvement. Such a severe case of systemic inflammatory response syndrome, masquerading as sepsis with a positive ANA test, has not been reported previously, at least not in the last 15 years. (c) 2006 European Federation of Internal Medicine. Published by Elsevier B.V All rights reserved.
C1 Western Galilee Hosp, Internal Med Dept A, IL-22100 Nahariyya, Israel.
C3 Western Galilee Hospital
RP Farah, R (corresponding author), Western Galilee Hosp, Internal Med Dept A, POB 21, IL-22100 Nahariyya, Israel.
EM Raymond.Farah@naharia.health.gov.il
CR MAGADURJOLY G, 1995, ANN RHEUM DIS, V54, DOI UNSP 587.11
   MASSON C, 1996, J RHEUMATOL, V23, DOI UNSP 495.13
   POUCHOT J, 1991, MEDICINE, V70, P118, DOI 10.1097/00005792-199103000-00004
   REGINATO AJ, 1987, SEMIN ARTHRITIS RHEU, V17, P39, DOI 10.1016/0049-0172(87)90015-1
   Still G F, 1941, Arch Dis Child, V16, P156
   WOUTERS JMGW, 1988, ANN RHEUM DIS, V47, P764, DOI 10.1136/ard.47.9.764
NR 6
TC 3
Z9 4
U1 0
U2 0
PU ELSEVIER SCIENCE BV
PI AMSTERDAM
PA PO BOX 211, 1000 AE AMSTERDAM, NETHERLANDS
SN 0953-6205
J9 EUR J INTERN MED
JI Eur. J. Intern. Med.
PD MAR
PY 2007
VL 18
IS 2
BP 155
EP 157
DI 10.1016/j.ejim.2006.07.025
PG 3
WC Medicine, General & Internal
WE Science Citation Index Expanded (SCI-EXPANDED)
SC General & Internal Medicine
GA 155RW
UT WOS:000245596700016
PM 17338972
DA 2022-12-12
ER

PT B
AU Eisen, A
   Amital, H
AF Eisen, Alon
   Amital, Howard
BE Shoenfeld, Y
   Cervera, R
   Gershwin, ME
TI Adult Still Disease
SO DIAGNOSTIC CRITERIA IN AUTOIMMUNE DISEASES
LA English
DT Article; Book Chapter
DE Adult Still disease; arthritis; fever
ID MANAGEMENT; CRITERIA; CLASSIFICATION; MANIFESTATIONS
AB Adult Still disease (ASD) is a rare systemic inflammatory disorder of unknown etiology chracterized by spiking fever with evanescent rash, arthritis, arthralgia and multiorgan involvement. It often poses a diagnostic and therapeutic challenge however clear clinical guidelines are lacking. In recent years, few sets of diagnostic criterias have been suggested, based on clinical and laboratorial factors. The emergence of specific diagnostic criteria as well as new strategies treating ASD may all provide the clinician with significant tools in the management of this complex autoimmune disorder.
C1 [Eisen, Alon; Amital, Howard] Tel Aviv Univ, Sackler Fac Med, Dept Med D, Meir Med Ctr, IL-69978 Tel Aviv, Israel.
C3 Tel Aviv University; Sackler Faculty of Medicine
RP Eisen, A (corresponding author), Tel Aviv Univ, Sackler Fac Med, Dept Med D, Meir Med Ctr, IL-69978 Tel Aviv, Israel.
CR Andres Emmanuel, 2002, Eur J Intern Med, V13, P136, DOI 10.1016/S0953-6205(01)00209-6
   BYWATERS EG, 1971, ANN RHEUM DIS, V30, P121, DOI 10.1136/ard.30.2.121
   CUSH JJ, 1987, ARTHRITIS RHEUM, V30, P186, DOI 10.1002/art.1780300209
   Efthimiou P, 2006, ANN RHEUM DIS, V65, P564, DOI 10.1136/ard.2005.042143
   Efthimiou P, 2006, SEMIN ARTHRITIS RHEU, V36, P144, DOI 10.1016/j.semarthrit.2006.07.001
   Fautrel B, 2005, ANN RHEUM DIS, V64, P262, DOI 10.1136/ard.2004.024026
   Fautrel B, 2002, MEDICINE, V81, P194, DOI 10.1097/00005792-200205000-00003
   Fautrel B, 2001, J RHEUMATOL, V28, P322
   Kadar J, 2004, BEST PRACT RES CL RH, V18, P663, DOI 10.1016/j.berh.2004.05.004
   Kahn MPA, 1991, MALADIES SYSTEMIQUES, P231
   Masson C, 1995, REV RHUM, V62, P748
   Masson C, 1996, J RHEUMATOL, V23, P495
   Masson C, 1995, REV RHUM, V62, P758
   OHTA A, 1987, J RHEUMATOL, V14, P1139
   POUCHOT J, 1991, MEDICINE, V70, P118, DOI 10.1097/00005792-199103000-00004
   REGINATO AJ, 1987, SEMIN ARTHRITIS RHEU, V17, P39, DOI 10.1016/0049-0172(87)90015-1
   Vignes S, 1998, CLIN EXP RHEUMATOL, V16, P295
   YAMAGUCHI M, 1992, J RHEUMATOL, V19, P424
NR 18
TC 2
Z9 3
U1 0
U2 0
PU HUMANA PRESS INC
PI TOTOWA
PA 999 RIVERVIEW DR, STE 208, TOTOWA, NJ 07512-1165 USA
BN 978-1-60327-427-2
PY 2008
BP 25
EP 29
DI 10.1007/978-1-60327-285-8_5
D2 10.1007/978-1-60327-285-8
PG 5
WC Immunology
WE Book Citation Index – Science (BKCI-S)
SC Immunology
GA BKI91
UT WOS:000268238900005
DA 2022-12-12
ER

PT J
AU Brodowski, L
   Buter, W
   Kohls, F
   Hillemanns, P
   von Kaisenberg, C
   Dammann, O
AF Brodowski, Lars
   Bueter, Wolfgang
   Kohls, Fabian
   Hillemanns, Peter
   von Kaisenberg, Constantin
   Dammann, Olaf
TI Maternal Overweight, Inflammation and Neurological Consequences for the
   Preterm Child: Results of the ELGAN Study
SO GEBURTSHILFE UND FRAUENHEILKUNDE
LA English
DT Review
DE preterm birth; obesity; pregnancy
ID BODY-MASS INDEX; TUMOR-NECROSIS-FACTOR; C-REACTIVE PROTEIN; AGE 10
   YEARS; CEREBRAL-PALSY; INCREASED RISK; SYSTEMIC INFLAMMATION;
   WEIGHT-GAIN; OBESITY; PREGNANCY
AB Maternal overweight and obesity are prenatal risk factors for obstetrical complications, preterm birth, neonatal morbidity as well as cognitive and behavioural developmental disorders in children. Paediatric morbidity and mortality as well as child development disorders are significantly associated with maternal obesity. Particularly in the neurodevelopmental and psychiatric area, it is becoming increasingly clear that, in children of mothers with an increased body mass index (BMI), there is a high correlation with childhood cognitive disabilities, attention disorders, and diseases on the autistic spectrum. The ELGAN (Extremely Low Gestational Age Newborn) study is a multicentre study which has been supported since 2000 by the National Institutes of Health (NIH) and whose objective is to research predictors for neonatal brain damage and neurological-cognitive sequelae in premature infants. The areas of focus are the connection between maternal overweight and obesity and pregnancy complications, APGAR scores and systemic inflammatory markers. In this overview, our aim is to summarise the work in this area and discuss it critically on the basis of current literature. We will examine the hypothesis whether maternal overweight and obesity in terms of a chronic inflammatory state is associated with neonatal inflammation which in turn is associated with an unfavourable development prognosis.
C1 [Bueter, Wolfgang] Hannover Med Sch, Kinderklin, Hannover, Germany.
   [Brodowski, Lars; Kohls, Fabian; Hillemanns, Peter; von Kaisenberg, Constantin; Dammann, Olaf] Hannover Med Sch, Frauenklin, Carl Neuberg Str 1, D-30625 Hannover, Germany.
   [Dammann, Olaf] Tufts Univ, Sch Med, Publ Hlth & Community Med, Boston, MA 02111 USA.
C3 Hannover Medical School; Hannover Medical School; Tufts University
RP Brodowski, L (corresponding author), Hannover Med Sch, Frauenklin, Carl Neuberg Str 1, D-30625 Hannover, Germany.
EM brodowski.lars@mh-hannover.de
RI von Kaisenberg, Constantin/AAR-2756-2021
CR Andersen CH, 2018, EUR CHILD ADOLES PSY, V27, P139, DOI 10.1007/s00787-017-1027-6
   Aune D, 2014, JAMA-J AM MED ASSOC, V311, P1536, DOI 10.1001/jama.2014.2269
   Banik A, 2017, GENES-BASEL, V8, DOI 10.3390/genes8060150
   Basatemur E, 2013, PEDIATRICS, V131, P56, DOI 10.1542/peds.2012-0788
   Blissing S, 2008, Z Geburtshilfe Neonatol, V212, P94, DOI 10.1055/s-2008-1004803
   Brown AS, 2004, AM J PSYCHIAT, V161, P889, DOI 10.1176/appi.ajp.161.5.889
   Buka SL, 2001, BRAIN BEHAV IMMUN, V15, P411, DOI 10.1006/brbi.2001.0644
   Cai ZJ, 1999, WHO TECH REP SER, V887, P1
   Cai ZW, 2004, PEDIATR RES, V56, P377, DOI 10.1203/01.PDR.0000134249.92944.14
   Catalano PM, 2006, BJOG-INT J OBSTET GY, V113, P1126, DOI 10.1111/j.1471-0528.2006.00989.x
   Challier JC, 2008, PLACENTA, V29, P274, DOI 10.1016/j.placenta.2007.12.010
   Chen MH, 2010, J MATERN-FETAL NEO M, V23, P89, DOI 10.3109/14767050903168440
   Cnattingius S, 2013, JAMA-J AM MED ASSOC, V309, P2362, DOI 10.1001/jama.2013.6295
   Contu L, 2017, INT J MOL SCI, V18, DOI 10.3390/ijms18051093
   Dai RX, 2018, ARCH GYNECOL OBSTET, V297, P139, DOI 10.1007/s00404-017-4573-8
   Dammann O, 2000, PAEDIATR PERINAT EP, V14, P20, DOI 10.1046/j.1365-3016.2000.00235.x
   Dammann O, 1997, PEDIATR RES, V42, P1, DOI 10.1203/00006450-199707000-00001
   Dammann O, 2008, CLIN PERINATOL, V35, P643, DOI 10.1016/j.clp.2008.07.011
   Dammann O, 2014, PEDIATR RES, V75, P376, DOI 10.1038/pr.2013.238
   Faupel-Badger JM, 2011, AM J REPROD IMMUNOL, V66, P488, DOI 10.1111/j.1600-0897.2011.01023.x
   Flegal KM, 2010, OBESITY, V18, P1069, DOI 10.1038/oby.2010.37
   Forthun I, 2016, PEDIATRICS, V138, DOI 10.1542/peds.2016-0874
   Friis CM, 2013, OBESITY, V21, pE124, DOI 10.1002/oby.20120
   He Y, 2017, SCI REP-UK, V7, DOI 10.1038/s41598-017-04135-4
   Hecht JL, 2011, PEDIATR RES, V69, P68, DOI 10.1203/PDR.0b013e3181fed334
   Heslehurst N, 2011, P NUTR SOC, V70, P439, DOI 10.1017/S0029665111001625
   Howe LR, 2013, CLIN CANCER RES, V19, P6074, DOI 10.1158/1078-0432.CCR-12-2603
   Hwang HS, 2007, INT J GYNECOL OBSTET, V98, P105, DOI 10.1016/j.ijgo.2007.03.050
   Janik MDC, 2013, J PEDIATR-US, V163, P1307, DOI 10.1016/j.jpeds.2013.06.062
   Jensen ET, 2017, J PEDIATR-US, V187, P50, DOI 10.1016/j.jpeds.2017.02.064
   Kapadia MZ, 2015, PLOS ONE, V10, DOI 10.1371/journal.pone.0132650
   Koletzko B, 2002, J PEDIATR GASTR NUTR, V35, pS205, DOI 10.1097/00005176-200208002-00019
   Koletzko B, 2019, ANN NUTR METAB, V74, P93, DOI 10.1159/000496471
   Koletzko B, 2018, GEBURTSH FRAUENHEILK, V78, P1262, DOI 10.1055/a-0713-1058
   LEVITON A, 1993, DEV MED CHILD NEUROL, V35, P553
   Leviton A, 2018, CYTOKINE, V110, P181, DOI 10.1016/j.cyto.2018.05.004
   Li Li-ming, 2005, Zhonghua Liu Xing Bing Xue Za Zhi, V26, P478
   Li MY, 2016, PEDIATRICS, V137, DOI 10.1542/peds.2015-2206
   Madan JC, 2009, CYTOKINE, V47, P61, DOI 10.1016/j.cyto.2009.05.004
   Maffoni S, 2017, NUTR RES REV, V30, P265, DOI 10.1017/S0954422417000142
   McElrath TF, 2008, AM J EPIDEMIOL, V168, P980, DOI 10.1093/aje/kwn202
   McElrath TF, 2011, AM J OBSTET GYNECOL, V204, DOI 10.1016/j.ajog.2010.12.010
   McElrath TF, 2009, AM J EPIDEMIOL, V170, P819, DOI 10.1093/aje/kwp206
   O'Shea TM, 2009, EARLY HUM DEV, V85, P719, DOI 10.1016/j.earlhumdev.2009.08.060
   Oken E, 2007, AM J OBSTET GYNECOL, V196, DOI 10.1016/j.ajog.2006.11.027
   Oostvogels AJJM, 2017, EARLY HUM DEV, V113, P62, DOI 10.1016/j.earlhumdev.2017.06.002
   Pan C, 2014, J CHILD NEUROL, V29, pNP196, DOI 10.1177/0883073813510971
   Pendeloski KPT, 2017, AM J REPROD IMMUNOL, V77, DOI 10.1111/aji.12674
   Persson M, 2014, PLOS MED, V11, DOI 10.1371/journal.pmed.1001648
   Potvin S, 2008, BIOL PSYCHIAT, V63, P801, DOI 10.1016/j.biopsych.2007.09.024
   Racusin D, 2012, SEMIN PERINATOL, V36, P213, DOI 10.1053/j.semperi.2012.05.001
   Ramsay JE, 2002, J CLIN ENDOCR METAB, V87, P4231, DOI 10.1210/jc.2002-020311
   Reynolds LC, 2014, J PERINATOL, V34, P688, DOI 10.1038/jp.2014.80
   Rowlands I, 2010, SEMIN FETAL NEONAT M, V15, P94, DOI 10.1016/j.siny.2009.09.003
   Sacks GP, 2004, HUM REPROD, V19, P1025, DOI 10.1093/humrep/deh179
   Schafer-Graf U, 2017, FRAUENARZT, V58, P22
   Schienkiewitz A., 2017, J HLTH MONITORING, V2, P21, DOI DOI 10.17886/RKI-GBE-2017-025
   Shah TJ, 2010, REPROD SCI, V17, P116, DOI 10.1177/1933719109348252
   Stothard KJ, 2009, JAMA-J AM MED ASSOC, V301, P636, DOI 10.1001/jama.2009.113
   SUITOR CW, 1991, J AM DIET ASSOC, V91, P96
   Sullivan EL, 2010, FORUM NUTR, V63, P186, DOI 10.1159/000264406
   Tieu J, 2017, COCHRANE DB SYST REV, DOI 10.1002/14651858.CD006674.pub3
   van der Burg JW, 2018, J CHILD NEUROL, V33, P216, DOI 10.1177/0883073817751303
   van der Burg JW, 2017, EARLY HUM DEV, V115, P9, DOI 10.1016/j.earlhumdev.2017.08.002
   van der Burg JW, 2016, PEDIATR RES, V79, P3, DOI 10.1038/pr.2015.179
   van der Burg JW, 2015, ACTA PAEDIATR, V104, P900, DOI 10.1111/apa.13038
   van der Burg JW, 2013, EARLY HUM DEV, V89, P949, DOI 10.1016/j.earlhumdev.2013.09.014
   Van Lieshout RJ, 2013, NUTR REV, V71, pS95, DOI 10.1111/nure.12059
   Villamor E, 2006, LANCET, V368, P1164, DOI 10.1016/S0140-6736(06)69473-7
   Villamor E, 2017, JAMA-J AM MED ASSOC, V317, P925, DOI 10.1001/jama.2017.0945
   Walstab J, 2002, DEV MED CHILD NEUROL, V44, P498
   Wang Y, 2016, SCI REP-UK, V6, DOI 10.1038/srep34248
   Williams CB, 2014, CLIN OBSTET GYNECOL, V57, P508, DOI 10.1097/GRF.0000000000000043
   Xiao DQ, 2018, PLOS ONE, V13, DOI 10.1371/journal.pone.0205733
   Zhang J, 2019, DEV MED CHILD NEUROL, V61, P31, DOI 10.1111/dmcn.13982
NR 75
TC 3
Z9 3
U1 0
U2 2
PU GEORG THIEME VERLAG KG
PI STUTTGART
PA RUDIGERSTR 14, D-70469 STUTTGART, GERMANY
SN 0016-5751
EI 1438-8804
J9 GEBURTSH FRAUENHEILK
JI Geburtshilfe Frauenheilkd.
PD NOV
PY 2019
VL 79
IS 11
BP 1176
EP 1182
DI 10.1055/a-0960-0939
PG 7
WC Obstetrics & Gynecology
WE Science Citation Index Expanded (SCI-EXPANDED)
SC Obstetrics & Gynecology
GA JU6XJ
UT WOS:000501816900020
PM 31736506
OA hybrid, Green Published
DA 2022-12-12
ER

PT J
AU Mazarati, AM
   Lewis, ML
   Pittman, QJ
AF Mazarati, Andrey M.
   Lewis, Megan L.
   Pittman, Quentin J.
TI Neurobehavioral comorbidities of epilepsy: Role of inflammation
SO EPILEPSIA
LA English
DT Review
DE Autism; Autism spectrum disorder; Depression; Inflammation; Cytokines;
   Maternal immune activation; Seizures
ID TEMPORAL-LOBE EPILEPSY; THEILERS VIRUS-INFECTION;
   CENTRAL-NERVOUS-SYSTEM; INFANTILE SPASMS; PICORNAVIRUS INFECTION;
   VALPROIC ACID; WEST-SYNDROME; ANTIEPILEPTIC DRUGS; TUBEROUS SCLEROSIS;
   VIGABATRIN ANALOG
AB Epilepsy is associated with a high incidence of comorbid neurologic and psychiatric disorders. This review focuses on the association of epilepsy with autism spectrum disorder (ASD) and depression. There is high concordance of these behavioral pathologies with epilepsy. We review data that unambiguously reveal that epilepsy, ASD, and depression are associated with elevated brain inflammatory markers and that these may interact with serotoninergic pathways. Interference with inflammatory pathways or actions can reduce the severity of seizures, depression, and ASD-like behavior. Inflammation in the brain can be induced by seizure activity as well as by behavioral, environmental, and physiologic stressors. Furthermore, induction of inflammation at an early time point during gestation and in early neonatal life can precipitate both an ASD-like phenotype as well as a more excitable brain. It appears likely that priming of the brain due to early inflammation could provide a means by which subsequent inflammatory processes associated with epilepsy, ASD, and depression may lead to comorbidity.
C1 [Mazarati, Andrey M.] Univ Calif Los Angeles, David Geffen Sch Med, Dept Pediat, Div Neurol, Los Angeles, CA 90095 USA.
   [Lewis, Megan L.; Pittman, Quentin J.] Univ Calgary, Hotchkiss Brain Inst, Dept Physiol & Pharmacol, Calgary, AB, Canada.
C3 University of California System; University of California Los Angeles;
   University of California Los Angeles Medical Center; David Geffen School
   of Medicine at UCLA; University of Calgary
RP Pittman, QJ (corresponding author), Univ Calgary, Hotchkiss Brain Inst, Calgary, AB T2N 4N1, Canada.
EM pittman@ucalgary.ca
OI Pittman, Quentin/0000-0003-0984-7665
FU Branch Out Foundation; Alberta Innovates Health Solutions Medical
   Scientist award; Canadian Institutes of Health Research; Natural
   Sciences and Engineering Research Council of Canada
FX MLL is supported by the Branch Out Foundation. QJP is supported by an
   Alberta Innovates Health Solutions Medical Scientist award and by
   research grants from the Canadian Institutes of Health Research and the
   Natural Sciences and Engineering Research Council of Canada.
CR ANNEGERS JF, 1995, EPILEPSIA, V36, P327, DOI 10.1111/j.1528-1157.1995.tb01005.x
   ANNEGERS JF, 1988, NEUROLOGY, V38, P1407, DOI 10.1212/WNL.38.9.1407
   Barker-Haliski M., 2015, WYLLIES TREATMENT EP, V6th edition
   Barker-Haliski ML, 2016, EPILEPSIA, V57, P1958, DOI 10.1111/epi.13577
   Barker-Haliski ML, 2016, EPILEPSIA, V57, P1386, DOI 10.1111/epi.13476
   Barker-Haliski ML, 2015, J PHARMACOL EXP THER, V353, P318, DOI 10.1124/jpet.114.222513
   Barker-Haliski ML, 2017, NEUROCHEM RES
   Barker-Haliski ML, 2015, WYLLIES TREATMENT EP, P516
   Barton ME, 2001, EPILEPSY RES, V47, P217, DOI 10.1016/S0920-1211(01)00302-3
   Benedetti MS, 2004, XENOBIOTICA, V34, P281, DOI 10.1080/0049825042000196749
   Bhat R, 2010, P NATL ACAD SCI USA, V107, P2580, DOI 10.1073/pnas.0915139107
   Brandt C, 2015, NEUROBIOL DIS, V75, P78, DOI 10.1016/j.nbd.2014.12.015
   Briggs SW, 2015, ANN NEUROL, V78, pS39
   Briggs SW, 2014, EPILEPSIA, V55, P94, DOI 10.1111/epi.12424
   Brima T, 2015, AM EP SOC ANN M
   Brodie MJ, 2002, NEUROLOGY, V58, pS2, DOI 10.1212/WNL.58.8_suppl_5.S2
   Broer S, 2016, EXP NEUROL, V279, P57, DOI 10.1016/j.expneurol.2016.02.011
   Brooks-Kayal AR, 2013, EPILEPSIA, V54, P44, DOI 10.1111/epi.12298
   Carpio A, 2001, EPILEPSIA, V42, P1
   Chu-Shore CJ, 2010, EPILEPSIA, V51, P1236, DOI 10.1111/j.1528-1167.2009.02474.x
   Crino PB, 2005, J CHILD NEUROL, V20, P330, DOI 10.1177/08830738050200041101
   Cruzado D, 2002, EUR J PEDIATR, V161, P438, DOI 10.1007/s00431-002-0979-8
   CURATOLO P, 1987, DEV MED CHILD NEUROL, V29, P551
   Disorders and Stroke (NANDS) Council, 2015, ANT SCREEN PROGR REP
   Doumlele K, 2016, EPILEPSY BEHAV CASE, V6, P67, DOI 10.1016/j.ebcr.2016.08.002
   Dupuis N, 2015, EPILEPSIA, V56, pe95, DOI 10.1111/epi.13038
   DUSSAIX E, 1985, ACTA NEUROL SCAND, V71, P504
   Eddy Clare M, 2011, Ther Adv Neurol Disord, V4, P385, DOI 10.1177/1756285611417920
   Galanopoulou Aristea S, 2016, Epilepsia Open, V1, P86, DOI 10.1002/epi4.12021
   Galanopoulou AS, 2015, NEUROBIOL DIS, V79, P135, DOI 10.1016/j.nbd.2015.04.015
   Galanopoulou AS, 2013, EPILEPSIA, V54, P1, DOI 10.1111/epi.12293
   Galanopoulou AS, 2012, EPILEPSIA, V53, P1119, DOI 10.1111/j.1528-1167.2012.03506.x
   Grauncke ACB, 2016, EPILEPSIA, V57, pE140, DOI 10.1111/epi.13425
   Hattori H, 2001, BRAIN DEV-JPN, V23, P705, DOI 10.1016/S0387-7604(01)00278-9
   Khetsuriani N, 2002, CLIN INFECT DIS, V35, P175, DOI 10.1086/341301
   Libbey JE, 2008, EPILEPSIA, V49, P1066, DOI 10.1111/j.1528-1167.2008.01535.x
   Libbey JE, 2016, EXP NEUROL, V280, P89, DOI 10.1016/j.expneurol.2016.04.010
   Libbey JE, 2011, J VIROL, V85, P6913, DOI 10.1128/JVI.00458-11
   Loewen JL, 2016, J NEUROPATH EXP NEUR, V75, P366, DOI 10.1093/jnen/nlw008
   Mirzaa GM, 2014, AM J MED GENET C, V166, P156, DOI 10.1002/ajmg.c.31401
   Misra UK, 2008, EPILEPSIA, V49, P13, DOI 10.1111/j.1528-1167.2008.01751.x
   Mota N G, 1984, Arq Neuropsiquiatr, V42, P126
   Ono T, 2012, EPILEPSIA, V12, P300
   Orlova KA, 2010, J CLIN INVEST, V120, P1591, DOI 10.1172/JCI41592
   Osborne JP, 2010, EPILEPSIA, V51, P2168, DOI 10.1111/j.1528-1167.2010.02695.x
   Pardo CA, 2014, NEUROTHERAPEUTICS, V11, P297, DOI 10.1007/s13311-014-0265-2
   Perucca E, 1998, EPILEPSIA, V39, P5, DOI 10.1111/j.1528-1157.1998.tb01268.x
   Pintaudi M, 2007, EPILEPSY RES, V77, P44, DOI 10.1016/j.eplepsyres.2007.05.012
   Raffo E, 2011, NEUROBIOL DIS, V43, P322, DOI 10.1016/j.nbd.2011.03.021
   Rice CM, 2007, J NEUROL NEUROSUR PS, V78, P1011, DOI 10.1136/jnnp.2006.090266
   Riikonen R, 2001, BRAIN DEV-JPN, V23, P539, DOI 10.1016/S0387-7604(01)00263-7
   Rowley NM, 2010, EPILEPSY RES, V92, P163, DOI 10.1016/j.eplepsyres.2010.09.002
   Scantlebury MH, 2010, NEUROBIOL DIS, V37, P604, DOI 10.1016/j.nbd.2009.11.011
   Shandra O, 2015, AM EP SOC ANN M
   Singh G, 2008, EPILEPSIA, V49, P2, DOI 10.1111/j.1528-1167.2008.01749.x
   Steele SU, 2012, EPILEPSY BEHAV, V24, P507, DOI 10.1016/j.yebeh.2012.05.021
   Stewart KAA, 2010, J NEUROPATH EXP NEUR, V69, P1210, DOI 10.1097/NEN.0b013e3181ffc420
   Stewart KAA, 2010, EPILEPSIA, V51, P1418, DOI 10.1111/j.1528-1167.2009.02405.x
   Suleiman J, 2011, DEV MED CHILD NEUROL, V53, P1058, DOI 10.1111/j.1469-8749.2011.04096.x
   Tekgul H, 2006, PEDIATRICS, V117, P1270, DOI 10.1542/peds.2005-1178
   Temkin NR, 2001, DRUGS, V61, P1045, DOI 10.2165/00003495-200161080-00002
   Temkin NR, 2001, EPILEPSIA, V42, P515, DOI 10.1046/j.1528-1157.2001.28900.x
   Umpierre AD, 2014, NEUROBIOL DIS, V64, P98, DOI 10.1016/j.nbd.2013.12.015
   Vezzani A, 2015, COLD SPRING HARB PER, V6, DOI DOI 10.1101/CSHPERSPECT.A022699
   Vezzani A, 2011, EPILEPSIA, V52, P1, DOI 10.1111/j.1528-1167.2011.03028.x
   Vezzani A, 2015, EXPERT OPIN DRUG SAF, V14, P583, DOI 10.1517/14740338.2015.1010508
   Vezzani Annamaria, 2012, Handb Clin Neurol, V107, P163, DOI 10.1016/B978-0-444-52898-8.00010-0
   White HS, 2014, NEUROTHERAPEUTICS, V11, P373, DOI 10.1007/s13311-013-0250-1
   Wu J, 2013, NEUROCHEM RES, V38, P2440, DOI 10.1007/s11064-013-1159-0
   Yamamoto H, 2007, BRAIN DEV-JPN, V29, P185, DOI 10.1016/j.braindev.2006.08.007
NR 70
TC 57
Z9 59
U1 2
U2 22
PU WILEY
PI HOBOKEN
PA 111 RIVER ST, HOBOKEN 07030-5774, NJ USA
SN 0013-9580
EI 1528-1167
J9 EPILEPSIA
JI Epilepsia
PD JUL
PY 2017
VL 58
SU 3
SI SI
BP 48
EP 56
DI 10.1111/epi.13786
PG 9
WC Clinical Neurology
WE Science Citation Index Expanded (SCI-EXPANDED)
SC Neurosciences & Neurology
GA EZ6YU
UT WOS:000404866800006
PM 28675557
DA 2022-12-12
ER

PT J
AU Angelidou, A
   Asadi, S
   Alysandratos, KD
   Karagkouni, A
   Kourembanas, S
   Theoharides, TC
AF Angelidou, Asimenia
   Asadi, Shahrzad
   Alysandratos, Konstantinos-Dionysios
   Karagkouni, Anna
   Kourembanas, Stella
   Theoharides, Theoharis C.
TI Perinatal stress, brain inflammation and risk of autism-Review and
   proposal
SO BMC PEDIATRICS
LA English
DT Review
DE Allergy; Autism; Brain; Inflammation; Mast cells; Prematurity; Stress
ID CORTICOTROPIN-RELEASING HORMONE; HUMAN MAST-CELLS; SPECTRUM DISORDERS;
   AUTOIMMUNE-DISEASES; FETAL-BRAIN; BARRIER DISRUPTION; MITOCHONDRIAL
   DYSFUNCTION; IMMOBILIZATION STRESS; PLASMA AUTOANTIBODIES; INFECTIOUS
   RETROVIRUS
AB Background: Autism Spectrum Disorders (ASD) are neurodevelopmental disorders characterized by varying deficits in social interactions, communication, and learning, as well as stereotypic behaviors. Despite the significant increase in ASD, there are few if any clues for its pathogenesis, hampering early detection or treatment. Premature babies are also more vulnerable to infections and inflammation leading to neurodevelopmental problems and higher risk of developing ASD. Many autism "susceptibility" genes have been identified, but "environmental" factors appear to play a significant role. Increasing evidence suggests that there are different ASD endophenotypes.
   Discussion: We review relevant literature suggesting in utero inflammation can lead to preterm labor, while insufficient development of the gut-blood-brain barriers could permit exposure to potential neurotoxins. This risk apparently may increase in parents with "allergic" or autoimmune problems during gestation, or if they had been exposed to stressors. The presence of circulating auto-antibodies against fetal brain proteins in mothers is associated with higher risk of autism and suggests disruption of the blood-brain-barrier (BBB). A number of papers have reported increased brain expression or cerebrospinal fluid (CSF) levels of pro-inflammatory cytokines, especially TNF, which is preformed in mast cells. Recent evidence also indicates increased serum levels of the proinflammatory mast cell trigger neurotensin (NT), and of extracellular mitochondrial DNA (mtDNA), which is immunogenic. Gene mutations of phosphatase and tensin homolog (PTEN), the negative regulator of the mammalian target of rapamycin (mTOR), have been linked to higher risk of autism, but also to increased proliferation and function of mast cells.
   Summary: Premature birth and susceptibility genes may make infants more vulnerable to allergic, environmental, infectious, or stress-related triggers that could stimulate mast cell release of pro-inflammatory and neurotoxic molecules, thus contributing to brain inflammation and ASD pathogenesis, at least in an endophenotype of ASD patients.
C1 [Angelidou, Asimenia; Asadi, Shahrzad; Alysandratos, Konstantinos-Dionysios; Karagkouni, Anna; Theoharides, Theoharis C.] Tufts Univ, Sch Med, Dept Mol Physiol & Pharmacol, Mol Immunopharmacol & Drug Discovery Lab, Boston, MA 02111 USA.
   [Asadi, Shahrzad] Tufts Med Ctr, Dept Pharm, Boston, MA 02111 USA.
   [Theoharides, Theoharis C.] Tufts Univ, Sch Med, Dept Biochem, Boston, MA 02111 USA.
   [Theoharides, Theoharis C.] Tufts Univ, Sch Med, Dept Internal Med, Boston, MA 02111 USA.
   [Theoharides, Theoharis C.] Tufts Univ, Sch Med, Dept Psychiat, Boston, MA 02111 USA.
   [Angelidou, Asimenia; Alysandratos, Konstantinos-Dionysios; Theoharides, Theoharis C.] Attikon Gen Hosp, Sch Med, Allergy Sect, Allergy Clin Res Ctr, Athens 12462, Greece.
   [Kourembanas, Stella] Harvard Univ, Sch Med, Childrens Hosp Boston, Div Newborn Med, Boston, MA 02115 USA.
   [Angelidou, Asimenia] Univ Texas SW, Childrens Med Ctr, Dept Pediat, Dallas, TX 75235 USA.
   [Alysandratos, Konstantinos-Dionysios] Univ Texas SW Med Ctr Dallas, Dept Internal Med, Dallas, TX 75390 USA.
C3 Tufts University; Tufts Medical Center; Tufts University; Tufts
   University; Tufts University; Athens Medical School; National &
   Kapodistrian University of Athens; University Hospital Attikon; Harvard
   University; Boston Children's Hospital; Harvard Medical School;
   University of Texas System; University of Texas Southwestern Medical
   Center Dallas; University of Texas System; University of Texas
   Southwestern Medical Center Dallas
RP Theoharides, TC (corresponding author), Tufts Univ, Sch Med, Dept Mol Physiol & Pharmacol, Mol Immunopharmacol & Drug Discovery Lab, Boston, MA 02111 USA.
EM theoharis.theoharides@tufts.edu
FU Hellenic State Scholarships Foundation (Athens, Greece); Safe Minds;
   National Autism Association; Autism Research Collaborative; Autism
   Research Institute; Theta Biomedical Consulting and Development Co.,
   Inc. (Brookline, MA)
FX Aspects of the research mentioned here were funded in part by grants
   awarded to TCT from Safe Minds, the National Autism Association, the
   Autism Research Collaborative, the Autism Research Institute, as well as
   Theta Biomedical Consulting and Development Co., Inc. (Brookline, MA).;
   A.A. and K-D.A. were recipients of scholarships for postgraduate studies
   from the Hellenic State Scholarships Foundation (Athens, Greece).
CR Abbott NJ, 2000, CELL MOL NEUROBIOL, V20, P131, DOI 10.1023/A:1007074420772
   Adams JB, 2011, NUTR METAB, V8, DOI 10.1186/1743-7075-8-34
   Adams-Chapman I, 2006, CLIN PERINATOL, V33, P947, DOI 10.1016/j.clp.2006.09.004
   Akin C, 2010, J ALLERGY CLIN IMMUN, V126, P1099, DOI 10.1016/j.jaci.2010.08.035
   Alberts B, 2011, SCIENCE, V334, P1636, DOI 10.1126/science.334.6063.1636-a
   Amin SB, 2011, J AUTISM DEV DISORD, V41, P1455, DOI 10.1007/s10803-010-1169-6
   Angelidou A, 2011, J AUTISM DEV DISORD, V41, P1579, DOI 10.1007/s10803-010-1171-z
   Angelidou A, 2010, J NEUROINFLAMM, V7, DOI 10.1186/1742-2094-7-48
   ANGIONI S, 1993, LIFE SCI, V53, P1735, DOI 10.1016/0024-3205(93)90160-5
   Argyropoulou MI, 2010, PEDIATR RADIOL, V40, P811, DOI 10.1007/s00247-010-1585-y
   Asadi S, 2010, INT J IMMUNOPATH PH, V23, P1015, DOI 10.1177/039463201002300406
   Ashwood P, 2008, J AUTISM DEV DISORD, V38, P169, DOI 10.1007/s10803-006-0353-1
   Ashwood P, 2010, BRAIN BEHAV IMMUN, V24, P898, DOI 10.1016/j.bbi.2010.01.008
   Ashwood P, 2008, J NEUROIMMUNOL, V204, P149, DOI 10.1016/j.jneuroim.2008.07.006
   Atladottir HO, 2010, J AUTISM DEV DISORD, V40, P1423, DOI 10.1007/s10803-010-1006-y
   Atladottir HO, 2009, PEDIATRICS, V124, P687, DOI 10.1542/peds.2008-2445
   Beversdorf DQ, 2005, J AUTISM DEV DISORD, V35, P471, DOI 10.1007/s10803-005-5037-8
   Blank U, 2004, TRENDS IMMUNOL, V25, P266, DOI 10.1016/j.it.2004.03.005
   Blardi P, 2009, CLIN ENDOCRINOL, V70, P706, DOI 10.1111/j.1365-2265.2008.03386.x
   Boksa P, 2010, BRAIN BEHAV IMMUN, V24, P881, DOI 10.1016/j.bbi.2010.03.005
   Bolanos JP, 1997, J NEUROCHEM, V68, P2227
   Braunschweig D, 2008, NEUROTOXICOLOGY, V29, P226, DOI 10.1016/j.neuro.2007.10.010
   Braunschweig D, 2012, J AUTISM DEV DISORD, V42, P1435, DOI 10.1007/s10803-011-1378-7
   Brimacombe M, 2007, MATERN CHILD HLTH J, V11, P73, DOI 10.1007/s10995-006-0142-7
   Buchmayer S, 2009, PEDIATRICS, V124, pE817, DOI 10.1542/peds.2008-3582
   Cabanlit M, 2007, ANN NY ACAD SCI, V1107, P92, DOI 10.1196/annals.1381.010
   CAMPBELL EA, 1987, J CLIN ENDOCR METAB, V64, P1054, DOI 10.1210/jcem-64-5-1054
   Cao J, 2005, J IMMUNOL, V174, P7665, DOI 10.4049/jimmunol.174.12.7665
   Careaga M, 2010, NEUROTHERAPEUTICS, V7, P283, DOI 10.1016/j.nurt.2010.05.003
   CARRAWAY R, 1982, J PHYSIOL-LONDON, V323, P403, DOI 10.1113/jphysiol.1982.sp014080
   Carvalho CML, 2008, J BIOL CHEM, V283, P11913, DOI 10.1074/jbc.M710133200
   Castagliuolo I, 1996, P NATL ACAD SCI USA, V93, P12611, DOI 10.1073/pnas.93.22.12611
   Castells M, 2002, INT ARCH ALLERGY IMM, V127, P147, DOI 10.1159/000048188
   Chandler N, 2002, BRAIN BEHAV IMMUN, V16, P757, DOI 10.1016/S0889-1591(02)00028-4
   Cheslack-Postava K, 2011, PEDIATRICS, V127, P246, DOI 10.1542/peds.2010-2371
   CHESS S, 1971, J AUTISM CHILD SCHIZ, V1, P33, DOI 10.1007/BF01537741
   CHESS S, 1977, J AUTISM CHILD SCHIZ, V7, P69, DOI 10.1007/BF01531116
   Chez MG, 2007, PEDIATR NEUROL, V36, P361, DOI 10.1016/j.pediatrneurol.2007.01.012
   Chez MG, 2010, NEUROTHERAPEUTICS, V7, P293, DOI 10.1016/j.nurt.2010.05.008
   CHROUSOS GP, 1995, NEW ENGL J MED, V332, P1351, DOI 10.1056/NEJM199505183322008
   Considine RV, 1996, NEW ENGL J MED, V334, P292, DOI 10.1056/NEJM199602013340503
   Conti P, 1997, BLOOD, V89, P4120, DOI 10.1182/blood.V89.11.4120
   Corbett BA, 2010, MOL AUTISM, V1, DOI 10.1186/2040-2392-1-13
   Corbett BA, 2009, AUTISM RES, V2, P39, DOI 10.1002/aur.64
   Croen LA, 2005, ARCH PEDIAT ADOL MED, V159, P151, DOI 10.1001/archpedi.159.2.151
   Croen LA, 2008, BIOL PSYCHIAT, V64, P583, DOI 10.1016/j.biopsych.2008.05.006
   Dardeno TA, 2010, FRONT NEUROENDOCRIN, V31, P377, DOI 10.1016/j.yfrne.2010.06.002
   Davis JM, 2010, SEMIN FETAL NEONAT M, V15, P191, DOI 10.1016/j.siny.2010.04.001
   Depino AM, 2011, BRAIN BEHAV IMMUN, V25, P1582, DOI 10.1016/j.bbi.2011.05.007
   Deth R, 2008, NEUROTOXICOLOGY, V29, P190, DOI 10.1016/j.neuro.2007.09.010
   DiMaggio C, 2011, ANESTH ANALG, V113, P1143, DOI 10.1213/ANE.0b013e3182147f42
   Dirscherl K, 2010, J NEUROINFLAMM, V7, DOI 10.1186/1742-2094-7-3
   Dodds L, 2010, J AUTISM DEV DISORD
   Dommergues MA, 2000, ANN NEUROL, V47, P54, DOI 10.1002/1531-8249(200001)47:1<54::AID-ANA10>3.3.CO;2-P
   Dubicke A, 2010, J REPROD IMMUNOL, V84, P176, DOI 10.1016/j.jri.2009.12.004
   DUNN SJ, 1993, J CLIN MICROBIOL, V31, P165, DOI 10.1128/JCM.31.1.165-169.1993
   Durkin MS, 2010, PLOS ONE, V5, DOI 10.1371/journal.pone.0011551
   Ehninger D, 2012, MOL PSYCHIATR, V17, P469, DOI 10.1038/mp.2011.39
   Elovitz MA, 2011, INT J DEV NEUROSCI, V29, P663, DOI 10.1016/j.ijdevneu.2011.02.011
   Enstrom AM, 2009, CURR OPIN INVEST DR, V10, P463
   Esposito P, 2002, J PHARMACOL EXP THER, V303, P1061, DOI 10.1124/jpet.102.038497
   Esposito P, 2001, BRAIN RES, V888, P117, DOI 10.1016/S0006-8993(00)03026-2
   Fombonne E, 2009, PEDIATR RES, V65, P591, DOI 10.1203/PDR.0b013e31819e7203
   Forbes EE, 2008, J EXP MED, V205, P897, DOI 10.1084/jem.20071046
   Furumoto Y, 2011, BLOOD, V118, P5466, DOI 10.1182/blood-2010-09-309955
   Galli SJ, 2005, ANNU REV IMMUNOL, V23, P749, DOI 10.1146/annurev.immunol.21.120601.141025
   Galli SJ, 2008, NATURE, V454, P445, DOI 10.1038/nature07204
   Gardener H, 2009, BRIT J PSYCHIAT, V195, P7, DOI 10.1192/bjp.bp.108.051672
   Gebhardt T, 2005, GUT, V54, P928, DOI 10.1136/gut.2004.054650
   Gentile S, 2011, CURR OPIN PSYCHIATR, V24, P34, DOI 10.1097/YCO.0b013e3283413451
   Gillott A, 2007, J INTELLECT DISABILI, V11, P359, DOI 10.1177/1744629507083585
   Girard S, 2010, J IMMUNOL, V184, P3997, DOI 10.4049/jimmunol.0903349
   Giulivi C, 2010, JAMA-J AM MED ASSOC, V304, P2389, DOI 10.1001/jama.2010.1706
   Gluckman PD, 2007, P NATL ACAD SCI USA, V104, P12796, DOI 10.1073/pnas.0705667104
   Goines P, 2010, CURR OPIN NEUROL, V23, P111, DOI 10.1097/WCO.0b013e3283373514
   Grammatopoulos DK, 2008, J NEUROENDOCRINOL, V20, P432, DOI 10.1111/j.1365-2826.2008.01660.x
   Grandjean P, 2006, LANCET, V368, P2167, DOI 10.1016/S0140-6736(06)69665-7
   Gulubova M, 2009, J GASTROEN HEPATOL, V24, P1265, DOI 10.1111/j.1440-1746.2007.05009.x
   Hallmayer J, 2011, ARCH GEN PSYCHIAT, V68, P1095, DOI 10.1001/archgenpsychiatry.2011.76
   Hauguel-de Mouzon S, 2006, AM J OBSTET GYNECOL, V194, P1537, DOI 10.1016/j.ajog.2005.06.064
   Herbert MR, 2010, CURR OPIN NEUROL, V23, P103, DOI 10.1097/WCO.0b013e328336a01f
   Hertz-Picciotto I, 2008, BASIC CLIN PHARMACOL, V102, P146, DOI 10.1111/j.1742-7843.2007.00190.x
   Hoeffer CA, 2010, TRENDS NEUROSCI, V33, P67, DOI 10.1016/j.tins.2009.11.003
   Hultman CM, 2002, EPIDEMIOLOGY, V13, P417, DOI 10.1097/00001648-200207000-00009
   Ingelfinger JR, 2007, NEW ENGL J MED, V356, P2093, DOI 10.1056/NEJMe078071
   Ito N, 2010, J INVEST DERMATOL, V130, P995, DOI 10.1038/jid.2009.387
   James SJ, 2009, FASEB J, V23, P2374, DOI 10.1096/fj.08-128926
   Jang S, 2008, P NATL ACAD SCI USA, V105, P7534, DOI 10.1073/pnas.0802865105
   Jauniaux E, 2010, CURR OPIN OBSTET GYN, V22, P452, DOI 10.1097/GCO.0b013e3283404e44
   Johnson CP, 2007, PEDIATRICS, V120, P1183, DOI 10.1542/peds.2007-2361
   Johnson S, 2011, PEDIATR RES, V69, p11R, DOI 10.1203/PDR.0b013e318212faa0
   Johnson S, 2010, J PEDIATR-US, V156, P525, DOI 10.1016/j.jpeds.2009.10.041
   JONG EC, 1989, HOSP PRACT, V24, P145
   Joshi SR, 2008, ANN NUTR METAB, V53, P276, DOI 10.1159/000189789
   Kaindl AN, 2009, J CHILD NEUROL, V24, P1112, DOI 10.1177/0883073809337920
   Kalantaridou S, 2007, FRONT BIOSCI-LANDMRK, V12, P572, DOI 10.2741/2083
   Kandere-Grzybowska K, 2002, FASEB J, V16, pA
   Karalis K, 1997, J NEUROIMMUNOL, V72, P131, DOI 10.1016/S0165-5728(96)00178-6
   Keil A, 2010, EPIDEMIOLOGY, V21, P805, DOI 10.1097/EDE.0b013e3181f26e3f
   Kempuraj D, 2005, BRIT J PHARMACOL, V145, P934, DOI 10.1038/sj.bjp.0706246
   Kempuraj D, 2004, ENDOCRINOLOGY, V145, P43, DOI 10.1210/en.2003-0805
   Kempuraj D, 2010, J NEUROINFLAMM, V7, DOI 10.1186/1742-2094-7-20
   Kim MS, 2008, J IMMUNOL, V180, P4586, DOI 10.4049/jimmunol.180.7.4586
   Kinney DK, 2008, NEUROSCI BIOBEHAV R, V32, P1519, DOI 10.1016/j.neubiorev.2008.06.004
   Kleinman JM, 2008, J AUTISM DEV DISORD, V38, P606, DOI 10.1007/s10803-007-0427-8
   Kogan MD, 2009, PEDIATRICS, V124, P1395, DOI 10.1542/peds.2009-1522
   Kraft S, 2007, NAT REV IMMUNOL, V7, P365, DOI 10.1038/nri2072
   Kulka M, 2004, J ALLERGY CLIN IMMUN, V114, P174, DOI 10.1016/j.jaci.2004.03.049
   Kwon O, 2002, BIOL PHARM BULL, V25, P1165, DOI 10.1248/bpb.25.1165
   Lante F, 2008, HIPPOCAMPUS, V18, P602, DOI 10.1002/hipo.20421
   Larsson HJ, 2005, AM J EPIDEMIOL, V161, P916, DOI 10.1093/aje/kwi123
   Lee JY, 2009, NAT MED, V15, P91, DOI 10.1038/nm.1892
   LEVY S, 1988, J AUTISM DEV DISORD, V18, P573, DOI 10.1007/BF02211875
   Levy SE, 2009, LANCET, V374, P1627, DOI 10.1016/S0140-6736(09)61376-3
   Li XH, 2009, J NEUROIMMUNOL, V207, P111, DOI 10.1016/j.jneuroim.2008.12.002
   Libbey JE, 2005, J NEUROVIROL, V11, P1, DOI 10.1080/13550280590900553
   Limperopoulos C, 2008, PEDIATRICS, V121, P758, DOI 10.1542/peds.2007-2158
   Limperopoulos C, 2007, PEDIATRICS, V120, P584, DOI 10.1542/peds.2007-1041
   Limperopoulos C, 2009, CLIN PERINATOL, V36, P791, DOI 10.1016/j.clp.2009.07.010
   Lin CY, 2010, ANN NEUROL, V68, P204, DOI 10.1002/ana.22049
   Lintas C, 2011, PLOS ONE, V6, DOI 10.1371/journal.pone.0016609
   Liu J, 2009, NAT MED, V15, P940, DOI 10.1038/nm.1994
   Lombardi VC, 2009, SCIENCE, V326, P585, DOI 10.1126/science.1179052
   LORD C, 1991, J AUTISM DEV DISORD, V21, P197, DOI 10.1007/BF02284760
   LUFT R, 1978, DIABETOLOGIA, V14, P1, DOI 10.1007/BF00429702
   MacDorman MF, 2010, AM J PUBLIC HEALTH, V100, P2241, DOI 10.2105/AJPH.2009.180570
   Maimburg RD, 2006, ACTA PSYCHIAT SCAND, V114, P257, DOI 10.1111/j.1600-0447.2006.00805.x
   Makrigiannakis A, 2007, INT J GYNECOL OBSTET, V97, P115, DOI 10.1016/j.ijgo.2007.01.007
   Mancuso RA, 2004, PSYCHOSOM MED, V66, P762, DOI 10.1097/01.psy.0000138284.70670.d5
   Martin Joyce A., 2011, Morbidity and Mortality Weekly Report, V60, P78
   Matson JL, 2010, RES AUTISM SPECT DIS, V4, P340, DOI 10.1016/j.rasd.2009.10.009
   Middleton E, 2000, PHARMACOL REV, V52, P673
   Miles JH, 2011, GENET MED, V13, P278, DOI 10.1097/GIM.0b013e3181ff67ba
   Minagar A, 2003, MULT SCLER J, V9, P540, DOI 10.1191/1352458503ms965oa
   Molloy CA, 2006, J NEUROIMMUNOL, V172, P198, DOI 10.1016/j.jneuroim.2005.11.007
   MONEY J, 1971, J AUTISM CHILD SCHIZ, V1, P146, DOI 10.1007/BF01537954
   Mostafa GA, 2010, J NEUROIMMUNOL, V219, P114, DOI 10.1016/j.jneuroim.2009.12.003
   Mostafa GA, 2009, PEDIATR NEUROL, V40, P107, DOI 10.1016/j.pediatrneurol.2008.10.017
   Mostafa GA, 2008, J CHILD NEUROL, V23, P1413, DOI 10.1177/0883073808319321
   O'Mahony SM, 2009, BIOL PSYCHIAT, V65, P263, DOI 10.1016/j.biopsych.2008.06.026
   Oakes B, 2010, RETROVIROLOGY, V7, DOI 10.1186/1742-4690-7-109
   Paintlia MK, 2008, EXP NEUROL, V210, P560, DOI 10.1016/j.expneurol.2007.12.011
   Palmieri L, 2010, BBA-BIOENERGETICS, V1797, P1130, DOI 10.1016/j.bbabio.2010.04.018
   Perrone S, 2010, EARLY HUM DEV, V86, P241, DOI 10.1016/j.earlhumdev.2010.03.008
   PETRAGLIA F, 1990, AM J OBSTET GYNECOL, V163, P1307, DOI 10.1016/0002-9378(90)90711-F
   Pinto-Martin JA, 2011, PEDIATRICS, V128, P883, DOI 10.1542/peds.2010-2846
   Pothoulakis C, 1998, ANN NY ACAD SCI, V840, P635, DOI 10.1111/j.1749-6632.1998.tb09602.x
   Redfern RE, 2010, PROTEIN SCI, V19, P1948, DOI 10.1002/pro.483
   Richler J, 2006, J AUTISM DEV DISORD, V36, P299, DOI 10.1007/s10803-005-0070-1
   Ronald A, 2011, AM J MED GENET B, V156B, P255, DOI 10.1002/ajmg.b.31159
   Rossi CC, 2011, BRAIN BEHAV IMMUN, V25, P1123, DOI 10.1016/j.bbi.2011.02.011
   Rovira N, 2011, EARLY HUM DEV, V87, P253, DOI 10.1016/j.earlhumdev.2011.01.024
   Sacco R, 2010, AUTISM RES, V3, P237, DOI 10.1002/aur.151
   Sajdel-Sulkowska E.M., 2008, AM J BIOCH BIOTECHNO, V4, P73
   Sajdel-Sulkowska EM, 2011, CEREBELLUM, V10, P43, DOI 10.1007/s12311-010-0223-4
   Saresella M, 2009, BIOL PSYCHIAT, V66, P978, DOI 10.1016/j.biopsych.2009.06.020
   Schieve LA, 2010, DISABIL HEALTH J, V3, P202, DOI 10.1016/j.dhjo.2009.12.001
   SCHROEDER JT, 1995, INT ARCH ALLERGY IMM, V107, P79, DOI 10.1159/000236937
   SCHWARTZ LB, 1987, ANN ALLERGY, V58, P226
   SERAFIN WE, 1987, NEW ENGL J MED, V317, P30, DOI 10.1056/NEJM198707023170106
   Silverman RH, 2011, SCIENCE, V334, P176, DOI 10.1126/science.334.6053.176-a
   Singer HS, 2008, J NEUROIMMUNOL, V194, P165, DOI 10.1016/j.jneuroim.2007.11.004
   Singer HS, 2006, J NEUROIMMUNOL, V178, P149, DOI 10.1016/j.jneuroim.2006.05.025
   Singh LK, 1999, BRAIN BEHAV IMMUN, V13, P225, DOI 10.1006/brbi.1998.0541
   Singh VK, 2004, NEUROSCI LETT, V355, P53, DOI 10.1016/j.neulet.2003.10.026
   Singh VK, 1997, PEDIATR NEUROL, V17, P88, DOI 10.1016/S0887-8994(97)00045-3
   Sismanopoulos N, 2012, PLOS ONE, V7, DOI 10.1371/journal.pone.0033271
   SKOFITSCH G, 1985, PEPTIDES, V6, P307, DOI 10.1016/0196-9781(85)90057-9
   Slominski A, 2001, FASEB J, V15, P1678, DOI 10.1096/fj.00-0850rev
   Slominski A, 2006, FRONT BIOSCI-LANDMRK, V11, P2230, DOI 10.2741/1966
   Smalley SL, 1998, J AUTISM DEV DISORD, V28, P407, DOI 10.1023/A:1026052421693
   Smith SEP, 2007, J NEUROSCI, V27, P10695, DOI 10.1523/JNEUROSCI.2178-07.2007
   Snegovskikh VV, 2009, REPROD SCI, V16, P767, DOI 10.1177/1933719109336623
   Soderholm JD, 2002, AM J PHYSIOL-GASTR L, V283, pG1257, DOI 10.1152/ajpgi.00314.2002
   Soon D, 2007, J NEUROL, V254, P306, DOI 10.1007/s00415-006-0356-z
   Sprung J, 2012, MAYO CLIN PROC, V87, P120, DOI 10.1016/j.mayocp.2011.11.008
   Stein D, 2006, COMPR PSYCHIAT, V47, P69, DOI 10.1016/j.comppsych.2005.01.001
   STONE LA, 1995, NEUROLOGY, V45, P1122, DOI 10.1212/WNL.45.6.1122
   Taildeman J, 2009, HISTOCHEM CELL BIOL, V131, P703, DOI 10.1007/s00418-009-0575-3
   Teunis MAT, 2002, J NEUROIMMUNOL, V133, P30, DOI 10.1016/S0165-5728(02)00351-X
   Thaxton Jessica E, 2010, Infect Dis Obstet Gynecol, V2010, DOI 10.1155/2010/378472
   Theoharides TC, 2008, INT J IMMUNOPATH PH, V21, P1
   Theoharides TC, 2012, INT J IMMUNOPATH PH, V25, P317, DOI 10.1177/039463201202500201
   Theoharides TC, 2004, TRENDS PHARMACOL SCI, V25, P563, DOI 10.1016/j.tips.2004.09.007
   Theoharides TC, 2004, J NEUROIMMUNOL, V146, P1, DOI 10.1016/j.jneuroim.2003.10.041
   Theoharides TC, 1998, ENDOCRINOLOGY, V139, P403, DOI 10.1210/en.139.1.403
   Theoharides TC, 2008, J CLIN PSYCHOPHARM, V28, P479, DOI 10.1097/JCP.0b013e3181845f48
   Theoharides TC, 2008, TRENDS PHARMACOL SCI, V29, P375, DOI 10.1016/j.tips.2008.06.002
   Theoharides TC, 2006, ANN NY ACAD SCI, V1088, P78, DOI 10.1196/annals.1366.025
   Theoharides TC, 2007, IMMUNOL REV, V217, P65, DOI 10.1111/j.1600-065X.2007.00519.x
   Theoharides TC, 2007, FRONT BIOSCI-LANDMRK, V12, P1615, DOI 10.2741/2174
   Theoharides TC, 2012, BBA-MOL BASIS DIS, V1822, P21, DOI 10.1016/j.bbadis.2010.12.014
   Theoharides TC, 2012, BBA-MOL BASIS DIS, V1822, P34, DOI 10.1016/j.bbadis.2010.12.017
   Theoharides TC, 2009, INT J IMMUNOPATH PH, V22, P859, DOI 10.1177/039463200902200401
   Tilg H, 2006, NAT REV IMMUNOL, V6, P772, DOI 10.1038/nri1937
   Torigoe C, 1997, P NATL ACAD SCI USA, V94, P1372, DOI 10.1073/pnas.94.4.1372
   Torricelli M, 2011, J CLIN ENDOCR METAB, V96, P534, DOI 10.1210/jc.2010-1740
   Valent P, 2012, INT ARCH ALLERGY IMM, V157, P215, DOI 10.1159/000328760
   Vargas DL, 2005, ANN NEUROL, V57, P67, DOI 10.1002/ana.20315
   Vickers MH, 2005, ENDOCRINOLOGY, V146, P4211, DOI 10.1210/en.2005-0581
   Viora M, 2001, IMMUNOLOGY, V104, P431, DOI 10.1046/j.1365-2567.2001.01334.x
   Vojdani A, 2008, INT J IMMUNOPATH PH, V21, P553, DOI 10.1177/039463200802100308
   Vojdani A, 2008, INT J IMMUN IN PRESS
   Volkmar FR, 2009, J CHILD PSYCHOL PSYC, V50, P108, DOI 10.1111/j.1469-7610.2008.02010.x
   Volpe JJ, 2009, SEMIN PEDIATR NEUROL, V16, P167, DOI 10.1016/j.spen.2009.09.005
   WARREN WB, 1992, AM J OBSTET GYNECOL, V166, P1198, DOI 10.1016/S0002-9378(11)90606-1
   Weaver ICG, 2004, NAT NEUROSCI, V7, P847, DOI 10.1038/nn1276
   Weiss LA, 2009, NATURE, V461, P802, DOI 10.1038/nature08490
   Wilkerson DS, 2002, INT J NEUROSCI, V112, P1085, DOI 10.1080/00207450290026076
   Wills S, 2007, ANN NY ACAD SCI, V1107, P79, DOI 10.1196/annals.1381.009
   Wills S, 2009, BRAIN BEHAV IMMUN, V23, P64, DOI 10.1016/j.bbi.2008.07.007
   Wulffaert J, 2009, AUTISM, V13, P567, DOI 10.1177/1362361309338184
   Youle RJ, 2005, NAT REV MOL CELL BIO, V6, P657, DOI 10.1038/nrm1697
   Young HA, 2008, J NEUROL SCI, V271, P110, DOI 10.1016/j.jns.2008.04.002
   Zappella M, 2010, BRAIN DEV-JPN, V32, P739, DOI 10.1016/j.braindev.2010.05.004
   Zhang B, 2011, J ALLERGY CLIN IMMUN, V127
   Zhang BD, 2012, INT ARCH ALLERGY IMM, V159, P23, DOI 10.1159/000335178
   Zhang BD, 2010, J NEUROINFLAMM, V7, DOI 10.1186/1742-2094-7-80
   Zhang TY, 2010, ANNU REV PSYCHOL, V61, P439, DOI 10.1146/annurev.psych.60.110707.163625
   Zimmerman AW, 2007, BRAIN BEHAV IMMUN, V21, P351, DOI 10.1016/j.bbi.2006.08.005
NR 220
TC 88
Z9 90
U1 0
U2 42
PU BMC
PI LONDON
PA CAMPUS, 4 CRINAN ST, LONDON N1 9XW, ENGLAND
EI 1471-2431
J9 BMC PEDIATR
JI BMC Pediatr.
PD JUL 2
PY 2012
VL 12
AR 89
DI 10.1186/1471-2431-12-89
PG 12
WC Pediatrics
WE Science Citation Index Expanded (SCI-EXPANDED)
SC Pediatrics
GA 038IY
UT WOS:000311169600001
PM 22747567
OA Green Published, gold
DA 2022-12-12
ER

PT J
AU Theoharides, TC
   Stewart, JM
   Panagiotidou, S
   Melamed, I
AF Theoharides, Theoharis C.
   Stewart, Julia M.
   Panagiotidou, Smaro
   Melamed, Isaac
TI Mast cells, brain inflammation and autism
SO EUROPEAN JOURNAL OF PHARMACOLOGY
LA English
DT Article
DE Autism; Brain; Headache; Inflammation; Mast cells; Mastocytosis
ID CORTICOTROPIN-RELEASING HORMONE; ATTENTION-DEFICIT/HYPERACTIVITY
   DISORDER; SPECTRUM DISORDERS; MEDIATOR RELEASE; MOUSE MODEL;
   IMMUNE-RESPONSE; YOUNG-CHILDREN; RETT-SYNDROME; STRESS; ACTIVATION
AB Increasing evidence indicates that brain inflammation is involved in the pathogenesis of neuropsychiatric diseases. Mast cells (MCs) are located perivascularly close to neurons and microglia, primarily in the leptomeninges, thalamus, hypothalamus and especially the median eminence. Corticotropin-releasing factor (CRF) is secreted from the hypothalamus under stress and, together with neurotensin (NT), can stimulate brain MCs to release inflammatory and neurotoxic mediators that disrupt the blood-brain barrier (BBB), stimulate microglia and cause focal inflammation. CRF and NT synergistically stimulate MCs and increase vascular permeability; these peptides can also induce each other's surface receptors on MCs leading to autocrine and paracrine effects. As a result, brain MCs may be involved in the pathogenesis of "brain fog," headaches, and autism spectrum disorders (ASDs), which worsen with stress. CRF and NT are significantly increased in serum of ASD children compared to normotypic controls further strengthening their role in the pathogenesis of autism. There are no clinically affective treatments for the core symptoms of ASDs, but pilot clinical trials using natural-antioxidant and antiinflammatory molecules reported statistically significant benefit (C) 2015 Elsevier B.V. All rights reserved.
C1 [Theoharides, Theoharis C.; Stewart, Julia M.; Panagiotidou, Smaro] Tufts Univ, Sch Med, Dept Integrat Physiol & Pathobiol, Mol Immunopharmacol & Drug Discovery Lab, 136 Harrison Ave,Suite J304, Boston, MA 02111 USA.
   [Theoharides, Theoharis C.] Tufts Univ, Sch Med, Dept Internal Med, Boston, MA 02111 USA.
   [Theoharides, Theoharis C.] Tufts Med Ctr, Boston, MA USA.
   [Theoharides, Theoharis C.] Tufts Univ, Sch Med, Dept Psychiat, Boston, MA 02111 USA.
   [Melamed, Isaac] IMMUNOe, Centennial, CO USA.
C3 Tufts University; Tufts University; Tufts Medical Center; Tufts
   University
RP Theoharides, TC (corresponding author), Tufts Univ, Sch Med, Dept Integrat Physiol & Pathobiol, Mol Immunopharmacol & Drug Discovery Lab, 136 Harrison Ave,Suite J304, Boston, MA 02111 USA.
EM theoharis.theoharides@tufts.edu
FU Autism Research Institute; National Autism Association; Jane Botsford
   Johnson Foundation; Safe Minds
FX Aspects of the work discussed were funded in part by the Autism Research
   Institute, the National Autism Association, Safe Minds and The Jane
   Botsford Johnson Foundation.
CR Abraham SN, 2010, NAT REV IMMUNOL, V10, P440, DOI 10.1038/nri2782
   Aldinger Kimberly A, 2011, Neuron, V72, P418, DOI 10.1016/j.neuron.2011.10.007
   Alhelal MA, 2014, ANN ALLERG ASTHMA IM, V112, P40, DOI 10.1016/j.anai.2013.10.011
   Alstadhaug KB, 2014, HEADACHE, V54, P246, DOI 10.1111/head.12293
   Alysandratos KD, 2012, PLOS ONE, V7, DOI 10.1371/journal.pone.0048934
   Angelidou A, 2011, J AUTISM DEV DISORD, V41, P1579, DOI 10.1007/s10803-010-1171-z
   Angelidou A, 2010, J NEUROINFLAMM, V7, DOI 10.1186/1742-2094-7-48
   Antonelli T, 2004, CEREB CORTEX, V14, P466, DOI 10.1093/cercor/bhh008
   Asadi S, 2010, INT J IMMUNOPATH PH, V23, P1015, DOI 10.1177/039463201002300406
   Asadi S, 2012, J NEUROINFLAMM, V9, DOI 10.1186/1742-2094-9-85
   Ashwood P, 2004, AUTOIMMUN REV, V3, P557, DOI 10.1016/j.autrev.2004.07.036
   Barreau F, 2008, GUT, V57, P582, DOI 10.1136/gut.2007.126680
   Beversdorf DQ, 2005, J AUTISM DEV DISORD, V35, P471, DOI 10.1007/s10803-005-5037-8
   Blank U, 2004, TRENDS IMMUNOL, V25, P266, DOI 10.1016/j.it.2004.03.005
   Blenner S, 2011, BMJ-BRIT MED J, V343, DOI 10.1136/bmj.d6238
   Braunschweig D, 2012, ARCH NEUROL-CHICAGO, V69, P693, DOI 10.1001/archneurol.2011.2506
   Broadstock M, 2007, AUTISM, V11, P335, DOI 10.1177/1362361307078132
   Bryniarski K, 2013, J ALLERGY CLIN IMMUN, V132, P170, DOI 10.1016/j.jaci.2013.04.048
   Cao J, 2005, J IMMUNOL, V174, P7665, DOI 10.4049/jimmunol.174.12.7665
   Chakraborty S, 2010, J NEUROSCI RES, V88, P1615, DOI 10.1002/jnr.22343
   Chatterjea D, 2015, MOL IMMUNOL, V63, P38, DOI 10.1016/j.molimm.2014.03.001
   Chen HQ, 2008, NEUROSCI LETT, V448, P175, DOI 10.1016/j.neulet.2008.10.046
   Chikahisa S, 2013, PLOS ONE, V8, DOI 10.1371/journal.pone.0078434
   Crompton R, 2003, J CLIN ENDOCR METAB, V88, P5427, DOI 10.1210/jc.2003-030377
   Dahlgren J, 2006, PEDIATR RES, V60, P147, DOI 10.1203/01.pdr.0000230026.74139.18
   de Theije CGM, 2014, BEHAV BRAIN RES, V261, P265, DOI 10.1016/j.bbr.2013.12.008
   Derecki NC, 2010, MOL PSYCHIATR, V15, P355, DOI 10.1038/mp.2010.21
   Deth R, 2008, NEUROTOXICOLOGY, V29, P190, DOI 10.1016/j.neuro.2007.09.010
   Dirscherl K, 2010, J NEUROINFLAMM, V7, DOI 10.1186/1742-2094-7-3
   Donelan J, 2006, P NATL ACAD SCI USA, V103, P7759, DOI 10.1073/pnas.0602210103
   Enoksson M, 2011, J IMMUNOL, V186, P2523, DOI 10.4049/jimmunol.1003383
   Esposito P, 2002, J PHARMACOL EXP THER, V303, P1061, DOI 10.1124/jpet.102.038497
   Esposito P, 2001, BRAIN RES, V888, P117, DOI 10.1016/S0006-8993(00)03026-2
   Fombonne E, 2009, PEDIATR RES, V65, P591, DOI 10.1203/PDR.0b013e31819e7203
   Franco JL, 2010, ENVIRON TOXICOL PHAR, V30, P272, DOI 10.1016/j.etap.2010.07.003
   Galli SJ, 2008, NAT REV IMMUNOL, V8, P478, DOI 10.1038/nri2327
   Genuneit J, 2014, PEDIAT ALLERG IMM-UK, V25, P51, DOI 10.1111/pai.12152
   Ghanizadeh A, 2010, J NEUROINFLAMM, V7, DOI 10.1186/1742-2094-7-58
   Gillott A, 2007, J INTELLECT DISABILI, V11, P359, DOI 10.1177/1744629507083585
   Gordon WA, 2004, APPL NEUROPSYCHOL, V11, P65, DOI 10.1207/s15324826an1102_1
   Gupta S, 2014, NAT COMMUN, V5, DOI 10.1038/ncomms6748
   Hagberg H, 2012, ANN NEUROL, V71, P444, DOI 10.1002/ana.22620
   Harwood M, 2007, FOOD CHEM TOXICOL, V45, P2179, DOI 10.1016/j.fct.2007.05.015
   Herbert MR, 2010, CURR OPIN NEUROL, V23, P103, DOI 10.1097/WCO.0b013e328336a01f
   Heron A, 2013, J NEUROIMMUNOL, V264, P1, DOI 10.1016/j.jneuroim.2013.09.018
   Hollocks MJ, 2014, PSYCHONEUROENDOCRINO, V46, P32, DOI 10.1016/j.psyneuen.2014.04.004
   Hsiao EY, 2012, P NATL ACAD SCI USA, V109, P12776, DOI 10.1073/pnas.1202556109
   Jager AK, 2011, MOLECULES, V16, P1471, DOI 10.3390/molecules16021471
   Jang S, 2008, P NATL ACAD SCI USA, V105, P7534, DOI 10.1073/pnas.0802865105
   Jang S, 2010, J NUTR, V140, P1892, DOI 10.3945/jn.110.123273
   Jang SW, 2010, P NATL ACAD SCI USA, V107, P2687, DOI 10.1073/pnas.0913572107
   Jedrychowski W, 2011, PHYSIOL BEHAV, V104, P989, DOI 10.1016/j.physbeh.2011.06.019
   Jennings S, 2014, J ALLER CL IMM-PRACT, V2, P70, DOI 10.1016/j.jaip.2013.09.004
   Johnson CP, 2007, PEDIATRICS, V120, P1183, DOI 10.1542/peds.2007-2361
   Johnson RA, 2012, J APPL PHYSIOL, V112, P704, DOI 10.1152/japplphysiol.01361.2011
   Jyonouchi H, 2010, EXPERT REV CLIN IMMU, V6, P397, DOI [10.1586/eci.10.18, 10.1586/ECI.10.18]
   Kalesnikoff J, 2008, NAT IMMUNOL, V9, P1215, DOI 10.1038/ni.f.216
   Kalogeromitros D, 2007, ANN ALLERG ASTHMA IM, V98, P269, DOI 10.1016/S1081-1206(10)60717-X
   Kandere-Grzybowska K, 2003, J IMMUNOL, V171, P4830, DOI 10.4049/jimmunol.171.9.4830
   Kao TK, 2011, J NUTR BIOCHEM, V22, P612, DOI 10.1016/j.jnutbio.2010.01.011
   Karagkouni A, 2013, AUTOIMMUN REV, V12, P947, DOI 10.1016/j.autrev.2013.02.006
   Kempuraj D, 2005, BRIT J PHARMACOL, V145, P934, DOI 10.1038/sj.bjp.0706246
   Kempuraj D, 2004, ENDOCRINOLOGY, V145, P43, DOI 10.1210/en.2003-0805
   Kempuraj D, 2008, BRIT J PHARMACOL, V155, P1076, DOI 10.1038/bjp.2008.356
   Kempuraj D, 2010, J NEUROINFLAMM, V7, DOI 10.1186/1742-2094-7-20
   Kimata M, 2000, CLIN EXP ALLERGY, V30, P501, DOI 10.1046/j.1365-2222.2000.00768.x
   King BH, 2009, ARCH GEN PSYCHIAT, V66, P583, DOI 10.1001/archgenpsychiatry.2009.30
   Kogan MD, 2009, PEDIATRICS, V124, P1395, DOI 10.1542/peds.2009-1522
   Kritas SK, 2014, INT J IMMUNOPATH PH, V27, P15, DOI 10.1177/039463201402700103
   Kulka M, 2004, J ALLERGY CLIN IMMUN, V114, P174, DOI 10.1016/j.jaci.2004.03.049
   Kumar A, 2008, J MED FOOD, V11, P469, DOI 10.1089/jmf.2006.0207
   Kushki A, 2013, PLOS ONE, V8, DOI 10.1371/journal.pone.0059730
   Lanni KE, 2012, AUTISM, V16, P123, DOI 10.1177/1362361311425916
   Li XH, 2009, J NEUROIMMUNOL, V207, P111, DOI 10.1016/j.jneuroim.2008.12.002
   Martin S, 2003, J NEUROSCI, V23, P1198, DOI 10.1523/JNEUROSCI.23-04-01198.2003
   Middleton E, 2000, PHARMACOL REV, V52, P673
   Mohr DC, 2000, NEUROLOGY, V55, P55, DOI 10.1212/WNL.55.1.55
   Morgan JT, 2012, BRAIN RES, V1456, P72, DOI 10.1016/j.brainres.2012.03.036
   Mostafa GA, 2013, J NEUROIMMUNOL, V261, P77, DOI 10.1016/j.jneuroim.2013.04.003
   Moura DS, 2012, PLOS ONE, V7, DOI 10.1371/journal.pone.0039468
   Moussion C, 2008, PLOS ONE, V3, DOI 10.1371/journal.pone.0003331
   Mustain WC, 2011, CURR OPIN ENDOCRINOL, V18, P75, DOI 10.1097/MED.0b013e3283419052
   Nakae S, 2006, J IMMUNOL, V176, P2238, DOI 10.4049/jimmunol.176.4.2238
   Nakae S, 2007, BLOOD, V109, P3640, DOI 10.1182/blood-2006-09-046128
   Nautiyal KM, 2008, P NATL ACAD SCI USA, V105, P18053, DOI 10.1073/pnas.0809479105
   Naviaux JC, 2014, TRANSL PSYCHIAT, V4, DOI 10.1038/tp.2014.33
   Onore C, 2012, BRAIN BEHAV IMMUN, V26, P383, DOI 10.1016/j.bbi.2011.08.007
   Ozturk A, 2013, PAK J MED SCI, V29, P528, DOI 10.12669/pjms.292.3148
   Pang X, 1996, NEUROSCIENCE, V73, P889, DOI 10.1016/0306-4522(95)00606-0
   Parikh MS, 2008, J CHILD ADOL PSYCHOP, V18, P157, DOI 10.1089/cap.2007.0041
   Park HH, 2008, ARCH PHARM RES, V31, P1303, DOI 10.1007/s12272-001-2110-5
   Parker-Athill E, 2009, J NEUROIMMUNOL, V217, P20, DOI 10.1016/j.jneuroim.2009.08.012
   Petra AI, 2014, EXPERT REV CLIN IMMU, V10, P729, DOI 10.1586/1744666X.2014.906302
   Qiao HH, 2006, BLOOD, V107, P610, DOI 10.1182/blood-2005-06-2271
   Rodgers AB, 2013, J NEUROSCI, V33, P9003, DOI 10.1523/JNEUROSCI.0914-13.2013
   Rodgers J, 2012, J AUTISM DEV DISORD, V42, P2404, DOI 10.1007/s10803-012-1531-y
   Rodriguez Juan I, 2011, Neuron Glia Biol, V7, P205, DOI 10.1017/S1740925X12000142
   Rogers SJ, 2008, J CLIN CHILD ADOLESC, V37, P8, DOI 10.1080/15374410701817808
   Ronald A, 2011, FRONT PSYCHOL, V2, DOI 10.3389/fpsyg.2010.00223
   Rossi CC, 2011, BRAIN BEHAV IMMUN, V25, P1123, DOI 10.1016/j.bbi.2011.02.011
   Rossignol DA, 2012, MOL PSYCHIATR, V17, P389, DOI 10.1038/mp.2011.165
   Rossignol DA, 2012, MOL PSYCHIATR, V17, P290, DOI 10.1038/mp.2010.136
   Rozniecki JJ, 1999, BRAIN RES, V849, P1, DOI 10.1016/S0006-8993(99)01855-7
   Scattoni ML, 2013, BEHAV BRAIN RES, V251, P35, DOI 10.1016/j.bbr.2012.12.028
   Schafer DP, 2012, NEURON, V74, P691, DOI 10.1016/j.neuron.2012.03.026
   Sharma V, 2007, BRAIN RES BULL, V73, P55, DOI 10.1016/j.brainresbull.2007.01.016
   Silver R., 2013, TRENDS NEUROSCI
   SILVERMAN AJ, 1994, P NATL ACAD SCI USA, V91, P3695, DOI 10.1073/pnas.91.9.3695
   Singh K., 2014, P NATL ACAD SCI US
   Skaper SD, 2014, IMMUNOLOGY, V141, P314, DOI 10.1111/imm.12170
   Slominski AT, 2013, ENDOCR REV, V34, P827, DOI 10.1210/er.2012-1092
   Smith JH, 2011, CLIN NEUROL NEUROSUR, V113, P570, DOI 10.1016/j.clineuro.2011.05.002
   Smith SEP, 2007, J NEUROSCI, V27, P10695, DOI 10.1523/JNEUROSCI.2178-07.2007
   Sochocky N, 2013, CURR CLIN PHARMACOL, V8, P370, DOI 10.2174/15748847113086660073
   Spencer D, 2013, PEDIATRICS, V132, P833, DOI 10.1542/peds.2012-3774
   Taliou A, 2013, CLIN THER, V35, P592, DOI 10.1016/j.clinthera.2013.04.006
   Theoharides TC, 2005, BRAIN RES REV, V49, P65, DOI 10.1016/j.brainresrev.2004.11.006
   Theoharides TC, 2004, J CLIN PSYCHOPHARM, V24, P577, DOI 10.1097/01.jcp.0000148026.86483.4f
   Theoharides TC, 2004, TRENDS PHARMACOL SCI, V25, P563, DOI 10.1016/j.tips.2004.09.007
   Theoharides TC, 2004, J NEUROIMMUNOL, V146, P1, DOI 10.1016/j.jneuroim.2003.10.041
   THEOHARIDES TC, 1995, ENDOCRINOLOGY, V136, P5745, DOI 10.1210/en.136.12.5745
   THEOHARIDES TC, 1990, LIFE SCI, V46, P607, DOI 10.1016/0024-3205(90)90129-F
   Theoharides TC, 2008, J CLIN PSYCHOPHARM, V28, P479, DOI 10.1097/JCP.0b013e3181845f48
   Theoharides TC, 2008, TRENDS PHARMACOL SCI, V29, P375, DOI 10.1016/j.tips.2008.06.002
   Theoharides TC, 2007, IMMUNOL REV, V217, P65, DOI 10.1111/j.1600-065X.2007.00519.x
   Theoharides TC, 2007, FRONT BIOSCI-LANDMRK, V12, P1615, DOI 10.2741/2174
   Theoharides TC, 2015, J NEUROIMMUNOL, V279, P33, DOI 10.1016/j.jneuroim.2014.12.003
   Theoharides TC, 2014, J ALLERGY CLIN IMMUN, V134, P1197, DOI 10.1016/j.jaci.2014.05.023
   Theoharides TC, 2013, AUTOIMMUN REV, V12, P1136, DOI 10.1016/j.autrev.2013.06.018
   Theoharides TC, 2013, CLIN THER, V35, P1454, DOI 10.1016/j.clinthera.2013.07.419
   Theoharides TC, 2013, CLIN THER, V35, P584, DOI 10.1016/j.clinthera.2013.04.009
   Theoharides TC, 2013, CLIN THER, V35, P544, DOI 10.1016/j.clinthera.2013.04.002
   Theoharides TC, 2012, J CLIN PSYCHOPHARM, V32, P437, DOI 10.1097/JCP.0b013e31825e00e4
   Theoharides TC, 2012, BBA-MOL BASIS DIS, V1822, P21, DOI 10.1016/j.bbadis.2010.12.014
   Theoharides TC, 2011, J CLIN PSYCHOPHARM, V31, P685, DOI 10.1097/JCP.0b013e318239c190
   Theoharides TC, 2012, BBA-MOL BASIS DIS, V1822, P34, DOI 10.1016/j.bbadis.2010.12.017
   Theoharides TC, 2010, P NATL ACAD SCI USA, V107, P4448, DOI 10.1073/pnas.1000803107
   Theoharides TC, 2009, INT J IMMUNOPATH PH, V22, P859, DOI 10.1177/039463200902200401
   Theoharides TC, 2009, EXPERT OPIN PHARMACO, V10, P2127, DOI 10.1517/14656560903107789
   Torrealba F, 2012, FRONT SYST NEUROSCI, V6, DOI 10.3389/fnsys.2012.00051
   Tsai JD, 2013, ANN EPIDEMIOL, V23, P185, DOI 10.1016/j.annepidem.2012.12.015
   Tsilioni I, 2014, TRANSL PSYCHIAT, V4, DOI 10.1038/tp.2014.106
   Tsilioni I, 2014, CLIN THER, V36, P882, DOI 10.1016/j.clinthera.2014.05.005
   van Steensel FJA, 2011, CLIN CHILD FAM PSYCH, V14, P302, DOI 10.1007/s10567-011-0097-0
   Vanuytsel T, 2014, GUT, V63, P1293, DOI 10.1136/gutjnl-2013-305690
   Vargas DL, 2005, ANN NEUROL, V57, P67, DOI 10.1002/ana.20315
   Volkmar FR, 2009, ARCH GEN PSYCHIAT, V66, P581, DOI 10.1001/archgenpsychiatry.2009.42
   Williams K, 2010, COCHRANE DB SYST REV, DOI 10.1002/14651858.CD004677.pub2
   Wills S, 2009, BRAIN BEHAV IMMUN, V23, P64, DOI 10.1016/j.bbi.2008.07.007
   Wong AYS, 2014, AUTISM RES, V7, P543, DOI 10.1002/aur.1391
   Yaghmaie P, 2013, J ALLERGY CLIN IMMUN, V131, P428, DOI 10.1016/j.jaci.2012.10.041
   Zaidan H, 2013, BIOL PSYCHIAT, V74, P680, DOI 10.1016/j.biopsych.2013.04.014
   Zhang BD, 2012, PLOS ONE, V7, DOI 10.1371/journal.pone.0049767
   Zhang BD, 2012, INT ARCH ALLERGY IMM, V159, P23, DOI 10.1159/000335178
   Zhang BD, 2011, J ALLERGY CLIN IMMUN, V127, P1522, DOI 10.1016/j.jaci.2011.02.005
   Zhang BD, 2010, J NEUROINFLAMM, V7, DOI 10.1186/1742-2094-7-80
   Zhang XC, 2007, J PHARMACOL EXP THER, V322, P806, DOI 10.1124/jpet.107.123745
   Zimmerman AW, 2005, PEDIATR NEUROL, V33, P195, DOI 10.1016/j.pediatrneurol.2005.03.014
NR 158
TC 74
Z9 78
U1 1
U2 27
PU ELSEVIER SCIENCE BV
PI AMSTERDAM
PA PO BOX 211, 1000 AE AMSTERDAM, NETHERLANDS
SN 0014-2999
EI 1879-0712
J9 EUR J PHARMACOL
JI Eur. J. Pharmacol.
PD MAY 5
PY 2016
VL 778
BP 96
EP 102
DI 10.1016/j.ejphar.2015.03.086
PG 7
WC Pharmacology & Pharmacy
WE Science Citation Index Expanded (SCI-EXPANDED); Social Science Citation Index (SSCI)
SC Pharmacology & Pharmacy
GA DI5TB
UT WOS:000373561300012
PM 25941080
DA 2022-12-12
ER

PT J
AU Villarreal, LAT
   Cardenas-Tueme, M
   Maldonado-Ruiz, R
   Resendez-Perez, D
   Camacho-Morales, A
AF A-Trujillo Villarreal, Luis
   Cardenas-Tueme, Marcela
   Maldonado-Ruiz, Roger
   Resendez-Perez, Diana
   Camacho-Morales, Alberto
TI Potential role of primed microglia during obesity on the
   mesocorticolimbic circuit in autism spectrum disorder
SO JOURNAL OF NEUROCHEMISTRY
LA English
DT Review
DE autism; maternal programming; microglial priming; neuroimaging; obesity
ID HIGH-FAT-DIET; DORSOLATERAL PREFRONTAL CORTEX; MATERNAL IMMUNE
   ACTIVATION; ANTERIOR CINGULATE CORTEX; WHITE-MATTER INTEGRITY; DNA
   METHYLATION; SOCIAL REWARD; REPETITIVE BEHAVIOR; AUTOIMMUNE-DISEASES;
   INSULIN-RESISTANCE
AB Autism spectrum disorder (ASD) is a complex neurodevelopmental disease which involves functional and structural defects in selective central nervous system (CNS) regions that harm function and individual ability to process and respond to external stimuli. Individuals with ASD spend less time engaging in social interaction compared to non-affected subjects. Studies employing structural and functional magnetic resonance imaging reported morphological and functional abnormalities in the connectivity of the mesocorticolimbic reward pathway between the nucleus accumbens and the ventral tegmental area (VTA) in response to social stimuli, as well as diminished medial prefrontal cortex in response to visual cues, whereas stronger reward system responses for the non-social realm (e.g., video games) than social rewards (e.g., approval), associated with caudate nucleus responsiveness in ASD children. Defects in the mesocorticolimbic reward pathway have been modulated in transgenic murine models using D2 dopamine receptor heterozygous (D2+/-) or dopamine transporter knockout mice, which exhibit sociability deficits and repetitive behaviors observed in ASD phenotypes. Notably, the mesocorticolimbic reward pathway is modulated by systemic and central inflammation, such as primed microglia, which occurs during obesity or maternal overnutrition. Therefore, we propose that a positive energy balance during obesity/maternal overnutrition coordinates a systemic and central inflammatory crosstalk that modulates the dopaminergic neurotransmission in selective brain areas of the mesocorticolimbic reward pathway. Here, we will describe how obesity/maternal overnutrition may prime microglia, causing abnormalities in dopamine neurotransmission of the mesocorticolimbic reward pathway, postulating a possible immune role in the development of ASD.
C1 [A-Trujillo Villarreal, Luis; Maldonado-Ruiz, Roger; Camacho-Morales, Alberto] Univ Autonoma Nuevo Leon, Fac Med, Dept Bioquim, Francisco I Madero & Dr Aguirre Pequeno Col Mitra, San Nicolas De Los Garza 64460, Nuevo Leon, Mexico.
   [A-Trujillo Villarreal, Luis; Maldonado-Ruiz, Roger; Camacho-Morales, Alberto] Univ Autonoma Nuevo Leon, Ctr Invest & Desarrollo Ciencias Salud, Unidad Neurometabolismo, San Nicolas De Los Garza, Nuevo Leon, Mexico.
   [Cardenas-Tueme, Marcela; Resendez-Perez, Diana] Univ Autonoma Nuevo Leon, Fac Ciencias Biol, Dept Biol Celular & Genet, San Nicolas De Los Garza, Nuevo Leon, Mexico.
C3 Universidad Autonoma de Nuevo Leon; Universidad Autonoma de Nuevo Leon;
   Universidad Autonoma de Nuevo Leon
RP Camacho-Morales, A (corresponding author), Univ Autonoma Nuevo Leon, Fac Med, Dept Bioquim, Francisco I Madero & Dr Aguirre Pequeno Col Mitra, San Nicolas De Los Garza 64460, Nuevo Leon, Mexico.
EM acm590@hotmail.com
RI Maldonado Ruiz, Roger Alexis/CAI-0906-2022; Camacho-Morales,
   Alberto/AEI-5801-2022; Maldonado Ruiz, Roger/CAF-4520-2022;
   Cárdenas-Tueme, Marcela/GQH-9430-2022; Resendez-Perez,
   Diana/AAE-3352-2019
OI Maldonado Ruiz, Roger Alexis/0000-0002-2093-0219; Maldonado Ruiz,
   Roger/0000-0002-2093-0219; Camacho-Morales, Alberto/0000-0002-2588-9489;
   Trujillo Villarreal, Luis Angel/0000-0002-8246-3054; Resendez-Perez,
   Diana/0000-0002-4709-7677; CARDENAS-TUEME, MARCELA/0000-0003-4259-6781
FU National Council of Science and Technology in Mexico (CONACYT) [781759,
   573686, 650620]; IBRO-PROLAB
FX National Council of Science and Technology in Mexico (CONACYT),
   Grant/Award Number: 781759, 573686 and 650620; IBRO-PROLAB
CR Abdallah MW, 2013, WORLD J BIOL PSYCHIA, V14, P528, DOI 10.3109/15622975.2011.639803
   Allsop SA, 2014, FRONT BEHAV NEUROSCI, V8, DOI 10.3389/fnbeh.2014.00241
   Alugubelly N, 2019, DATA BRIEF, V27, DOI 10.1016/j.dib.2019.104589
   Andersen CH, 2018, EUR CHILD ADOLES PSY, V27, P139, DOI 10.1007/s00787-017-1027-6
   Argue KJ, 2017, ENEURO, V4, DOI 10.1523/ENEURO.0344-16.2017
   Askew K, 2017, CELL REP, V18, P391, DOI 10.1016/j.celrep.2016.12.041
   Atladottir HO, 2010, J AUTISM DEV DISORD, V40, P1423, DOI 10.1007/s10803-010-1006-y
   Atladottir HO, 2012, PEDIATRICS, V130, pE1447, DOI 10.1542/peds.2012-1107
   Baddeley A, 2003, NAT REV NEUROSCI, V4, P829, DOI 10.1038/nrn1201
   Banik A, 2017, GENES-BASEL, V8, DOI 10.3390/genes8060150
   Bariselli S, 2016, NAT NEUROSCI, V19, P926, DOI 10.1038/nn.4319
   Behmanesh H, 2019, CLIN NEUROPHARMACOL, V42, P189, DOI 10.1097/WNF.0000000000000368
   Bekkering S, 2018, CELL, V172, P135, DOI 10.1016/j.cell.2017.11.025
   Bilder DA, 2013, PEDIATRICS, V132, pE1276, DOI 10.1542/peds.2013-1188
   Blaschke K, 2013, NATURE, V500, P222, DOI 10.1038/nature12362
   Bowton E, 2014, TRANSL PSYCHIAT, V4, DOI 10.1038/tp.2014.90
   Brimberg L, 2013, MOL PSYCHIATR, V18, P1171, DOI 10.1038/mp.2013.101
   Brucato M, 2017, AUTISM RES, V10, P1878, DOI 10.1002/aur.1841
   Cai DS, 2019, CELL METAB, V30, P19, DOI 10.1016/j.cmet.2019.05.021
   Calipari ES, 2018, NAT COMMUN, V9, DOI 10.1038/s41467-017-01881-x
   Camacho A, 2017, BEHAV BRAIN RES, V330, P46, DOI 10.1016/j.bbr.2017.05.014
   Cao JL, 2010, J NEUROSCI, V30, P16453, DOI 10.1523/JNEUROSCI.3177-10.2010
   Cardenas-Tueme M, 2020, FRONT NEUROSCI-SWITZ, V14, DOI 10.3389/fnins.2020.00013
   Careaga M, 2017, BIOL PSYCHIAT, V81, P391, DOI 10.1016/j.biopsych.2016.10.020
   Chen SW, 2016, BEHAV BRAIN RES, V296, P61, DOI 10.1016/j.bbr.2015.08.035
   Chevallier C, 2012, TRENDS COGN SCI, V16, P231, DOI 10.1016/j.tics.2012.02.007
   Chitu V, 2006, CURR OPIN IMMUNOL, V18, P39, DOI 10.1016/j.coi.2005.11.006
   Christ A, 2018, CELL, V172, P162, DOI 10.1016/j.cell.2017.12.013
   Christensen Deborah L, 2016, MMWR Surveill Summ, V65, P1, DOI [10.15585/mmwr.ss6513a1, 10.15585/mmwr.ss6503a1]
   Christian LM, 2014, CYTOKINE, V70, P134, DOI 10.1016/j.cyto.2014.06.018
   Churchward MA, 2018, MOL NEUROBIOL, V55, P1477, DOI 10.1007/s12035-017-0422-9
   Ciernia AV, 2020, CEREB CORTEX, V30, P640, DOI 10.1093/cercor/bhz115
   Clements CC, 2018, JAMA PSYCHIAT, V75, P797, DOI 10.1001/jamapsychiatry.2018.1100
   Cooper J, 2001, BRIT J PSYCHIAT, V179, P85
   Cruz-Carrillo G, 2020, FRONT NEUROSCI-SWITZ, V14, DOI 10.3389/fnins.2020.00452
   Dawson G, 2005, DEV NEUROPSYCHOL, V27, P403, DOI 10.1207/s15326942dn2703_6
   Dawson G, 2004, DEV PSYCHOL, V40, P271, DOI 10.1037/0012-1649.40.2.271
   De Souza CT, 2005, ENDOCRINOLOGY, V146, P4192, DOI 10.1210/en.2004-1520
   Delgado MR, 2000, J NEUROPHYSIOL, V84, P3072, DOI 10.1152/jn.2000.84.6.3072
   Delint-Ramirez I, 2015, NEUROCHEM INT, V80, P23, DOI 10.1016/j.neuint.2014.11.002
   Delmonte S, 2012, MOL AUTISM, V3, DOI 10.1186/2040-2392-3-7
   Di Martino A, 2011, BIOL PSYCHIAT, V69, P847, DOI 10.1016/j.biopsych.2010.10.029
   Diaz B, 2015, BRAIN RES, V1627, P80, DOI 10.1016/j.brainres.2015.09.014
   DiCarlo GE, 2019, J CLIN INVEST, V129, P3407, DOI 10.1172/JCI127411
   Dichter GS, 2012, J NEURODEV DISORD, V4, DOI 10.1186/1866-1955-4-19
   Dichter GS, 2012, J AUTISM DEV DISORD, V42, P147, DOI 10.1007/s10803-011-1221-1
   Dolen G, 2013, NATURE, V501, P179, DOI 10.1038/nature12518
   Duan XJ, 2020, PROG NEURO-PSYCHOPH, V99, DOI 10.1016/j.pnpbp.2020.109874
   Edlow AG, 2019, INT J DEV NEUROSCI, V77, P60, DOI 10.1016/j.ijdevneu.2018.11.004
   Edlow AG, 2017, PRENATAL DIAG, V37, P95, DOI 10.1002/pd.4932
   Edmiston E, 2018, BRAIN BEHAV IMMUN, V69, P399, DOI 10.1016/j.bbi.2017.12.014
   Eisenegger C, 2013, PLOS ONE, V8, DOI 10.1371/journal.pone.0067820
   Elison JT, 2014, J AM ACAD CHILD PSY, V53, P1216, DOI 10.1016/j.jaac.2014.08.004
   Ernst M, 1997, LANCET, V350, P638, DOI 10.1016/S0140-6736(05)63326-0
   Fatemi SH, 2012, CEREBELLUM, V11, P777, DOI 10.1007/s12311-012-0355-9
   Forbes EE, 2009, AM J PSYCHIAT, V166, P64, DOI 10.1176/appi.ajp.2008.07081336
   Forouzannezhad P, 2019, J NEUROSCI METH, V317, P121, DOI 10.1016/j.jneumeth.2018.12.012
   Fox-Edmiston E, 2015, CNS DRUGS, V29, P715, DOI 10.1007/s40263-015-0279-2
   Fu LY, 2020, NEUROSCIENCE, V432, P137, DOI 10.1016/j.neuroscience.2020.02.028
   Fuger P, 2017, NAT NEUROSCI, V20, P1371, DOI 10.1038/nn.4631
   Gadow KD, 2010, EUR J NEUROSCI, V32, P1058, DOI 10.1111/j.1460-9568.2010.07382.x
   Ganu RS, 2012, ILAR J, V53, P306, DOI 10.1093/ilar.53.3-4.306
   Gesundheit B, 2013, J AUTOIMMUN, V44, P1, DOI 10.1016/j.jaut.2013.05.005
   Ginhoux F, 2010, SCIENCE, V330, P841, DOI 10.1126/science.1194637
   Glass R, 2019, BRAIN BEHAV IMMUN, V75, P12, DOI 10.1016/j.bbi.2018.05.005
   Graham AM, 2018, BIOL PSYCHIAT, V83, P109, DOI 10.1016/j.biopsych.2017.05.027
   Grayson BE, 2010, ENDOCRINOLOGY, V151, P1622, DOI 10.1210/en.2009-1019
   Grea H, 2017, DIALOGUES CLIN NEURO, V19, P65
   Greene RK, 2018, J NEURODEV DISORD, V10, DOI 10.1186/s11689-018-9228-y
   Gregor MF, 2011, ANNU REV IMMUNOL, V29, P415, DOI 10.1146/annurev-immunol-031210-101322
   Grissom NM, 2015, NEUROPSYCHOPHARMACOL, V40, P1353, DOI 10.1038/npp.2014.313
   Gunaydin LA, 2014, CELL, V157, P1535, DOI 10.1016/j.cell.2014.05.017
   Haigh SM, 2020, AUTISM RES, V13, P702, DOI 10.1002/aur.2271
   Hazlett HC, 2011, ARCH GEN PSYCHIAT, V68, P467, DOI 10.1001/archgenpsychiatry.2011.39
   HEROLD F, 2020, BRAIN SCI, V10
   Hu CC, 2018, AUTISM RES, V11, P989, DOI 10.1002/aur.1940
   Hung LW, 2017, SCIENCE, V357, P1406, DOI 10.1126/science.aan4994
   Ieronymaki E, 2019, FRONT IMMUNOL, V10, DOI 10.3389/fimmu.2019.01330
   Ieronymaki E, 2019, J IMMUNOL, V202, P1786, DOI 10.4049/jimmunol.1800065
   Im WY, 2018, PSYCHIAT INVEST, V15, P292, DOI 10.30773/pi.2017.08.15
   Jack A, 2018, CURR OPIN NEUROL, V31, P140, DOI 10.1097/WCO.0000000000000536
   Jiang HY, 2016, BRAIN BEHAV IMMUN, V58, P165, DOI 10.1016/j.bbi.2016.06.005
   Jiang LL, 2016, NEUROSCIENTIST, V22, P486, DOI 10.1177/1073858415595004
   Jiang NM, 2018, TRENDS MOL MED, V24, P794, DOI 10.1016/j.molmed.2018.06.008
   Jones KL, 2019, MOL PSYCHIATR, V24, P252, DOI 10.1038/s41380-018-0099-0
   Kereliuk SM, 2017, INT J MOL SCI, V18, DOI 10.3390/ijms18071451
   Kim S, 2017, NATURE, V549, P528, DOI 10.1038/nature23910
   Kirsten TB, 2010, BEHAV BRAIN RES, V211, P77, DOI 10.1016/j.bbr.2010.03.009
   Kishida KT, 2019, BIOL PSYCHOL, V145, P174, DOI 10.1016/j.biopsycho.2019.04.009
   Kohls G, 2018, MOL AUTISM, V9, DOI 10.1186/s13229-018-0195-7
   Kohls G, 2014, DEV COGN NEUROS-NETH, V10, P104, DOI 10.1016/j.dcn.2014.08.003
   Kohls G, 2013, SOC COGN AFFECT NEUR, V8, P565, DOI 10.1093/scan/nss033
   Kopec AM, 2018, NAT COMMUN, V9, DOI 10.1038/s41467-018-06118-z
   Krakowiak P, 2017, AUTISM RES, V10, P89, DOI 10.1002/aur.1657
   Krakowiak P, 2012, PEDIATRICS, V129, pE1121, DOI 10.1542/peds.2011-2583
   Kutlu MG, 2018, J NEUROSCI, V38, P8845, DOI 10.1523/JNEUROSCI.1116-18.2018
   de la Garza AL, 2019, NUTRIENTS, V11, DOI 10.3390/nu11030572
   Lee Y, 2019, EXP NEUROBIOL, V28, P337, DOI 10.5607/en.2019.28.3.337
   Lerch JR, 2011, METHODS MOL BIOL, V711, P349, DOI 10.1007/978-1-61737-992-5_17
   Lewis MH, 2007, BEHAV BRAIN RES, V176, P66, DOI 10.1016/j.bbr.2006.08.023
   Li G, 2019, 2019 IEEE INTERNATIONAL CONFERENCE ON ARTIFICIAL INTELLIGENCE AND VIRTUAL REALITY (AIVR), P163, DOI 10.1109/AIVR46125.2019.00033
   Li MY, 2016, PEDIATRICS, V137, DOI 10.1542/peds.2015-2206
   Li XH, 2009, J NEUROIMMUNOL, V207, P111, DOI 10.1016/j.jneuroim.2008.12.002
   Liu AM, 2019, ANN CLIN LAB SCI, V49, P353
   Lobo MK, 2011, FRONT NEUROANAT, V5, DOI 10.3389/fnana.2011.00041
   Lockwood PL, 2018, NEUROSCI BIOBEHAV R, V92, P187, DOI 10.1016/j.neubiorev.2018.05.030
   Lynch CJ, 2013, BIOL PSYCHIAT, V74, P212, DOI 10.1016/j.biopsych.2012.12.013
   Maldonado-Ruiz R, 2017, NUTR DIABETES, V7, DOI 10.1038/nutd.2017.10
   Maldonado-Ruiz R, 2019, NUTRIENTS, V11, DOI 10.3390/nu11061241
   Maldonado-Ruiz R, 2019, NEUROCHEM INT, V126, P109, DOI 10.1016/j.neuint.2019.03.009
   Maldonado-Ruiz R, 2017, BIOMED RES INT, V2017, DOI 10.1155/2017/7949582
   Manduca A, 2016, NEUROPSYCHOPHARMACOL, V41, P2215, DOI 10.1038/npp.2016.22
   Masi A, 2017, MOL AUTISM, V8, DOI 10.1186/s13229-017-0176-2
   Matt SM, 2016, NEUROBIOL AGING, V47, P1, DOI 10.1016/j.neurobiolaging.2016.07.006
   McCabe MT, 2009, CLIN CANCER RES, V15, P3927, DOI 10.1158/1078-0432.CCR-08-2784
   McKim DB, 2016, BIOL PSYCHIAT, V79, P803, DOI 10.1016/j.biopsych.2015.07.010
   Meyer U, 2008, NEUROPSYCHOPHARMACOL, V33, P441, DOI 10.1038/sj.npp.1301413
   Milanski M, 2009, J NEUROSCI, V29, P359, DOI 10.1523/JNEUROSCI.2760-08.2009
   Mohammad-Rezazadeh I, 2016, CURR OPIN NEUROL, V29, P137, DOI 10.1097/WCO.0000000000000301
   Montalvo-Martinez L, 2018, BIOMED RES INT, V2018, DOI 10.1155/2018/8061389
   Moratalla R, 1996, P NATL ACAD SCI USA, V93, P14928, DOI 10.1073/pnas.93.25.14928
   Morgan JT, 2012, BRAIN RES, V1456, P72, DOI 10.1016/j.brainres.2012.03.036
   Morgan JT, 2010, BIOL PSYCHIAT, V68, P368, DOI 10.1016/j.biopsych.2010.05.024
   Nadeem A, 2018, BRAIN BEHAV IMMUN, V67, P335, DOI 10.1016/j.bbi.2017.09.010
   Naef L, 2011, NEUROSCIENCE, V176, P225, DOI 10.1016/j.neuroscience.2010.12.037
   Naef L, 2008, PSYCHOPHARMACOLOGY, V197, P83, DOI 10.1007/s00213-007-1008-4
   Nardone S, 2017, CEREB CORTEX, V27, P5739, DOI 10.1093/cercor/bhx250
   Nardone S, 2016, FRONT NEUROSCI-SWITZ, V10, DOI 10.3389/fnins.2016.00329
   Neale BM, 2012, NATURE, V485, P242, DOI 10.1038/nature11011
   Neher JJ, 2019, TRENDS IMMUNOL, V40, P358, DOI 10.1016/j.it.2019.02.001
   Netea MG, 2020, NAT REV IMMUNOL, V20, P375, DOI 10.1038/s41577-020-0285-6
   Netea MG, 2011, CELL HOST MICROBE, V9, P355, DOI 10.1016/j.chom.2011.04.006
   Nie X, 2018, NEURON, V99, P464, DOI 10.1016/j.neuron.2018.06.035
   Nielsen PR, 2017, J AM ACAD CHILD PSY, V56, P234, DOI 10.1016/j.jaac.2016.12.010
   O'Neil SM, 2018, ACTA NEUROPATHOL COM, V6, DOI 10.1186/s40478-018-0636-8
   Oosterhof N, 2019, AM J HUM GENET, V104, P936, DOI 10.1016/j.ajhg.2019.03.010
   Oskvig DB, 2012, BRAIN BEHAV IMMUN, V26, P623, DOI 10.1016/j.bbi.2012.01.015
   Ozawa K, 2006, BIOL PSYCHIAT, V59, P546, DOI 10.1016/j.biopsych.2005.07.031
   Ozonoff S, 2008, AUTISM, V12, P457, DOI 10.1177/1362361308096402
   Paolicelli RC, 2011, SCIENCE, V333, P1456, DOI 10.1126/science.1202529
   Pardo CA, 2017, MOL AUTISM, V8, DOI 10.1186/s13229-016-0115-7
   Park MTM, 2018, J PSYCHIATR NEUROSCI, V43, P201, DOI 10.1503/jpn.170094
   Patel S, 2018, Mol Psychiatry, V23, P1794, DOI 10.1038/mp.2017.201
   Paval D, 2017, DEV NEUROSCI-BASEL, V39, P355, DOI 10.1159/000478725
   Picci G, 2015, CLIN PSYCHOL SCI, V3, P349, DOI 10.1177/2167702614540646
   Presti MF, 2003, PHARMACOL BIOCHEM BE, V74, P833, DOI 10.1016/S0091-3057(02)01081-X
   Rademacher L, 2017, CURR TOP BEHAV NEURO, V30, P207, DOI 10.1007/7854_2015_429
   Reed MD, 2020, NATURE, V577, P249, DOI 10.1038/s41586-019-1843-6
   Reu P, 2017, CELL REP, V20, P779, DOI 10.1016/j.celrep.2017.07.004
   Reynolds LC, 2014, J PERINATOL, V34, P688, DOI 10.1038/jp.2014.80
   Richards R, 2020, NEUROIMAGE-CLIN, V26, DOI 10.1016/j.nicl.2020.102207
   Rigney AE, 2018, SOC COGN AFFECT NEUR, V13, P14, DOI 10.1093/scan/nsx132
   Rogers RD, 2004, BIOL PSYCHIAT, V55, P594, DOI 10.1016/j.biopsych.2003.11.012
   Romero E, 2010, MOL PSYCHIATR, V15, P372, DOI 10.1038/mp.2008.44
   Rudebeck PH, 2006, SCIENCE, V313, P1310, DOI 10.1126/science.1128197
   Rudolph MD, 2018, NAT NEUROSCI, V21, P765, DOI 10.1038/s41593-018-0128-y
   Russo SJ, 2013, NAT REV NEUROSCI, V14, P609, DOI 10.1038/nrn3381
   Saghazadeh A, 2019, CYTOKINE, V123, DOI 10.1016/j.cyto.2019.154740
   Saghazadeh A, 2019, J PSYCHIATR RES, V115, P90, DOI 10.1016/j.jpsychires.2019.05.019
   Salter MW, 2017, NAT MED, V23, P1018, DOI 10.1038/nm.4397
   Schafer DP, 2015, CSH PERSPECT BIOL, V7, DOI 10.1101/cshperspect.a020545
   Schmitz N, 2008, BRIT J PSYCHIAT, V192, P19, DOI 10.1192/bjp.bp.107.036921
   Schwartzer JJ, 2013, TRANSL PSYCHIAT, V3, DOI 10.1038/tp.2013.16
   Sekio M, 2015, INT J NEUROPSYCHOPH, V18, DOI 10.1093/ijnp/pyu005
   Selten JP, 2010, BIPOLAR DISORD, V12, P753, DOI 10.1111/j.1399-5618.2010.00849.x
   Shams S, 2018, DEV PSYCHOBIOL, V60, P43, DOI 10.1002/dev.21581
   Simon M, 2020, FRONT NEUROSCI-SWITZ, V14, DOI 10.3389/fnins.2020.00206
   Singer HS, 2006, J NEUROIMMUNOL, V178, P149, DOI 10.1016/j.jneuroim.2006.05.025
   Singh VK, 2004, NEUROSCI LETT, V355, P53, DOI 10.1016/j.neulet.2003.10.026
   Smith CJW, 2015, J NEUROENDOCRINOL, V27, P752, DOI 10.1111/jne.12301
   Smith CJW, 2018, BRAIN STRUCT FUNCT, V223, P475, DOI 10.1007/s00429-017-1498-8
   Smith CJW, 2017, BRAIN STRUCT FUNCT, V222, P981, DOI 10.1007/s00429-016-1260-7
   Soto AMS, 2013, LIFE SCI, V92, P852, DOI 10.1016/j.lfs.2013.03.003
   Staal WG, 2015, BRIT J PSYCHIAT, V206, P431, DOI 10.1192/bjp.bp.114.148973
   Sumiyoshi A, 2019, BIOL PSYCHIAT-COGN N, V4, P522, DOI 10.1016/j.bpsc.2018.08.002
   Supekar K, 2018, BRAIN, V141, P2795, DOI 10.1093/brain/awy191
   Suzuki K, 2013, JAMA PSYCHIAT, V70, P49, DOI 10.1001/jamapsychiatry.2013.272
   Tay TL, 2017, NAT NEUROSCI, V20, P793, DOI 10.1038/nn.4547
   Tetreault NA, 2012, J AUTISM DEV DISORD, V42, P2569, DOI 10.1007/s10803-012-1513-0
   Tickerhoof MC, 2020, PSYCHONEUROENDOCRINO, V113, DOI 10.1016/j.psyneuen.2019.104542
   Tohyama S, 2020, NEUROMODULATION, V23, P427, DOI 10.1111/ner.13107
   Tremblay MW, 2019, ANNU REV MED, V70, P151, DOI 10.1146/annurev-med-120417-091431
   Uddin LQ, 2013, JAMA PSYCHIAT, V70, P869, DOI 10.1001/jamapsychiatry.2013.104
   Vargas DL, 2005, ANN NEUROL, V57, P67, DOI 10.1002/ana.20315
   Veenema AH, 2012, HORM BEHAV, V61, P50, DOI 10.1016/j.yhbeh.2011.10.002
   Veniaminova E, 2017, NEURAL PLAST, V2017, DOI 10.1155/2017/9498247
   Volkow ND, 2017, NAT REV NEUROSCI, V18, P741, DOI 10.1038/nrn.2017.130
   Vosberg DE, 2018, J NEUROSCI, V38, P4655, DOI 10.1523/JNEUROSCI.3251-17.2018
   Vucetic Z, 2010, ENDOCRINOLOGY, V151, P4756, DOI 10.1210/en.2010-0505
   Vuillermot S, 2010, J NEUROSCI, V30, P1270, DOI 10.1523/JNEUROSCI.5408-09.2010
   Wacker J, 2009, NEUROIMAGE, V46, P327, DOI 10.1016/j.neuroimage.2009.01.058
   Walport MJ, 2001, NEW ENGL J MED, V344, P1140, DOI 10.1056/NEJM200104123441506
   Wang J, 2020, BRAIN BEHAV IMMUN, V83, P226, DOI 10.1016/j.bbi.2019.10.016
   Wang J, 2018, INT J NEUROPSYCHOPH, V21, P448, DOI 10.1093/ijnp/pyy005
   Weber MD, 2019, BIOL PSYCHIAT, V85, P667, DOI 10.1016/j.biopsych.2018.10.009
   Wendeln AC, 2018, NATURE, V556, P332, DOI 10.1038/s41586-018-0023-4
   YAMAGUCHI Y, 2017, SCI REP UK, V7
   Yang D, 2016, TRANSL PSYCHIAT, V6, DOI 10.1038/tp.2016.213
   Ye J, 2020, AGING-US, V12, P3287, DOI 10.18632/aging.102812
   Yi CX, 2012, DIS MODEL MECH, V5, P686, DOI 10.1242/dmm.009464
   Yim YS, 2017, NATURE, V549, P482, DOI 10.1038/nature23909
   Yoshioka Y, 2020, EUR J PHARMACOL, V866, DOI 10.1016/j.ejphar.2019.172826
   Yu B, 2020, NEUROSCI BULL, V36, P570, DOI 10.1007/s12264-020-00467-w
   Zheng J, 2015, METAB BRAIN DIS, V30, P1129, DOI 10.1007/s11011-015-9678-9
   Zilkha N, 2017, NEUROSCIENCE, V345, P142, DOI 10.1016/j.neuroscience.2016.01.070
NR 205
TC 5
Z9 5
U1 2
U2 14
PU WILEY
PI HOBOKEN
PA 111 RIVER ST, HOBOKEN 07030-5774, NJ USA
SN 0022-3042
EI 1471-4159
J9 J NEUROCHEM
JI J. Neurochem.
PD FEB
PY 2021
VL 156
IS 4
BP 415
EP 434
DI 10.1111/jnc.15141
EA SEP 2020
PG 20
WC Biochemistry & Molecular Biology; Neurosciences
WE Science Citation Index Expanded (SCI-EXPANDED); Social Science Citation Index (SSCI)
SC Biochemistry & Molecular Biology; Neurosciences & Neurology
GA QK3JW
UT WOS:000567454800001
PM 32902852
OA Bronze
DA 2022-12-12
ER

PT J
AU Bjorklund, G
   Peana, M
   Dadar, M
   Chirumbolo, S
   Aaseth, J
   Martins, N
AF Bjorklund, Geir
   Peana, Massimiliano
   Dadar, Maryam
   Chirumbolo, Salvatore
   Aaseth, Jan
   Martins, Natalia
TI Mercury-induced autoimmunity: Drifting from micro to macro concerns on
   autoimmune disorders
SO CLINICAL IMMUNOLOGY
LA English
DT Review
DE Mercury; Autoimmunity; Lupus; Acrodynia; Autism; Chronic fatigue
   syndrome; Neurodegenerative disease; Multiple sclerosis; Delayed-type
   hypersensitivity; Allergy
ID DELAYED-TYPE HYPERSENSITIVITY; SERUM CYTOKINE LEVELS;
   MULTIPLE-SCLEROSIS; INDUCED INFLAMMATION; INORGANIC MERCURY; ANTINUCLEAR
   ANTIBODIES; EXPOSURE; TOXICITY; DISEASE; ACRODYNIA
AB Mercury (Hg) is widely recognized as a neurotoxic metal, besides it can also act as a proinflammatory agent and immunostimulant, depending on individual exposure and susceptibility. Mercury exposure may arise from internal body pathways, such as via dental amalgams, preservatives in drugs and vaccines, and seafood consumption, or even from external pathways, i.e., occupational exposure, environmental pollution, and handling of metallic items and cosmetics containing Hg. In susceptible individuals, chronic low Hg exposure may trigger local and systemic inflammation, even exacerbating the already existing autoimmune response in patients with autoimmunity. Mercury exposure can trigger dysfunction of the autoimmune responses and aggravate immunotoxic effects associated with elevated serum autoantibodies titers. The purpose of the present review is to provide a critical overview of the many issues associated with Hg exposure and autoimmunity. In addition, the paper focuses on individual susceptibility and other health effects of Hg.
C1 [Bjorklund, Geir] Council Nutr & Environm Med, Toften 24, N-8610 Mo I Rana, Norway.
   [Peana, Massimiliano] Univ Sassari, Dept Chem & Pharm, Sassari, Italy.
   [Dadar, Maryam] Agr Res Educ & Extens Org, Razi Vaccine & Serum Res Inst, Karaj, Iran.
   [Chirumbolo, Salvatore] Univ Verona, Dept Neurosci Biomed & Movement Sci, Verona, Italy.
   [Chirumbolo, Salvatore] CONEM Sci Secretary, Verona, Italy.
   [Aaseth, Jan] Innlandet Hosp Trust, Res Dept, Brumunddal, Norway.
   [Martins, Natalia] Univ Porto, Fac Med, Porto, Portugal.
   [Martins, Natalia] Univ Porto, Inst Res & Innovat Hlth I3S, Porto, Portugal.
C3 University of Sassari; Razi Vaccine & Serum Research Institute;
   University of Verona; Innlandet Hospital Trust; Universidade do Porto;
   Universidade do Porto; i3S - Instituto de Investigacao e Inovacao em
   Saude, Universidade do Porto
RP Bjorklund, G (corresponding author), Council Nutr & Environm Med, Toften 24, N-8610 Mo I Rana, Norway.
EM bjorklund@conem.org
RI Peana, Massimiliano/B-6854-2014; Martins, Natália Cruz/P-2972-2015;
   Dadar, Maryam/D-3660-2017
OI Peana, Massimiliano/0000-0002-3306-0419; Martins, Natália
   Cruz/0000-0002-5934-5201; Dadar, Maryam/0000-0001-5831-801X
CR Aelion CM, 2007, CHEMOSPHERE, V67, P1043, DOI 10.1016/j.chemosphere.2006.10.042
   Alves MFA, 2006, INT J ENVIRON HEAL R, V16, P255, DOI 10.1080/09603120600734147
   Anglen J, 2015, J AM DENT ASSOC, V146, P659, DOI 10.1016/j.adaj.2015.05.016
   Austin David William, 2014, Toxicol Int, V21, P236, DOI 10.4103/0971-6580.155327
   Bagenstose LM, 1999, IMMUNOL RES, V20, P67, DOI 10.1007/BF02786508
   Beckers F, 2017, CRIT REV ENV SCI TEC, V47, P693, DOI 10.1080/10643389.2017.1326277
   Bernhoft RA, 2012, J ENVIRON PUBLIC HEA, V2012, DOI 10.1155/2012/460508
   Bjorklund G, 2020, MOL NEUROBIOL, V57, P1405, DOI 10.1007/s12035-019-01832-1
   Bjorklund G, 2019, J MOL NEUROSCI, V67, P511, DOI 10.1007/s12031-019-01274-3
   Bjorklund G, 2019, BIOMED PHARMACOTHER, V109, P1000, DOI 10.1016/j.biopha.2018.10.076
   Bjorklund G, 2020, CURR MED CHEM, V27, P1647, DOI 10.2174/0929867325666180716104159
   Bjorklund G, 2018, CURR MED CHEM, V25, P2198, DOI 10.2174/0929867325666171129124616
   Bjorklund G, 2018, BIOMED PHARMACOTHER, V103, P531, DOI 10.1016/j.biopha.2018.04.056
   Bjorklund G, 2018, ENVIRON RES, V161, P573, DOI 10.1016/j.envres.2017.12.004
   Bjorklund G, 2017, ENVIRON RES, V159, P545, DOI 10.1016/j.envres.2017.08.051
   Branco V, 2017, J TOXICOL ENV HEAL B, V20, P119, DOI 10.1080/10937404.2017.1289834
   Bridges CC, 2010, J TOXICOL ENV HEAL B, V13, P385, DOI 10.1080/10937401003673750
   Cariccio VL, 2019, BIOL TRACE ELEM RES, V187, P341, DOI 10.1007/s12011-018-1380-4
   Carocci A, 2014, REV ENVIRON CONTAM T, V229, P1, DOI 10.1007/978-3-319-03777-6_1
   Cavecci-Mendonca B, 2020, FOOD CHEM, V309, DOI 10.1016/j.foodchem.2019.125460
   Chen F., 2020, HDB CLIN DIAGNOSTICS, P127
   Cherry D, 2002, FAM COMMUNITY HEALTH, V24, P1
   Cooper GS, 2004, J RHEUMATOL, V31, P1928
   Crowe W, 2018, TOXICOL IN VITRO, V52, P272, DOI 10.1016/j.tiv.2018.05.008
   Crowe W, 2017, AUTOIMMUN REV, V16, P72, DOI 10.1016/j.autrev.2016.09.020
   Santana LND, 2019, J TRACE ELEM MED BIO, V51, P19, DOI 10.1016/j.jtemb.2018.09.004
   Elblehi SS, 2019, ENVIRON SCI POLLUT R, V26, P9333, DOI 10.1007/s11356-019-04395-9
   Emeny RT, 2019, ENVIRON RES, V171, P523, DOI 10.1016/j.envres.2019.01.026
   Gallagher CM, 2012, ENVIRON INT, V40, P39, DOI 10.1016/j.envint.2011.11.014
   Gardner R.M., 2016, ENV INFLUENCES IMMUN, P273, DOI [10.1007/978-3-7091-1890-0_12, DOI 10.1007/978-3-7091-1890-0_12]
   Gardner RM, 2010, ENVIRON RES, V110, P345, DOI 10.1016/j.envres.2010.02.001
   Gardner RM, 2009, ENVIRON HEALTH PERSP, V117, P1932, DOI 10.1289/ehp.0900855
   Germolec D, 2012, J AUTOIMMUN, V39, P285, DOI 10.1016/j.jaut.2012.05.020
   Gong J, 2020, AUTOIMMUNE DISEASES, 6TH EDITION, P1355, DOI 10.1016/B978-0-12-812102-3.00068-3
   Guery J., 2017, MERCURY INDUCED AUTO, P427
   Haggqvist B, 2003, CLIN EXP IMMUNOL, V134, P202, DOI 10.1046/j.1365-2249.2003.02303.x
   Hegde ML, 2009, J ALZHEIMERS DIS, V17, P457, DOI 10.3233/JAD-2009-1068
   Huggins H A, 1998, Altern Med Rev, V3, P295
   Hughes MF, 2010, TOXICOL APPL PHARM, V249, P217, DOI 10.1016/j.taap.2010.09.017
   Hultman P, 1996, J AUTOIMMUN, V9, P139, DOI 10.1006/jaut.1996.0017
   HULTMAN P, 1992, TOXICOL APPL PHARM, V113, P199, DOI 10.1016/0041-008X(92)90115-9
   Hultman P, 2015, HANDBOOK ON THE TOXICOLOGY OF METALS, VOL I & II, 4TH EDITION, P379, DOI 10.1016/B978-0-444-59453-2.00019-6
   Kahrizi F, 2016, IRAN J PHARM RES, V15, P835
   Kechida M, 2019, CURR PHARM DESIGN, V25, P2947, DOI 10.2174/1381612825666190709205421
   Kempuraj D, 2010, J NEUROINFLAMM, V7, DOI 10.1186/1742-2094-7-20
   Kern JK, 2014, NEUROENDOCRINOL LETT, V35, P537
   Kershaw JL, 2019, SCI TOTAL ENVIRON, V694, DOI 10.1016/j.scitotenv.2019.133683
   Kidd K., 2011, FISH PHYSIOL, P237, DOI [10.1016/S1546-5098(11)31027-8, DOI 10.1016/S1546-5098(11)31027-8]
   Kunkl M, 2019, CELLS-BASEL, V8, DOI 10.3390/cells8060575
   Li MY, 2020, CHEMOSPHERE, V244, DOI 10.1016/j.chemosphere.2019.125546
   Lin CC, 2020, CURR TOP ENV HEAL PR, P247, DOI 10.1007/978-981-15-0520-1_11
   Ling GS, 2018, SCIENCE, V360, P558, DOI 10.1126/science.aao4555
   Lyman SN, 2020, SCI TOTAL ENVIRON, V707, DOI 10.1016/j.scitotenv.2019.135575
   Malek A., 2017, EUR J CASE REP INTER, V4
   Maqbool F, 2019, J CELL BIOCHEM, V120, P16195, DOI 10.1002/jcb.28899
   Marchi B, 2004, AQUAT TOXICOL, V66, P197, DOI 10.1016/j.aquatox.2003.09.003
   McCaulley ME, 2019, ACTA NEUROBIOL EXP, V79, P113, DOI 10.21307/ane-2019-010
   Miao XY, 2020, CHEMOSPHERE, V243, DOI 10.1016/j.chemosphere.2019.125337
   Monastero RN, 2017, ENVIRON RES, V156, P334, DOI 10.1016/j.envres.2017.03.037
   Motts JA, 2014, ENVIRON RES, V132, P12, DOI 10.1016/j.envres.2014.03.024
   Mutter J, 2008, CURR MED CHEM, V15, P3000, DOI 10.2174/092986708786848712
   Mutter J, 2005, NEUROENDOCRINOL LETT, V26, P439
   Napier MD, 2016, ARCH ENVIRON OCCUP H, V71, P26, DOI 10.1080/19338244.2014.937381
   Nielsen JB, 2002, ENVIRON HEALTH PERSP, V110, P877, DOI 10.1289/ehp.02110s5877
   Nyland JF, 2012, TOXICOL SCI, V125, P134, DOI 10.1093/toxsci/kfr264
   Nyland JF, 2011, ENVIRON HEALTH PERSP, V119, P1733, DOI 10.1289/ehp.1103741
   Ong J, 2014, AUTOIMMUN DIS, V2014, DOI 10.1155/2014/325461
   Onwuzuligbo O, 2018, AM J KIDNEY DIS, V72, P601, DOI 10.1053/j.ajkd.2018.05.013
   Orbai AM, 2015, LUPUS, V24, P42, DOI 10.1177/0961203314547791
   Pamphlett R, 2018, BIOMETALS, V31, P807, DOI 10.1007/s10534-018-0124-4
   Peana M, 2017, J TRACE ELEM MED BIO, V44, P151, DOI 10.1016/j.jtemb.2017.07.006
   Peana M, 2013, COORDIN CHEM REV, V257, P2737, DOI 10.1016/j.ccr.2013.02.022
   Pollard KM, 2019, BBA-GEN SUBJECTS, V1863, DOI 10.1016/j.bbagen.2019.02.001
   Pollard KM, 2012, J AUTOIMMUN, V39, P323, DOI 10.1016/j.jaut.2012.04.003
   Prochazkova J, 2004, NEUROENDOCRINOL LETT, V25, P211
   Qin AB, 2019, BMC NEPHROL, V20, DOI 10.1186/s12882-019-1413-z
   Schiffenbauer A, 2020, AUTOIMMUNE DISEASES, 6TH EDITION, P345, DOI 10.1016/B978-0-12-812102-3.00020-8
   Schmidt M, 2015, J DTSCH DERMATOL GES, V13, P653, DOI 10.1111/ddg.12673
   Seno K, 2013, BMC IMMUNOL, V14, DOI 10.1186/1471-2172-14-47
   Shandley K, 2011, J TOXICOL ENV HEAL A, V74, P1185, DOI 10.1080/15287394.2011.590097
   Silbergeld Ellen K, 2005, Toxicol Appl Pharmacol, V207, P282, DOI 10.1016/j.taap.2004.11.035
   Silva Ines A, 2004, Environ Health, V3, P11, DOI 10.1186/1476-069X-3-11
   SkopeljaGardner S., 2018, J IMMUNOL S, V200, P4512
   Somers EC, 2015, ENVIRON HEALTH PERSP, V123, P792, DOI 10.1289/ehp.1408751
   Stejskal V, 2006, NEUROENDOCRINOL LETT, V27, P7
   Stejskal V, 2015, J TRACE ELEM MED BIO, V31, P230, DOI 10.1016/j.jtemb.2015.01.001
   Stejskal V, 2013, NEUROENDOCRINOL LETT, V34, P559
   Stejskal V, 2013, ISR MED ASSOC J, V15, P714
   Sterzl I, 2006, NEUROENDOCRINOL LETT, V27, P25
   Toomey CB, 2014, TOXICOL SCI, V142, P339, DOI 10.1093/toxsci/kfu189
   Tortora F, 2019, ANTIOXIDANTS-BASEL, V8, DOI 10.3390/antiox8070220
   Via CS, 2003, ENVIRON HEALTH PERSP, V111, P1273, DOI 10.1289/ehp.6064
   Walach H., 2015, DIET NUTR DEMENT COG, V4, P593, DOI DOI 10.1016/B978-0-12-407824-6.00055-0
   Wallin C, 2020, BIOMOLECULES, V10, DOI 10.3390/biom10010044
   WARKANY J, 1951, AMA AM J DIS CHILD, V81, P335, DOI 10.1001/archpedi.1951.02040030345004
   Weiner HL, 2004, ARCH NEUROL-CHICAGO, V61, P1613, DOI 10.1001/archneur.61.10.1613
   Wisner E, 2016, ANN ALLERG ASTHMA IM, V117, pS80
   Wojcik DP, 2006, NEUROENDOCRINOL LETT, V27, P415
   Woods JS, 2012, NEUROTOXICOL TERATOL, V34, P513, DOI 10.1016/j.ntt.2012.06.004
   Yang ZL, 2019, TOXICOL APPL PHARM, V370, P1, DOI 10.1016/j.taap.2019.03.006
   Yeter D, 2016, INT J ENV RES PUB HE, V13, DOI 10.3390/ijerph13010101
   Yilmaz OH, 2016, MED PRIN PRACT, V25, P343, DOI 10.1159/000445322
   Zanager A.M., 2019, MERCURY LEACHING DEN
   Zhou CM, 2020, ECOTOX ENVIRON SAFE, V188, DOI 10.1016/j.ecoenv.2019.109920
   Zoroddu MA, 2019, J INORG BIOCHEM, V195, P120, DOI 10.1016/j.jinorgbio.2019.03.013
   Zoroddu MA, 2014, DALTON T, V43, P2764, DOI 10.1039/c3dt52187g
NR 106
TC 13
Z9 15
U1 4
U2 19
PU ACADEMIC PRESS INC ELSEVIER SCIENCE
PI SAN DIEGO
PA 525 B ST, STE 1900, SAN DIEGO, CA 92101-4495 USA
SN 1521-6616
EI 1521-7035
J9 CLIN IMMUNOL
JI Clin. Immunol.
PD APR
PY 2020
VL 213
AR 108352
DI 10.1016/j.clim.2020.108352
PG 7
WC Immunology
WE Science Citation Index Expanded (SCI-EXPANDED)
SC Immunology
GA LD2KR
UT WOS:000525861500002
PM 32032765
DA 2022-12-12
ER

PT J
AU Fleiss, B
   Gressens, P
   Stolp, HB
AF Fleiss, Bobbi
   Gressens, Pierre
   Stolp, Helen B.
TI Cortical Gray Matter Injury in Encephalopathy of Prematurity: Link to
   Neurodevelopmental Disorders
SO FRONTIERS IN NEUROLOGY
LA English
DT Review
DE preterm; brain injury; development; inflammation; synaptopathy; MRI;
   functional activity; neuropathology
ID AUTISM SPECTRUM DISORDER; PERIVENTRICULAR WHITE-MATTER; MATERNAL IMMUNE
   ACTIVATION; ATTENTION-DEFICIT/HYPERACTIVITY DISORDER; DEVELOPING
   HUMAN-BRAIN; PRETERM BIRTH; CHILDREN BORN; CEREBRAL-CORTEX; SYSTEMIC
   INFLAMMATION; STRUCTURAL ABNORMALITIES
AB Preterm-born infants frequently suffer from an array of neurological damage, collectively termed encephalopathy of prematurity (EoP). They also have an increased risk of presenting with a neurodevelopmental disorder (e.g., autism spectrum disorder; attention deficit hyperactivity disorder) later in life. It is hypothesized that it is the gray matter injury to the cortex, in addition to white matter injury, in EoP that is responsible for the altered behavior and cognition in these individuals. However, although it is established that gray matter injury occurs in infants following preterm birth, the exact nature of these changes is not fully elucidated. Here we will review the current state of knowledge in this field, amalgamating data from both clinical and preclinical studies. This will be placed in the context of normal processes of developmental biology and the known pathophysiology of neurodevelopmental disorders. Novel diagnostic and therapeutic tactics required integration of this information so that in the future we can combine mechanism-based approaches with patient stratification to ensure the most efficacious and cost-effective clinical practice.
C1 [Fleiss, Bobbi] RMIT Univ, Sch Hlth & Biomed Sci, Bundoora, Vic, Australia.
   [Fleiss, Bobbi; Gressens, Pierre] Univ Paris, NeuroDiderot, INSERM, Paris, France.
   [Fleiss, Bobbi; Gressens, Pierre] PremUP, Paris, France.
   [Fleiss, Bobbi; Gressens, Pierre; Stolp, Helen B.] Kings Coll London, Sch Biomed Engn & Imaging Sci, Ctr Dev Brain, London, England.
   [Stolp, Helen B.] Royal Vet Coll, Comparat Biomed Sci, London, England.
C3 Royal Melbourne Institute of Technology (RMIT); Institut National de la
   Sante et de la Recherche Medicale (Inserm); UDICE-French Research
   Universities; Universite Paris Cite; UDICE-French Research Universities;
   Universite Paris Cite; University of London; King's College London;
   University of London; University of London Royal Veterinary College
RP Stolp, HB (corresponding author), Kings Coll London, Sch Biomed Engn & Imaging Sci, Ctr Dev Brain, London, England.; Stolp, HB (corresponding author), Royal Vet Coll, Comparat Biomed Sci, London, England.
EM hstolp@rvc.ac.uk
RI Fleiss, Bobbi/F-9899-2011; Hassan, Randa/AAW-3624-2021
OI Fleiss, Bobbi/0000-0001-7828-673X; /0000-0002-0909-4221
FU Sparks Children's Medical Research [15KCL05]; King's Health Partners
   [R170506]; Medical Research Council [MR/K006355/1]; Inserm, Universite
   de Paris, Horizon 2020 Framework Program of the European Union
   [874721/PREMSTEM]; Investissement d'Avenir [ANR-11INBS-0011]; Fondation
   de France; Fondation pour la Recherche sur le Cerveau; Fondation Grace
   de Monaco; Action Medical Research; Australian National Health and
   Medical Research Council; Cerebral Palsy Alliance Research Foundation
   Australia; Vice Chancellor's Research Fellowship from RMIT University
FX The authors of this work are supported by grants from Sparks Children's
   Medical Research (15KCL05); King's Health Partners (R170506); the
   Medical Research Council (MR/K006355/1); Inserm, Universite de Paris,
   Horizon 2020 Framework Program of the European Union (grant agreement
   no. 874721/PREMSTEM); Investissement d'Avenir (ANR-11INBS-0011,
   NeurATRIS), Fondation de France; Fondation pour la Recherche sur le
   Cerveau, Fondation Grace de Monaco; Action Medical Research; the
   Australian National Health and Medical Research Council; and the
   Cerebral Palsy Alliance Research Foundation Australia. BF's research was
   also supported by a Vice Chancellor's Research Fellowship from RMIT
   University.
CR Abbasi H, 2018, SCI REP-UK, V8, DOI 10.1038/s41598-018-34654-7
   Adorjan I, 2017, BRAIN, V140, P2028, DOI 10.1093/brain/awx131
   Ajayi-Obe M, 2000, LANCET, V356, P1162, DOI 10.1016/S0140-6736(00)02761-6
   Ananth CV, 2008, CLIN PERINATOL, V35, P53, DOI 10.1016/j.clp.2007.11.001
   Ancel PY, 2006, PEDIATRICS, V117, P828, DOI 10.1542/peds.2005-0091
   Andiman SE, 2010, BRAIN PATHOL, V20, P803, DOI 10.1111/j.1750-3639.2010.00380.x
   Ardalan M, 2019, FRONT PHYSIOL, V10, DOI 10.3389/fphys.2019.00563
   Arichi T, 2014, NEURORADIOLOGY, V56, P985, DOI 10.1007/s00234-014-1412-5
   ARMSTRONG E, 1995, CEREB CORTEX, V5, P56, DOI 10.1093/cercor/5.1.56
   Back SA, 2014, ANN NEUROL, V75, P469, DOI 10.1002/ana.24132
   Balakrishnan B, 2013, DEV NEUROSCI-BASEL, V35, P396, DOI 10.1159/000353156
   Ball G, 2016, NEUROIMAGE, V124, P267, DOI 10.1016/j.neuroimage.2015.08.055
   Ball G, 2015, CEREB CORTEX, V25, P4310, DOI 10.1093/cercor/bhu331
   Ball G, 2013, CORTEX, V49, P1711, DOI 10.1016/j.cortex.2012.07.006
   Ball G, 2013, P NATL ACAD SCI USA, V110, P9541, DOI 10.1073/pnas.1301652110
   Ball G, 2012, CEREB CORTEX, V22, P1016, DOI 10.1093/cercor/bhr176
   Banks WA, 1995, NEUROIMMUNOMODULAT, V2, P241, DOI 10.1159/000097202
   Batalle D, 2019, NEUROIMAGE, V185, P764, DOI 10.1016/j.neuroimage.2018.05.046
   Batalle D, 2018, J CHILD PSYCHOL PSYC, V59, P350, DOI 10.1111/jcpp.12838
   Batalle D, 2017, NEUROIMAGE, V149, P379, DOI 10.1016/j.neuroimage.2017.01.065
   Batty MJ, 2010, J AM ACAD CHILD PSY, V49, P229, DOI 10.1016/j.jaac.2009.11.008
   Bayly PV, 2014, J MECH BEHAV BIOMED, V29, P568, DOI 10.1016/j.jmbbm.2013.02.018
   Benders MJ, 2015, CEREB CORTEX, V25, P3014, DOI 10.1093/cercor/bhu097
   Bilbo SD, 2012, J NEUROIMMUNE PHARM, V7, P24, DOI 10.1007/s11481-011-9299-y
   Bilimoria PM, 2015, BRAIN RES, V1617, P7, DOI 10.1016/j.brainres.2014.11.032
   Bjuland KJ, 2014, EUR J PAEDIATR NEURO, V18, P578, DOI 10.1016/j.ejpn.2014.04.004
   Boardman JP, 2006, NEUROIMAGE, V32, P70, DOI 10.1016/j.neuroimage.2006.03.029
   Bokobza C, 2019, PEDIATR RES, V85, P155, DOI 10.1038/s41390-018-0208-4
   Bora S, 2014, J CHILD PSYCHOL PSYC, V55, P828, DOI 10.1111/jcpp.12200
   Bouyssi-Kobar M, 2019, J PEDIATR-US, V213, P13, DOI 10.1016/j.jpeds.2019.06.030
   Bouyssi-Kobar M, 2016, PEDIATRICS, V138, DOI 10.1542/peds.2016-1640
   Bowers K, 2015, AUTISM, V19, P758, DOI 10.1177/1362361314547366
   Burrows EL, 2015, MOL AUTISM, V6, DOI 10.1186/s13229-015-0055-7
   Buser JR, 2012, ANN NEUROL, V71, P93, DOI 10.1002/ana.22627
   Canetta S, 2016, MOL PSYCHIATR, V21, P956, DOI 10.1038/mp.2015.222
   Chen LW, 2019, MOL AUTISM, V10, DOI 10.1186/s13229-019-0282-4
   Coley AA, 2018, PROG NEURO-PSYCHOPH, V82, P187, DOI 10.1016/j.pnpbp.2017.11.016
   Costeloe KL, 2012, BMJ-BRIT MED J, V345, DOI 10.1136/bmj.e7976
   Crum WR, 2017, BRAIN BEHAV IMMUN, V63, P50, DOI 10.1016/j.bbi.2016.12.008
   Crump C, 2011, NEUROLOGY, V77, P1376, DOI 10.1212/WNL.0b013e318231528f
   Dammann O, 1997, PEDIATR RES, V42, P1, DOI 10.1203/00006450-199707000-00001
   De Crescenzo F, 2017, EVID-BASED MENT HEAL, V20, P4, DOI 10.1136/eb-2016-102415
   Dean JM, 2013, SCI TRANSL MED, V5, DOI 10.1126/scitranslmed.3004669
   Dean JM, 2011, ANN NEUROL, V70, P846, DOI 10.1002/ana.22480
   Delobel-Ayoub M, 2009, PEDIATRICS, V123, P1485, DOI 10.1542/peds.2008-1216
   Delorme R, 2013, NAT MED, V19, P685, DOI 10.1038/nm.3193
   Dieni S, 2004, J NEUROPATH EXP NEUR, V63, P1297, DOI 10.1093/jnen/63.12.1297
   Dommergues MA, 2003, NEUROSCIENCE, V121, P619, DOI 10.1016/S0306-4522(03)00558-X
   Doyle LW, 2007, COCHRANE DB SYST REV, DOI 10.1002/14651858.CD004661.pub2
   Ebrahimi-Fakhari D, 2015, CURR OPIN NEUROL, V28, P91, DOI 10.1097/WCO.0000000000000186
   Ecker C, 2013, P NATL ACAD SCI USA, V110, P13222, DOI 10.1073/pnas.1221880110
   Elgen I, 2002, ARCH DIS CHILD-FETAL, V87, pF128, DOI 10.1136/fn.87.2.F128
   Engelhardt E, 2015, ANN NEUROL, V77, P154, DOI 10.1002/ana.24313
   Erny D, 2015, NAT NEUROSCI, V18, P965, DOI 10.1038/nn.4030
   Fan LW, 2017, NEURAL REGEN RES, V12, P366, DOI 10.4103/1673-5374.202926
   Faustino JV, 2011, J NEUROSCI, V31, P12992, DOI 10.1523/JNEUROSCI.2102-11.2011
   Favrais G, 2011, ANN NEUROL, V70, P550, DOI 10.1002/ana.22489
   Fernandez-Lopez D, 2016, J NEUROSCI, V36, P2881, DOI 10.1523/JNEUROSCI.0140-15.2016
   Fidel P, 2003, J Matern Fetal Neonatal Med, V14, P57, DOI 10.1080/713605934
   Fitzallen GC, 2020, FRONT PSYCHIATRY, V11, DOI 10.3389/fpsyt.2020.00154
   Fleiss Bobbi, 2019, Handb Clin Neurol, V162, P315, DOI 10.1016/B978-0-444-64029-1.00015-1
   Fleiss B, 2019, FRONT ENDOCRINOL, V10, DOI 10.3389/fendo.2019.00188
   Fleiss B, 2015, DEV MED CHILD NEUROL, V57, P17, DOI 10.1111/dmcn.12723
   Fleiss B, 2012, LANCET NEUROL, V11, P556, DOI 10.1016/S1474-4422(12)70058-3
   Fowke TM, 2018, SCI REP-UK, V8, DOI 10.1038/s41598-018-36083-y
   Frost PS, 2019, CELL DEATH DIS, V10, DOI 10.1038/s41419-019-1529-x
   Galinsky R, 2017, J CEREBR BLOOD F MET, V37, P1362, DOI 10.1177/0271678X16655548
   Gao Z, 2011, NEUROL RES INT, V2011, DOI 10.1155/2011/383087
   Garcia KE, 2018, P NATL ACAD SCI USA, V115, P3156, DOI 10.1073/pnas.1715451115
   Gelot A, 2009, DEV NEUROSCI-BASEL, V31, P459, DOI 10.1159/000232564
   Gilles F, 2018, DEV MED CHILD NEUROL, V60, P120, DOI 10.1111/dmcn.13483
   Giovedi S, 2014, FRONT PEDIATR, V2, DOI 10.3389/fped.2014.00094
   Goldenberg Marvin M, 2010, P T, V35, P392
   Goni-de-Cerio F, 2007, BRAIN RES, V1151, P161, DOI 10.1016/j.brainres.2007.03.013
   Gozdas E, 2018, BRAIN STRUCT FUNCT, V223, P3665, DOI 10.1007/s00429-018-1707-0
   Greimel E, 2013, BRAIN STRUCT FUNCT, V218, P929, DOI 10.1007/s00429-012-0439-9
   Griffiths KR, 2016, TRANSL PSYCHIAT, V6, DOI 10.1038/tp.2016.219
   Guang SQ, 2018, FRONT CELL NEUROSCI, V12, DOI 10.3389/fncel.2018.00470
   Gussenhoven R, 2018, J NEUROINFLAMM, V15, DOI 10.1186/s12974-018-1149-x
   Hagberg B, 1996, ACTA PAEDIATR, V85, P954, DOI 10.1111/j.1651-2227.1996.tb14193.x
   Hagberg H, 2015, NAT REV NEUROL, V11, P192, DOI 10.1038/nrneurol.2015.13
   Haldipur P, 2011, PLOS ONE, V6, DOI 10.1371/journal.pone.0023449
   Hammond TR, 2014, NEURON, V81, P588, DOI 10.1016/j.neuron.2013.11.015
   HAN M, 2016, SCI REP, V6, DOI DOI 10.1038/SREP3608727824119
   Hart AD, 2012, BRAIN BEHAV IMMUN, V26, P754, DOI 10.1016/j.bbi.2011.11.006
   Hayashi-Kurahash N, 2012, PEDIATRICS, V130, pE891, DOI 10.1542/peds.2012-1115
   Haynes RL, 2003, J NEUROPATH EXP NEUR, V62, P441, DOI 10.1093/jnen/62.5.441
   Haynes RL, 2008, PEDIATR RES, V63, P656, DOI 10.1203/PDR.0b013e31816c825c
   Haynes RL, 2013, DEV NEUROSCI-BASEL, V35, P140, DOI 10.1159/000350230
   Heeren T, 2017, PEDIATR RES, V82, P614, DOI 10.1038/pr.2017.82
   Heylen S L, 1992, Clin Neuropharmacol, V15 Suppl 1 Pt A, p180A
   Hill-Yardin EL, 2017, ADV ANAT EMBRYOL CEL, V224, P159, DOI 10.1007/978-3-319-52498-6_9
   Hirschberger RG, 2018, PEDIATR NEUROL, V79, P45, DOI 10.1016/j.pediatrneurol.2017.11.002
   Hoffmann I, 2010, BRAIN BEHAV IMMUN, V24, P784, DOI 10.1016/j.bbi.2009.08.012
   Hong MP, 2019, EXPERT OPIN INV DRUG, V28, P709, DOI 10.1080/13543784.2019.1649656
   Hosie S, 2019, AUTISM RES, V12, P1043, DOI 10.1002/aur.2127
   Hosie S, 2018, FRONT CELL NEUROSCI, V12, DOI 10.3389/fncel.2018.00234
   Hsiao EY, 2013, CELL, V155, P1451, DOI 10.1016/j.cell.2013.11.024
   Hunt R, 2004, COCHRANE DB SYST REV, DOI DOI 10.1002/14651858.CD003848.PUB2
   HUTTENLOCHER PR, 1979, BRAIN RES, V163, P195
   Iannone LF, 2020, EXPERT REV CLIN PHAR, V13, P423, DOI 10.1080/17512433.2020.1759414
   Inder TE, 1999, ANN NEUROL, V46, P755, DOI 10.1002/1531-8249(199911)46:5<755::AID-ANA11>3.0.CO;2-0
   Indredavik MS, 2005, PEDIATR NEUROL, V33, P259, DOI 10.1016/j.pediatrneurol.2005.05.002
   Jantzie LL, 2015, DEV NEUROSCI-BASEL, V37, P277, DOI 10.1159/000371721
   Johnson S, 2010, J AM ACAD CHILD PSY, V49, P453, DOI 10.1016/j.jaac.2010.02.002
   Kaga N, 1996, AM J OBSTET GYNECOL, V174, P754, DOI 10.1016/S0002-9378(96)70460-X
   Kalanjati VP, 2017, INT J DEV NEUROSCI, V59, P1, DOI 10.1016/j.ijdevneu.2017.02.004
   Karolis VR, 2016, CEREB CORTEX, V26, P1322, DOI 10.1093/cercor/bhv305
   Keogh MJ, 2012, AM J PHYSIOL-REG I, V303, pR270, DOI 10.1152/ajpregu.00216.2012
   Kersbergen KJ, 2016, J PEDIATR-US, V178, P93, DOI 10.1016/j.jpeds.2016.08.024
   Keunen K, 2016, J PEDIATR-US, V172, P88, DOI 10.1016/j.jpeds.2015.12.023
   Kilb W, 2011, EUR J NEUROSCI, V34, P1677, DOI 10.1111/j.1460-9568.2011.07878.x
   Kinney HC, 2012, ANN NEUROL, V71, P397, DOI 10.1002/ana.22612
   Klebe D, 2019, CEREB CORTEX, V29, P4932, DOI 10.1093/cercor/bhz033
   Kohli JS, 2019, NEUROLOGY, V93, pE1900, DOI 10.1212/WNL.0000000000008478
   Kohli JS, 2019, CEREB CORTEX, V29, P2412, DOI 10.1093/cercor/bhy111
   Koning G, 2018, INT J DEV NEUROSCI, V70, P56, DOI 10.1016/j.ijdevneu.2018.01.002
   KOSTOVIC I, 1995, INT J PSYCHOPHYSIOL, V19, P85, DOI 10.1016/0167-8760(94)00081-O
   Krishnan ML, 2017, NAT COMMUN, V8, DOI 10.1038/s41467-017-00422-w
   Kuban KCK, 2015, PEDIATR NEUROL, V52, P42, DOI 10.1016/j.pediatrneurol.2014.10.005
   Lafemina MJ, 2006, PEDIATR RES, V59, P680, DOI 10.1203/01.pdr.0000214891.35363.6a
   Lasheras I, 2020, ASIAN J PSYCHIATR, V47, DOI 10.1016/j.ajp.2019.101874
   Lau J, 2005, AM J OBSTET GYNECOL, V193, P708, DOI 10.1016/j.ajog.2005.01.017
   Lauber E, 2018, FRONT MOL NEUROSCI, V11, DOI 10.3389/fnmol.2018.00262
   Lawrence EJ, 2014, DEV COGN NEUROS-NETH, V10, P1, DOI 10.1016/j.dcn.2014.06.002
   LAWSON LJ, 1990, NEUROSCIENCE, V39, P151, DOI 10.1016/0306-4522(90)90229-W
   Lee CYQ, 2020, BRAIN BEHAV IMMUN, DOI [10.1016/j.bbi.2020.05.07232485290, DOI 10.1016/J.BBI.2020.05.07232485290]
   Lener T, 2015, J EXTRACELL VESICLES, V4, DOI 10.3402/jev.v4.30087
   Leow S, 2020, AM J OBST GYNEC MFM, V2, DOI 10.1016/j.ajogmf.2019.100084
   Lepeta K, 2016, J NEUROCHEM, V138, P785, DOI 10.1111/jnc.13713
   Leuchter RHV, 2014, JAMA-J AM MED ASSOC, V312, P817, DOI 10.1001/jama.2014.9645
   Li WY, 2014, DEV NEUROSCI-BASEL, V36, P359, DOI 10.1159/000362383
   Libero LE, 2019, CEREB CORTEX, V29, P2575, DOI 10.1093/cercor/bhy126
   Ligam P, 2009, PEDIATR RES, V65, P524, DOI 10.1203/PDR.0b013e3181998baf
   Limperopoulos C, 2008, PEDIATRICS, V121, P758, DOI 10.1542/peds.2007-2158
   Lindstrom K, 2011, PEDIATRICS, V127, P858, DOI 10.1542/peds.2010-1279
   Llinares-Benadero C, 2019, NAT REV NEUROSCI, V20, P161, DOI 10.1038/s41583-018-0112-2
   Loane DJ, 2014, J NEUROPATH EXP NEUR, V73, P14, DOI 10.1097/NEN.0000000000000021
   Lodygensky GA, 2010, J ANAT, V217, P418, DOI 10.1111/j.1469-7580.2010.01280.x
   Long KR, 2018, NEURON, V99, P702, DOI 10.1016/j.neuron.2018.07.013
   Lunden JW, 2019, PEDIATR RES, V85, P146, DOI 10.1038/s41390-018-0214-6
   Luo J, 2018, PROG NEURO-PSYCHOPH, V84, P424, DOI 10.1016/j.pnpbp.2017.12.001
   Makropoulos A, 2016, NEUROIMAGE, V125, P456, DOI 10.1016/j.neuroimage.2015.10.047
   Malik S, 2013, J NEUROSCI, V33, P411, DOI 10.1523/JNEUROSCI.4445-12.2013
   Mallard C, 2019, NEUROSCIENCE, V405, P68, DOI 10.1016/j.neuroscience.2018.01.023
   Mallya AP, 2019, CEREB CORTEX, V29, P1634, DOI 10.1093/cercor/bhy061
   Manley BJ, 2017, LANCET, V389, P1639, DOI 10.1016/S0140-6736(17)30547-0
   Marguet SL, 2015, NAT MED, V21, P1436, DOI 10.1038/nm.3987
   Marin O, 2013, EUR J NEUROSCI, V38, P2019, DOI 10.1111/ejn.12225
   MarinPadilla M, 1997, J NEUROPATH EXP NEUR, V56, P219, DOI 10.1097/00005072-199703000-00001
   Marlow N, 2005, NEW ENGL J MED, V352, P9, DOI 10.1056/NEJMoa041367
   Matcovitch-Natan O, 2016, SCIENCE, V353, DOI 10.1126/science.aad8670
   Matta SM, 2019, BRAIN BEHAV IMMUN, V79, P75, DOI 10.1016/j.bbi.2019.04.037
   Mattei D, 2017, TRANSL PSYCHIAT, V7, DOI 10.1038/tp.2017.80
   Mattingly GW, 2017, POSTGRAD MED, V129, P657, DOI 10.1080/00325481.2017.1354648
   McAlonan GM, 2005, BRAIN, V128, P268, DOI 10.1093/brain/awh332
   McClendon E, 2019, J NEUROSCI, V39, P7853, DOI 10.1523/JNEUROSCI.1364-19.2019
   McClendon E, 2017, J NEUROSCI, V37, P11912, DOI 10.1523/JNEUROSCI.2396-17.2017
   McClendon E, 2014, ANN NEUROL, V75, P508, DOI 10.1002/ana.24100
   McKinstry RC, 2002, CEREB CORTEX, V12, P1237, DOI 10.1093/cercor/12.12.1237
   McNamara NB, 2020, NEUROSCI LETT, V714, DOI 10.1016/j.neulet.2019.134539
   McQuillen PS, 2003, J NEUROSCI, V23, P3308
   Molnar Z, 2019, J ANAT, V235, P432, DOI 10.1111/joa.13055
   Mordel J, 2016, NEUROBIOL DIS, V88, P29, DOI 10.1016/j.nbd.2015.12.019
   Nakao T, 2011, AM J PSYCHIAT, V168, P1154, DOI 10.1176/appi.ajp.2011.11020281
   Neil JJ, 1998, RADIOLOGY, V209, P57, DOI 10.1148/radiology.209.1.9769812
   Nimmervoll B, 2013, CEREB CORTEX, V23, P1742, DOI 10.1093/cercor/bhs156
   Nithianantharajah Jess, 2017, Curr Dev Disord Rep, V4, P28, DOI 10.1007/s40474-017-0111-4
   Nosarti C, 2002, BRAIN, V125, P1616, DOI 10.1093/brain/awf157
   Nosarti C, 2008, BRAIN, V131, P205, DOI 10.1093/brain/awm282
   Nunthapiwat S, 2019, GYNECOL OBSTET INVES, V84, P326, DOI 10.1159/000495614
   O'Shea TM, 2009, EARLY HUM DEV, V85, P719, DOI 10.1016/j.earlhumdev.2009.08.060
   Okusa C, 2014, ANN CLIN TRANSL NEUR, V1, P679, DOI 10.1002/acn3.97
   Panda S, 2018, J NEUROSCI, V38, P7378, DOI 10.1523/JNEUROSCI.0478-18.2018
   Pandit AS, 2014, CEREB CORTEX, V24, P2324, DOI 10.1093/cercor/bht086
   Pang Y, 2010, NEUROSCIENCE, V166, P464, DOI 10.1016/j.neuroscience.2009.12.040
   Pang Y, 2016, PLOS ONE, V11, DOI 10.1371/journal.pone.0164403
   Pannek K, 2013, PLOS ONE, V8, DOI 10.1371/journal.pone.0068593
   Paolicelli RC, 2011, SCIENCE, V333, P1456, DOI 10.1126/science.1202529
   Pavlidis E, 2017, DEV NEUROSCI-BASEL, V39, P23, DOI 10.1159/000456659
   Petrelli F, 2016, FRONT CELL NEUROSCI, V10, DOI 10.3389/fncel.2016.00021
   Petrenko V, 2018, CEREB CORTEX, V28, P949, DOI 10.1093/cercor/bhw420
   Petrenko V, 2015, EXP NEUROL, V273, P126, DOI 10.1016/j.expneurol.2015.08.010
   Pierrat V, 2017, BMJ-BRIT MED J, V358, DOI 10.1136/bmj.j3448
   Pierson CR, 2007, ACTA NEUROPATHOL, V114, P619, DOI 10.1007/s00401-007-0295-5
   Pizzarelli R, 2011, NEURAL PLAST, V2011, DOI 10.1155/2011/297153
   Plomgaard AM, 2019, ACTA PAEDIATR, V108, P637, DOI 10.1111/apa.14556
   Pogledic I, 2014, BRAIN PATHOL, V24, P128, DOI 10.1111/bpa.12096
   Preston M, 2013, ANN NEUROL, V73, P266, DOI 10.1002/ana.23788
   Prins JR, 2018, J REPROD IMMUNOL, V126, P18, DOI 10.1016/j.jri.2018.01.004
   Quezada S, 2018, J PHYSIOL-LONDON, V596, P5665, DOI 10.1113/JP277151
   Ramlackhansingh AF, 2011, ANN NEUROL, V70, P374, DOI 10.1002/ana.22455
   Ranasinghe S, 2015, J NEUROSCI, V35, P11946, DOI 10.1523/JNEUROSCI.2682-14.2015
   Rathbone R, 2011, NEUROLOGY, V77, P1510, DOI 10.1212/WNL.0b013e318233b215
   Reynolds LC, 2014, ACTA PAEDIATR, V103, pE96, DOI 10.1111/apa.12485
   Robinson S, 2018, EXP NEUROL, V302, P1, DOI 10.1016/j.expneurol.2017.12.010
   ROESSMANN U, 1986, ACTA NEUROPATHOL, V70, P308, DOI 10.1007/BF00686089
   Rogers CE, 2014, J PEDIATR-US, V165, P928, DOI 10.1016/j.jpeds.2014.06.063
   Romero R, 2001, PAEDIATR PERINAT EP, V15, P41, DOI 10.1046/j.1365-3016.2001.00007.x
   Rousset CI, 2006, PEDIATR RES, V59, P428, DOI 10.1203/01.pdr.0000199905.08848.55
   Rylaarsdam L, 2019, FRONT CELL NEUROSCI, V13, DOI 10.3389/fncel.2019.00385
   Sajdel-Sulkowska EM, 2019, CEREBELLUM, V18, P255, DOI 10.1007/s12311-018-0970-1
   Sato K, 2015, GLIA, V63, P1394, DOI 10.1002/glia.22858
   Sato W, 2017, FRONT HUM NEUROSCI, V11, DOI 10.3389/fnhum.2017.00395
   Sauer AK, 2019, INT J MOL SCI, V20, DOI 10.3390/ijms20092134
   Scafidi J, 2014, NATURE, V506, P230, DOI 10.1038/nature12880
   Schafer DP, 2012, NEURON, V74, P691, DOI 10.1016/j.neuron.2012.03.026
   Scheuer T, 2015, GLIA, V63, P1825, DOI 10.1002/glia.22847
   Schmitz T, 2012, EXP NEUROL, V235, P374, DOI 10.1016/j.expneurol.2012.03.002
   Sgritta M, 2019, NEURON, V101, P246, DOI 10.1016/j.neuron.2018.11.018
   Sharon G, 2019, CELL, V177, P1600, DOI 10.1016/j.cell.2019.05.004
   Shaw JC, 2019, FRONT PHYSIOL, V10, DOI 10.3389/fphys.2019.00599
   Shiow LR, 2017, GLIA, V65, P2024, DOI 10.1002/glia.23212
   SIDMAN RL, 1973, BRAIN RES, V62, P1, DOI 10.1016/0006-8993(73)90617-3
   Song J, 2015, SCI REP-UK, V5, DOI 10.1038/srep13810
   Southwell DG, 2020, J NEUROSCI, V40, P2215, DOI 10.1523/JNEUROSCI.1063-19.2019
   Souza RT, 2019, SCI REP-UK, V9, DOI 10.1038/s41598-019-50252-7
   Stavropoulos KKM, 2017, RES AUTISM SPECT DIS, V35, P62, DOI 10.1016/j.rasd.2017.01.001
   Stojanovska V, 2018, FRONT PEDIATR, V6, DOI 10.3389/fped.2018.00145
   Stolp HB, 2018, SCI REP-UK, V8, DOI 10.1038/s41598-018-22295-9
   Stolp HB, 2019, FRONT PHYSIOL, V10, DOI 10.3389/fphys.2019.00955
   Stolp HB, 2011, BRAIN, V134, P3236, DOI 10.1093/brain/awr237
   Striedter GF, 2015, ANNU REV NEUROSCI, V38, P291, DOI 10.1146/annurev-neuro-071714-034128
   Sucksdorff M, 2015, PEDIATRICS, V136, pE599, DOI 10.1542/peds.2015-1043
   Sullivan SM, 2010, GLIA, V58, P181, DOI 10.1002/glia.20911
   Swiderski K, 2019, J NEUROGASTROENTEROL
   Tahraoui SL, 2001, BRAIN PATHOL, V11, P56
   Tataranno ML, 2018, PEDIATR RES, V83, P834, DOI 10.1038/pr.2017.314
   Thomason ME, 2017, SCI REP-UK, V7, DOI 10.1038/srep39286
   Tibrewal M, 2018, J NEUROSCI, V38, P1100, DOI 10.1523/JNEUROSCI.1875-17.2017
   Tay TL, 2017, J PHYSIOL-LONDON, V595, P1929, DOI 10.1113/JP272134
   Ure AM, 2016, AUTISM RES, V9, P543, DOI 10.1002/aur.1558
   van de Looij Y, 2014, PLOS ONE, V9, DOI 10.1371/journal.pone.0095643
   van den Heuij LG, 2019, J CEREBR BLOOD F MET, V39, P223, DOI 10.1177/0271678X17729954
   Van Essen DC, 2019, P NATL ACAD SCI USA, V116, P26173, DOI 10.1073/pnas.1902299116
   Van Steenwinckel J, 2019, BRAIN, V142, P3806, DOI 10.1093/brain/awz319
   Vasistha NA, 2019, MOL PSYCHIATR, DOI [10.1038/s41380-019-0539-531595033, DOI 10.1038/S41380-019-0539-531595033]
   Verderio C, 2012, ANN NEUROL, V72, P610, DOI 10.1002/ana.23627
   Verma S, 2006, BRAIN BEHAV IMMUN, V20, P449, DOI 10.1016/j.bbi.2005.10.005
   Verney C, 2012, J NEUROPATH EXP NEUR, V71, P251, DOI 10.1097/NEN.0b013e3182496429
   Vezzani A, 2019, NAT REV NEUROL, V15, P459, DOI 10.1038/s41582-019-0217-x
   Vinall J, 2013, SCI TRANSL MED, V5, DOI 10.1126/scitranslmed.3004666
   Volpe JJ, 2019, PEDIATR NEUROL, V95, P42, DOI 10.1016/j.pediatrneurol.2019.02.016
   Volpe JJ, 2009, SEMIN PEDIATR NEUROL, V16, P167, DOI 10.1016/j.spen.2009.09.005
   Vontell R, 2015, J NEUROPATH EXP NEUR, V74, P273, DOI 10.1097/NEN.0000000000000172
   Vottier G, 2011, DEV NEUROSCI-BASEL, V33, P261, DOI 10.1159/000327245
   Wang YP, 2011, J NEUROSCI, V31, P6053, DOI 10.1523/JNEUROSCI.5524-09.2011
   Wassink G, 2017, J CEREBR BLOOD F MET, V37, P1080, DOI 10.1177/0271678X16650455
   Wellmann S, 2014, FRONT PEDIATR, V2, DOI 10.3389/fped.2014.00143
   Whitehead K, 2020, NEUROIMAGE-CLIN, V25, DOI 10.1016/j.nicl.2019.102095
   Whitehead K, 2017, CLIN NEUROPHYS PRACT, V2, P12, DOI 10.1016/j.cnp.2016.11.002
   Wiebe S, 2019, P NATL ACAD SCI USA, V116, P18060, DOI 10.1073/pnas.1908126116
   Wolosin SM, 2009, HUM BRAIN MAPP, V30, P175, DOI 10.1002/hbm.20496
   Won H, 2013, FRONT MOL NEUROSCI, V6, DOI 10.3389/fnmol.2013.00019
   Wood NS, 2005, ARCH DIS CHILD-FETAL, V90, P134, DOI 10.1136/adc.2004.052407
   Xie D, 2016, GLIA, V64, P583, DOI 10.1002/glia.22950
   Yekhlef L, 2015, J NEUROPHYSIOL, V113, P1616, DOI 10.1152/jn.00841.2014
   Zaslaysky K, 2019, NAT NEUROSCI, V22, P556, DOI 10.1038/s41593-019-0365-8
   Zhan Y, 2014, NAT NEUROSCI, V17, P400, DOI 10.1038/nn.3641
   Zhang YN, 2015, NEUROIMAGE, V109, P469, DOI 10.1016/j.neuroimage.2015.01.005
   Zikopoulos B, 2013, FRONT HUM NEUROSCI, V7, P1, DOI 10.3389/fnhum.2013.00609
   Zubiaurre-Elorza L, 2011, PEDIATR RES, V69, P554, DOI 10.1203/PDR.0b013e3182182366
NR 263
TC 13
Z9 13
U1 1
U2 4
PU FRONTIERS MEDIA SA
PI LAUSANNE
PA AVENUE DU TRIBUNAL FEDERAL 34, LAUSANNE, CH-1015, SWITZERLAND
SN 1664-2295
J9 FRONT NEUROL
JI Front. Neurol.
PD JUL 14
PY 2020
VL 11
AR 575
DI 10.3389/fneur.2020.00575
PG 21
WC Clinical Neurology; Neurosciences
WE Science Citation Index Expanded (SCI-EXPANDED); Social Science Citation Index (SSCI)
SC Neurosciences & Neurology
GA MV4EM
UT WOS:000556313100001
PM 32765390
OA gold, Green Accepted, Green Published
DA 2022-12-12
ER

PT J
AU Crosswell, AD
   Sagui-Henson, S
   Prather, AA
   Coccia, M
   Irwin, MR
   Epel, ES
AF Crosswell, Alexandra D.
   Sagui-Henson, Sara
   Prather, Aric A.
   Coccia, Michael
   Irwin, Michael R.
   Epel, Elissa S.
TI Psychological Resources and Biomarkers of Health in the Context of
   Chronic Parenting Stress
SO INTERNATIONAL JOURNAL OF BEHAVIORAL MEDICINE
LA English
DT Article
DE Psychological resources; Well-being; Self-acceptance; Stress;
   Biomarkers; Metabolic health
ID SOCIOECONOMIC-STATUS; TELOMERASE ACTIVITY; COMMITMENT THERAPY; INSULIN
   RESISTANCE; NEGATIVE EMOTIONS; OLDER MEN; WELL; LIFE; PURPOSE;
   ACCEPTANCE
AB Background Epidemiological studies link psychological resources to better physical health. One reason may be that psychological resources are protective in stressful contexts. This study tested whether indeed psychological resources are protective against biological degradation for healthy mid-life women under the chronic stress of caring for a child with an autism spectrum disorder diagnosis ("caregivers"). Methods We tested whether five types of psychosocial resources (i.e., eudaimonic well-being, autonomy, purpose in life, self-acceptance, and mastery) were associated with biological indices of aging in a sample of mid-life women stratified by chronic stress; half were caregivers (n = 92) and half were mothers of neurotypical children (n = 91; controls). Selected stress and age related biological outcomes were insulin resistance (HOMA-IR), systemic inflammation (IL-6, CRP), and cellular aging (leukocyte telomere length). We tested whether each resource was associated with these biomarkers, and whether caregiving status and high parenting stress moderated that relationship. Results All the psychological resources except mastery were significantly negatively associated with insulin resistance, while none were related to systemic inflammation or telomere length. The relationships between eudaimonic well-being and HOMA-IR, and self-acceptance and HOMA-IR, were moderated by parental stress; lower resources were associated with higher insulin resistance, but only for women reporting high parental stress. The well-known predictors of age and BMI accounted for 46% of variance in insulin resistance, and psychological resources accounted for an additional 13% of variance. Conclusion These findings suggest that higher eudaimonic well-being and greater self-acceptance may be protective for the metabolic health of mid-life women, and particularly in the context of high parenting stress. This has important implications given the rising rates of both parental stress and metabolic disease, and because psychological interventions can increase eudaimonic well-being and self-acceptance.
C1 [Crosswell, Alexandra D.; Prather, Aric A.; Coccia, Michael; Epel, Elissa S.] Univ Calif San Francisco, Dept Psychiat & Behav Sci, 3333 Calif St Suite 465, San Francisco, CA 94118 USA.
   [Sagui-Henson, Sara] Univ Calif San Francisco, Osher Ctr Integrat Med, San Francisco, CA 94118 USA.
   [Irwin, Michael R.] Univ Calif Los Angeles, Semel Inst Neurosci & Human Behav, Cousins Ctr Psychoneuroimmunol, Los Angeles, CA 90024 USA.
   [Irwin, Michael R.] Univ Calif Los Angeles, Dept Psychiat & Biobehav Sci, Los Angeles, CA 90024 USA.
C3 University of California System; University of California San Francisco;
   University of California System; University of California San Francisco;
   University of California System; University of California Los Angeles;
   University of California System; University of California Los Angeles
RP Crosswell, AD (corresponding author), Univ Calif San Francisco, Dept Psychiat & Behav Sci, 3333 Calif St Suite 465, San Francisco, CA 94118 USA.
EM Alexandra.Crosswell@ucsf.edu; sarajsagui@gmail.com;
   Aric.Prather@ucsf.edu; Michael.Coccia@ucsf.edu; mirwin1@ucla.edu;
   Elissa.Epel@ucsf.edu
RI Irwin, Michael R./H-4870-2013
OI Irwin, Michael R./0000-0002-1502-8431; Prather,
   Aric/0000-0003-1302-8283; Crosswell, Alexandra/0000-0002-1632-2931;
   Coccia, Michael/0000-0002-6285-4971
FU National Institutes of Health [R24AG048024, K01AG057859, R01AG030424,
   T32AT003997]; John and Marcia Goldman Foundation; Chapman Family
   Foundation; Althea Foundation
FX This project was supported by the National Institutes of Health
   (R24AG048024; K01AG057859; R01AG030424; T32AT003997), the John and
   Marcia Goldman Foundation, the Chapman Family Foundation, and the Althea
   Foundation.
CR American Psychological Association, 2020, STRESS AM 2020 NAT M
   Bandura A., 1997, SELF EFFICACY EXERCI
   BERRY JO, 1995, J SOC PERS RELAT, V12, P463, DOI 10.1177/0265407595123009
   Blackledge JT, 2001, J CLIN PSYCHOL, V57, P243, DOI 10.1002/1097-4679(200102)57:2<243::AID-JCLP9>3.3.CO;2-O
   Boehm JK, 2016, J PSYCHOSOM RES, V85, P1, DOI 10.1016/j.jpsychores.2016.03.018
   Boehm JK, 2012, PSYCHOL BULL, V138, P655, DOI 10.1037/a0027448
   Boehm JK, 2011, HEALTH PSYCHOL, V30, P259, DOI 10.1037/a0023124
   Bower JE, 2009, CURR DIR PSYCHOL SCI, V18, P337, DOI 10.1111/j.1467-8721.2009.01663.x
   Boylan JM, 2020, HEALTH PSYCHOL, V39, P497, DOI 10.1037/hea0000866
   Boylan JM, 2017, HEALTH PSYCHOL, V36, P449, DOI 10.1037/hea0000455
   Boylan JM, 2015, PSYCHOSOM MED, V77, P548, DOI 10.1097/PSY.0000000000000192
   Boyle CC, 2019, PSYCHONEUROENDOCRINO, V103, P173, DOI 10.1016/j.psyneuen.2019.01.024
   Boyle PA, 2009, PSYCHOSOM MED, V71, P574, DOI 10.1097/PSY.0b013e3181a5a7c0
   Burrow AL, 2016, PERS SOC PSYCHOL B, V42, P94, DOI 10.1177/0146167215615404
   Catalino LI, 2017, EMOTION, V17, P1181, DOI 10.1037/emo0000279
   Cawthon RM, 2002, NUCLEIC ACIDS RES, V30, DOI 10.1093/nar/30.10.e47
   Cohen R, 2016, PSYCHOSOM MED, V78, P122, DOI 10.1097/PSY.0000000000000274
   COHEN S, 1983, J HEALTH SOC BEHAV, V24, P385, DOI 10.2307/2136404
   Cole SW, 2009, CURR DIR PSYCHOL SCI, V18, P132, DOI 10.1111/j.1467-8721.2009.01623.x
   Conklin QA, 2019, CURR OPIN PSYCHOL, V28, P92, DOI 10.1016/j.copsyc.2018.11.009
   Crosswell AD, 2020, EMOTION, V20, P403, DOI 10.1037/emo0000548
   David D., 2013, STRENGTH SELF ACCEPT, P19
   Elliot AJ, 2016, HEALTH PSYCHOL, V35, P1205, DOI 10.1037/hea0000392
   Epel E, 2004, ANN NY ACAD SCI, V1032, P208, DOI 10.1196/annals.1314.022
   Epel ES, 2004, P NATL ACAD SCI USA, V101, P17312, DOI 10.1073/pnas.0407162101
   Fredrickson BL, 2015, PLOS ONE, V10, DOI 10.1371/journal.pone.0121839
   Fredrickson BL, 2013, P NATL ACAD SCI US
   Friedman EM, 2007, HEALTH PSYCHOL, V26, P305, DOI 10.1037/0278-6133.26.3.305
   Friedman EM, 2012, J GERONTOL B-PSYCHOL, V67, P535, DOI 10.1093/geronb/gbr152
   Gadermann AC, 2021, BMJ OPEN, V11, DOI 10.1136/bmjopen-2020-042871
   Gallagher MW, 2009, J PERS, V77, P1025, DOI 10.1111/j.1467-6494.2009.00573.x
   Gouin JP, 2017, ANN BEHAV MED, V51, P782, DOI 10.1007/s12160-017-9891-3
   Gouin JP, 2016, HEALTH PSYCHOL, V35, P1081, DOI 10.1037/hea0000395
   Gouin JP, 2016, FAM RELAT, V65, P191, DOI 10.1111/fare.12183
   Gouin JP, 2012, HEALTH PSYCHOL, V31, P264, DOI 10.1037/a0025536
   Hafez D, 2018, ANN BEHAV MED, V52, P309, DOI 10.1093/abm/kax012
   Hayes SC, 2016, BEHAV THER, V47, P869, DOI 10.1016/j.beth.2016.11.006
   Hayes SC, 2012, COUNS PSYCHOL, V40, P976, DOI 10.1177/0011000012460836
   Homan KJ, 2020, RES AGING, V42, P95, DOI 10.1177/0164027519884759
   Ikeda A, 2014, PSYCHONEUROENDOCRINO, V42, P68, DOI 10.1016/j.psyneuen.2014.01.001
   Irwin MR, 2011, NAT REV IMMUNOL, V11, P625, DOI 10.1038/nri3042
   Keng SL, 2019, BMC PSYCHOL, V7
   Keyes CLM, 2002, J HEALTH SOC BEHAV, V43, P207, DOI 10.2307/3090197
   Keyes CLM, 1998, SOC PSYCHOL QUART, V61, P121, DOI 10.2307/2787065
   Keyes CLM, ATLANTA BRIEF DESCRI
   Keyes CLM, 2008, CLIN PSYCHOL PSYCHOT, V15, P181, DOI 10.1002/cpp.572
   Kim ES, 2013, J PSYCHOSOM RES, V74, P427, DOI 10.1016/j.jpsychores.2013.01.013
   Kim ES, 2019, PSYCHOSOM MED, V1
   Kivity Y, 2016, INT J COGN THER, V9, P279, DOI 10.1521/ijct_2016_09_10
   Lin J, 2010, J IMMUNOL METHODS, V352, P71, DOI 10.1016/j.jim.2009.09.012
   Lloyd T, 2008, J INTELL DISABIL RES, V52, P37, DOI 10.1111/j.1365-2788.2007.00974.x
   MATTHEWS DR, 1985, DIABETOLOGIA, V28, P412, DOI 10.1007/BF00280883
   Mayer SE, 2019, PSYCHONEUROENDOCRINO, V104, P210, DOI 10.1016/j.psyneuen.2019.03.002
   McKnight PE, 2009, REV GEN PSYCHOL, V13, P242, DOI 10.1037/a0017152
   O'Connor MF, 2009, BRAIN BEHAV IMMUN, V23, P887, DOI 10.1016/j.bbi.2009.04.005
   O'Donovan A, 2009, BRAIN BEHAV IMMUN, V23, P446, DOI 10.1016/j.bbi.2008.11.006
   Ong AD, 2016, INT HANDB QUALITY, P371, DOI 10.1007/978-3-319-42445-3_24
   PEARLIN LI, 1978, J HEALTH SOC BEHAV, V19, P2, DOI 10.2307/2136319
   Radler BT, 2018, LIPIDS HEALTH DIS, V17, DOI 10.1186/s12944-017-0646-8
   Rasgon NL, 2016, MOL PSYCHIATR, V21, P1648, DOI 10.1038/mp.2016.162
   Roth DL, 2020, P NATL ACAD SCI USA, V117, P16258, DOI 10.1073/pnas.2000792117
   Ryan RM, 2001, ANNU REV PSYCHOL, V52, P141, DOI 10.1146/annurev.psych.52.1.141
   Ryff Carol D, 2017, Int Rev Econ, V64, P159, DOI 10.1007/s12232-017-0277-4
   Ryff CD, 2014, PSYCHOTHER PSYCHOSOM, V83, P10, DOI 10.1159/000353263
   RYFF CD, 1989, J PERS SOC PSYCHOL, V57, P1069, DOI 10.1037/0022-3514.57.6.1069
   Ryff CD, 1998, PSYCHOL INQ, V9, P1, DOI 10.1207/s15327965pli0901_1
   Schutte NS, 2016, PSYCHOL HEALTH, V31, P1466, DOI 10.1080/08870446.2016.1226308
   Seeman T, 2020, PSYCHONEUROENDOCRINO, V111, DOI 10.1016/j.psyneuen.2019.104468
   Seltzer MM, 2009, J HEALTH SOC BEHAV, V50, P1, DOI 10.1177/002214650905000101
   Singer GHS, 2006, AM J MENT RETARD, V111, P155, DOI 10.1352/0895-8017(2006)111[155:MOCSOD]2.0.CO;2
   Smith GR, 2011, PSYCHOL AGING, V26, P584, DOI 10.1037/a0022263
   Song J, 2016, J GERONTOL B-PSYCHOL, V71, P821, DOI 10.1093/geronb/gbv015
   Steptoe A, 2012, PSYCHOSOM MED, V74, P501, DOI 10.1097/PSY.0b013e31824f82c8
   Taylor SE, 2007, ANNU REV CLIN PSYCHO, V3, P377, DOI 10.1146/annurev.clinpsy.3.022806.091520
   Tomiyama AJ, 2019, ANNU REV PSYCHOL, V70, P703, DOI 10.1146/annurev-psych-010418-102936
   Tsenkova V, 2013, APPETITE, V69, P151, DOI 10.1016/j.appet.2013.05.020
   Tsenkova VK, 2007, PSYCHOSOM MED, V69, P777, DOI 10.1097/PSY.0b013e318157466f
   Uchino BN, 2012, HEALTH PSYCHOL, V31, P789, DOI 10.1037/a0026836
   Vansteenkiste M, 2013, J PSYCHOTHER INTEGR, V23, P263, DOI 10.1037/a0032359
   Yamaki K, 2009, INTELLECT DEV DISAB, V47, P425, DOI 10.1352/1934-9556-47.6.425
   Zalli A, 2014, P NATL ACAD SCI USA, V111, P4519, DOI 10.1073/pnas.1322145111
NR 81
TC 3
Z9 3
U1 0
U2 5
PU SPRINGER
PI NEW YORK
PA ONE NEW YORK PLAZA, SUITE 4600, NEW YORK, NY, UNITED STATES
SN 1070-5503
EI 1532-7558
J9 INT J BEHAV MED
JI Int. J. Behav. Med.
PD APR
PY 2022
VL 29
IS 2
BP 175
EP 187
DI 10.1007/s12529-021-10007-z
EA AUG 2021
PG 13
WC Psychology, Clinical
WE Social Science Citation Index (SSCI)
SC Psychology
GA 0K6SV
UT WOS:000682408600001
PM 34357581
OA Green Published, hybrid
DA 2022-12-12
ER

PT J
AU Haponiuk, I
   Chojnicki, M
   Jaworski, R
   Steffens, M
   Szofer-Sendrowska, A
   Paczkowski, K
   Juscinski, J
   Kwasniak, E
   Szymanowicz, W
   Gierat-Haponiuk, K
   Leszczynska, K
   Romanowicz, A
   Zielinski, J
AF Haponiuk, Ireneusz
   Chojnicki, Maciej
   Jaworski, Radoslaw
   Steffens, Mariusz
   Szofer-Sendrowska, Aneta
   Paczkowski, Konrad
   Juscinski, Jacek
   Kwasniak, Ewelina
   Szymanowicz, Wiktor
   Gierat-Haponiuk, Katarzyna
   Leszczynska, Katarzyna
   Romanowicz, Anna
   Zielinski, Jacek
TI Inflammatory marker levels after hybrid treatment of selected congenital
   heart disease in children
SO KARDIOLOGIA POLSKA
LA English
DT Article
DE congenital heart diseases; paediatric cardiac surgery; hybrid
   procedures; systemic inflammatory response syndrome (SIRS)
ID VENTRICULAR SEPTAL-DEFECTS; DUCT OCCLUDER II; DEVICE CLOSURE;
   EXPERIENCE; REGISTRY
AB Background: Hybrid treatment of congenital heart disease is indicated in a selected group of borderline patients who do not have clear indications for either surgery or interventional treatment. Hybrid procedures take the best from cardiac surgery and interventional cardiology to reduce patient risk and trauma. Hybrid closure of ventricular septal defect (VSD) and atrial septal defect (ASD) without the use of extracorporeal circulation (ECC) might be less traumatic for patient.
   Aim: To compare levels of inflammatory markers and clinical symptoms of systemic inflammatory response syndrome during early postoperative care after conventional cardiac surgery and hybrid treatment.
   Methods: Our study group of 36 paediatric cardiac surgical patients in Gdansk included 22 children with perimembraneous VSD and/or ASD who underwent cardiac surgery using with ECC and 12 children with muscular VSD and 2 children with ASD who underwent hybrid treatment. We retrospectively evaluated inflammatory markers including C-reactive protein (CRP) level, white blood cell (WBC) count and mean platelet volume (MPV), and clinical variables including total duration of stay in the ward, blood transfusions, prolonged respiratory support, fever, arrhythmias, catecholamine support and wound infections. The Mann-Whitney U test was used to compare CRP levels, WBC count and MPV between the study groups.
   Results: Surgical outcomes were good in all children, with no residual leakage. A similar, predictable increase in inflammatory markers (CRP, WBS, MPV) was found in all groups: conventional cardiac surgery with ECC, hybrid treatment without ECC, and hybrid treatment with ECC. Comparison of these groups showed no statistically significant differences between levels of inflammatory markers as well as other clinical variables.
   Conclusions: Hybrid septal defect closure induces systemic inflammatory response syndrome activation as measured by CRP level, WBC count, and MPV, which is similar to that observed after cardiac surgery using ECC. Elevations of CRP level, WBC count, and MPV were similar after hybrid treatment with or without ECC. No significant differences were noted between trends of postoperative changes in the levels of inflammatory markers after treatment.
C1 [Haponiuk, Ireneusz; Chojnicki, Maciej; Jaworski, Radoslaw; Steffens, Mariusz; Szofer-Sendrowska, Aneta; Paczkowski, Konrad; Juscinski, Jacek; Kwasniak, Ewelina; Szymanowicz, Wiktor; Romanowicz, Anna] Mikolaj Kopernik Pomeranian Traumatol Ctr, Dept Paediat Cardiac Surg, PL-80806 Gdansk, Poland.
   [Gierat-Haponiuk, Katarzyna] Med Univ Gdansk, Acad Clin Ctr, Dept Rehabil Med, Gdansk, Poland.
   [Leszczynska, Katarzyna] Med Univ Gdansk, Acad Clin Ctr, Dept Obstet, Gdansk, Poland.
   [Zielinski, Jacek] Med Univ Gdansk, Acad Clin Ctr, Dept Surg Oncol, Gdansk, Poland.
C3 Fahrenheit Universities; Medical University Gdansk; Fahrenheit
   Universities; Medical University Gdansk; Fahrenheit Universities;
   Medical University Gdansk
RP Haponiuk, I (corresponding author), Mikolaj Kopernik Pomeranian Traumatol Ctr, Dept Paediat Cardiac Surg, Ul Nowe Ogrody 1-6, PL-80806 Gdansk, Poland.
EM ireneusz_haponiuk@poczta.onet.pl
RI Jaworski, Radoslaw/N-8670-2018; Zieliński, Jacek/O-9716-2019
OI Jaworski, Radoslaw/0000-0002-7637-4397; Zieliński,
   Jacek/0000-0001-5584-1921; Jaworski, Radoslaw/0000-0002-0590-9470;
   Szofer-Sendrowska, Aneta/0000-0002-1358-1989
CR Bacha EA, 2005, PEDIATR CARDIOL, V26, P169, DOI 10.1007/s00246-004-0956-2
   Bacha EA, 2007, SEMIN THORAC CARDIOV, V10, P146, DOI DOI 10.1053/J.PCSU.2007.01.019]
   Chojnicki M, 2011, KARDIOL POL, V69, P1280
   Durandy Y, 2014, ARTIF ORGANS, V38, P11, DOI 10.1111/aor.12195
   HAPONIUK I, 2011, WIDEOCHIRURGIA TEC M, V6, P33, DOI DOI 10.5114/WIITM.2011.20991
   Haponiuk I, 2014, KARDIOL POL, V72, P324, DOI 10.5603/KP.a2013.0345
   Haponiuk I, 2013, MED SCI MONITOR, V19, P618, DOI 10.12659/MSM.883985
   Haponiuk I, 2013, J CARDIAC SURG, V28, P453, DOI 10.1111/jocs.12106
   Holzer R, 2004, J AM COLL CARDIOL, V43, P1257, DOI 10.1016/j.jacc.2003.10.047
   Holzer R, 2010, CONGENIT HEART DIS, V5, P233, DOI 10.1111/j.1747-0803.2010.00416.x
   Jaworski R, 2014, ADV MED SCI-POLAND, V59, P19, DOI 10.1016/j.advms.2013.06.001
   Mozol K, 2008, STANDARDY MEDYCZNE, V5, P37
   Paczkowski K, 2012, KARDIOCHIR TORAKOCHI, V9, P114
NR 13
TC 1
Z9 2
U1 0
U2 9
PU POLSKIE TOWARZYSTOWO KARDIOLOGICZNE
PI WARSZAWA
PA UL STAWKI 3 A LOK 1-2, WARSZAWA, POLAND
SN 0022-9032
EI 1897-4279
J9 KARDIOL POL
JI Kardiol. Pol.
PY 2014
VL 72
IS 9
BP 798
EP 805
DI 10.5603/KP.a2014.0091
PG 8
WC Cardiac & Cardiovascular Systems
WE Science Citation Index Expanded (SCI-EXPANDED)
SC Cardiovascular System & Cardiology
GA AW2LQ
UT WOS:000346119900005
PM 24846359
DA 2022-12-12
ER

PT J
AU Liu, Z
   Li, N
   Neu, J
AF Liu, Z
   Li, N
   Neu, J
TI Tight junctions, leaky intestines, and pediatric diseases
SO ACTA PAEDIATRICA
LA English
DT Review
DE intestines; tight junctions; leaky gut
ID BARRIER FUNCTION; CROHNS-DISEASE; FOOD ANTIGENS; EPITHELIAL BARRIER;
   PERMEABILITY; CHILDREN; OCCLUDIN; CLAUDINS; GUT; TRANSLOCATION
AB Background: Tight junctions (TJs) represent the major barrier within the paracellular pathway between intestinal epithelial cells. Disruption of TJs leads to intestinal hyperpermeability (the so-called "leaky gut") and is implicated in the pathogenesis of several acute and chronic pediatric disease entities that are likely to have their origin during infancy. Aim: This review provides an overview of evidence for the role of TJ breakdown in diseases such as systemic inflammatory response syndrome (SIRS), inflammatory bowel disease, type 1 diabetes, allergies, asthma, and autism.
   Conclusion: A better basic understanding of this structure might lead to prevention or treatment of these diseases using nutritional or other means.
C1 Univ Florida, Coll Med, Dept Pediat, Div Neonatol, Gainesville, FL 32610 USA.
   Int Peace Matern & Child Hlth Hosp, Shanghai, Peoples R China.
C3 State University System of Florida; University of Florida
RP Neu, J (corresponding author), Univ Florida, Coll Med, Dept Pediat, Div Neonatol, POB 100296, Gainesville, FL 32610 USA.
EM neuj@peds.ufl.edu
RI Neu, Josef/AAI-2799-2020
FU EUNICE KENNEDY SHRIVER NATIONAL INSTITUTE OF CHILD HEALTH &HUMAN
   DEVELOPMENT [R01HD038954] Funding Source: NIH RePORTER; NICHD NIH HHS
   [R01HD38954] Funding Source: Medline
CR Akerblom HK, 2002, AM J MED GENET, V115, P18, DOI 10.1002/ajmg.10340
   Benard A, 1996, J ALLERGY CLIN IMMUN, V97, P1173, DOI 10.1016/S0091-6749(96)70181-1
   Berkes J, 2003, GUT, V52, P439, DOI 10.1136/gut.52.3.439
   Cereijido M, 2000, AM J PHYSIOL-GASTR L, V279, pG477, DOI 10.1152/ajpgi.2000.279.3.G477
   Clemente MG, 2003, GUT, V52, P218, DOI 10.1136/gut.52.2.218
   Cornish E, 2002, J HUM NUTR DIET, V15, P261, DOI 10.1046/j.1365-277X.2002.00372.x
   Couper JJ, 2001, J PAEDIATR CHILD H, V37, P218, DOI 10.1046/j.1440-1754.2001.00658.x
   DeMarco VG, 2003, J NUTR, V133, P2176, DOI 10.1093/jn/133.7.2176
   DEufemia P, 1996, ACTA PAEDIATR, V85, P1076, DOI 10.1111/j.1651-2227.1996.tb14220.x
   Di Pierro M, 2001, J BIOL CHEM, V276, P19160, DOI 10.1074/jbc.M009674200
   Farhadi A, 2003, J GASTROEN HEPATOL, V18, P479, DOI 10.1046/j.1440-1746.2003.03032.x
   Fujii Alan M, 2002, J Perinatol, V22, P535, DOI 10.1038/sj.jp.7210795
   Furuse M, 1999, J CELL BIOL, V147, P891, DOI 10.1083/jcb.147.4.891
   Gassler N, 2001, AM J PHYSIOL-GASTR L, V281, pG216, DOI 10.1152/ajpgi.2001.281.1.G216
   Gonzalez-Mariscal L, 2003, PROG BIOPHYS MOL BIO, V81, P1, DOI 10.1016/S0079-6107(02)00037-8
   Guthrie Scott O, 2003, J Perinatol, V23, P278, DOI 10.1038/sj.jp.7210892
   HECHT G, 2001, MICROBIAL PATHOGENS, P493
   HEMMINGS WA, 1978, PROC R SOC SER B-BIO, V200, P175, DOI 10.1098/rspb.1978.0014
   Heyman M, 2000, ANN NY ACAD SCI, V915, P304
   Hollander D, 2002, AM J GASTROENTEROL, V97, P1867
   Hwang H, 2003, J PEDIATR SURG, V38, P763, DOI 10.1016/jpsu.2003.50162
   Irvine EJ, 2000, GASTROENTEROLOGY, V119, P1740, DOI 10.1053/gast.2000.20231
   JACKSON PG, 1981, LANCET, V1, P1285
   JALONEN T, 1991, J ALLERGY CLIN IMMUN, V88, P737, DOI 10.1016/0091-6749(91)90180-V
   Jiang WG, 1998, BIOCHEM BIOPH RES CO, V244, P414, DOI 10.1006/bbrc.1998.8288
   Julius MC, 1999, PEDIATR ANN, V28, P585, DOI 10.3928/0090-4481-19990901-10
   Kay M, 2003, AM J GASTROENTEROL, V98, P717
   Kinugasa T, 2000, GASTROENTEROLOGY, V118, P1001, DOI 10.1016/S0016-5085(00)70351-9
   Knivsberg AM, 2002, NUTR NEUROSCI, V5, P251, DOI 10.1080/10284150290028945
   Kuitunen M, 2002, AUTOIMMUNITY, V35, P365, DOI 10.1080/0891693021000008526
   Lazzarotto F, 2003, DIABETES CARE, V26, P248, DOI 10.2337/diacare.26.1.248
   Li N, 2003, J NUTR BIOCHEM, V14, P401, DOI 10.1016/S0955-2863(03)00071-8
   Lichtman SM, 2001, J PEDIATR GASTR NUTR, V33, P1, DOI 10.1097/00005176-200107000-00001
   Little D, 2003, AM J PHYSIOL-GASTR L, V284, pG46, DOI 10.1152/ajpgi.00121.2002
   Macintire DK, 2002, VET CLIN N AM-SMALL, V32, P1165, DOI 10.1016/S0195-5616(02)00037-2
   Marcelino Cereijido J.M.A, 2001, TIGHT JUNCTIONS, V2nd
   Matter K, 2003, NAT REV MOL CELL BIO, V4, P225, DOI 10.1038/nrm1055
   Mine Y, 2003, INT ARCH ALLERGY IMM, V130, P135, DOI 10.1159/000069009
   Nusrat A, 2001, INFECT IMMUN, V69, P1329, DOI 10.1128/IAI.69.3.1329-1336.2001
   Ogata H, 2003, CURR PHARM DESIGN, V9, P1107, DOI 10.2174/1381612033455035
   PAGANELLI R, 1979, LANCET, V1, P1270
   PAGANELLI R, 1983, ARCH DIS CHILD, V58, P201, DOI 10.1136/adc.58.3.201
   Peeters M, 1997, GASTROENTEROLOGY, V113, P802, DOI 10.1016/S0016-5085(97)70174-4
   PITCHERWILMOTT RW, 1982, ARCH DIS CHILD, V57, P462, DOI 10.1136/adc.57.6.462
   Pothoulakis C, 2001, AM J PHYSIOL-GASTR L, V280, pG178, DOI 10.1152/ajpgi.2001.280.2.G178
   Prior M, 2003, J PAEDIATR CHILD H, V39, P81, DOI 10.1046/j.1440-1754.2003.00097.x
   REINHARDT MC, 1984, ANN ALLERGY, V53, P597
   Saitou M, 2000, MOL BIOL CELL, V11, P4131, DOI 10.1091/mbc.11.12.4131
   Sawada Norimasa, 2003, Medical Electron Microscopy, V36, P147, DOI 10.1007/s00795-003-0219-y
   SCHRANDER JJP, 1990, J PEDIATR GASTR NUTR, V10, P189, DOI 10.1097/00005176-199002000-00008
   Schulzke JD, 1998, PEDIATR RES, V43, P435, DOI 10.1203/00006450-199804000-00001
   Scott FW, 2002, DIABETES, V51, P73, DOI 10.2337/diabetes.51.1.73
   SIMON GL, 1986, DIGEST DIS SCI, V31, pS147
   Simonovic I, 2000, CELL MICROBIOL, V2, P305, DOI 10.1046/j.1462-5822.2000.00055.x
   Soderholm JD, 1999, GASTROENTEROLOGY, V117, P65, DOI 10.1016/S0016-5085(99)70551-2
   Tafazoli F, 2001, J VIROL, V75, P1540, DOI 10.1128/JVI.75.3.1540-1546.2001
   Tsukita S, 2001, NAT REV MOL CELL BIO, V2, P285, DOI 10.1038/35067088
   Tsukita S, 2000, ANN NY ACAD SCI, V915, P129, DOI 10.1111/j.1749-6632.2000.tb05235.x
   Tsukita S, 1999, TRENDS CELL BIOL, V9, P268, DOI 10.1016/S0962-8924(99)01578-0
   Vaarala O, 1999, DIABETES-METAB RES, V15, P353, DOI 10.1002/(SICI)1520-7560(199909/10)15:5<353::AID-DMRR59>3.0.CO;2-4
   Van Elburg R M, 1993, Pediatr Allergy Immunol, V4, P79
   van Elburg RM, 2003, ARCH DIS CHILD-FETAL, V88, P52
   Venkatraman A, 1999, SCAND J GASTROENTERO, V34, P1087, DOI 10.1080/003655299750024878
   Vogelsang H, 1998, DIGEST DIS, V16, P333, DOI 10.1159/000016886
   Wang Wenle, 2000, World Journal of Gastroenterology, V6, P330
   Zolotarevsky Y, 2002, GASTROENTEROLOGY, V123, P163, DOI 10.1053/gast.2002.34235
NR 66
TC 120
Z9 126
U1 1
U2 48
PU WILEY
PI HOBOKEN
PA 111 RIVER ST, HOBOKEN 07030-5774, NJ USA
SN 0803-5253
EI 1651-2227
J9 ACTA PAEDIATR
JI Acta Paediatr.
PD APR
PY 2005
VL 94
IS 4
BP 386
EP 393
DI 10.1080/08035250410023304
PG 8
WC Pediatrics
WE Science Citation Index Expanded (SCI-EXPANDED)
SC Pediatrics
GA 917HJ
UT WOS:000228451400001
PM 16092447
DA 2022-12-12
ER

PT J
AU Kim, K
   Kim, SD
   Shin, TH
   Bae, CS
   Ahn, T
   Shin, SS
   Kim, H
   Lee, CM
   Suh, GH
AF Kim, Keon
   Kim, Seon-Deuk
   Shin, Tae-Hoon
   Bae, Chun-Sik
   Ahn, Taeho
   Shin, Sung-Shik
   Kim, Ha-Jung
   Lee, Chang-Min
   Suh, Guk-Hyun
TI Respiratory and Systemic Toxicity of Inhaled Artificial Asian Sand Dust
   in Pigs
SO LIFE-BASEL
LA English
DT Article
DE Asian sand dust; domestic animal model; respiratory toxicity; systemic
   inflammation
ID EVENTS; IMPACT; LUNG
AB Air pollution, particularly caused by Asian sand dust (ASD) and particulate matter (PM), has become one of the leading threats to public health. However, the majority of studies have primarily focused on epidemiological assessment, and in vivo toxicities of certain air pollutants have been poorly elucidated in medium/large-size laboratory animals. To investigate the impact of ASD in domestic animals, 16 Landrace pigs were exposed to an artificial ASD sandstorm for 6 h. All animals were divided in four cages, and a commercial yellow soil was used for generating artificial mineralogical particles. Blood samples were collected, and necropsies were performed before exposure and 6, 12, 24, and 72 h after exposure. Complete blood cell count and the levels of serum biochemical enzymes, blood gas, electrolytes, and a variety of inflammatory cytokines were evaluated. In addition, histopathological examination was conducted. Various test results proved acute lower airway disorders with systemic inflammation in pigs. To our knowledge, this study is the first to describe experimental research in domestic animals concerning the damage caused by artificial ASD exposure. The results of this study suggest that ASD has importance in terms of not only public health but also of ultimate economic losses in the pork industry.
C1 [Kim, Keon; Kim, Seon-Deuk; Bae, Chun-Sik; Ahn, Taeho; Shin, Sung-Shik; Kim, Ha-Jung; Lee, Chang-Min; Suh, Guk-Hyun] Chonnam Natl Univ, Dept Vet Med, Coll Vet Med, Gwangju 61186, South Korea.
   [Kim, Keon; Kim, Seon-Deuk; Bae, Chun-Sik; Ahn, Taeho; Shin, Sung-Shik; Kim, Ha-Jung; Lee, Chang-Min; Suh, Guk-Hyun] Chonnam Natl Univ, BK21 FOUR Program, Gwangju 61186, South Korea.
   [Shin, Tae-Hoon] NHLBI, Translat Stem Cell Biol Branch, NIH, Bldg 10, Bethesda, MD 20892 USA.
C3 Chonnam National University; Chonnam National University; National
   Institutes of Health (NIH) - USA; NIH National Heart Lung & Blood
   Institute (NHLBI)
RP Lee, CM; Suh, GH (corresponding author), Chonnam Natl Univ, Dept Vet Med, Coll Vet Med, Gwangju 61186, South Korea.; Lee, CM; Suh, GH (corresponding author), Chonnam Natl Univ, BK21 FOUR Program, Gwangju 61186, South Korea.
EM 206900@jnu.ac.kr; clamc@naver.com; thshin1125@gmail.com;
   csbae210@jnu.ac.kr; thahn@jnu.ac.kr; sungshik@jnu.ac.kr;
   kimhj614@jnu.ac.kr; cmlee1122@jnu.ac.kr; ghsuh@jnu.ac.kr
RI Kim, Ha-Jung/AGU-3492-2022
FU National Research Foundation of Korea (NRF) - Korea government (MSIT)
   [2019R1F1A1060984]; Global-innovative Human Resources Development Center
   for Social Problems in Medicine, BK21 FOUR program through the National
   Research Foundation (NRF) - Ministry of Education of Korea
FX This work was supported by the National Research Foundation of Korea
   (NRF) grant funded by the Korea government (MSIT) (No. 2019R1F1A1060984)
   and Global-innovative Human Resources Development Center for Social
   Problems in Medicine, BK21 FOUR program through the National Research
   Foundation (NRF) funded by the Ministry of Education of Korea.
CR Castranova V, 2002, MOL CELL BIOCHEM, V234, P177, DOI 10.1023/A:1015967017103
   Cho JG, 2006, THERIOGENOLOGY, V66, P655, DOI 10.1016/j.theriogenology.2006.04.024
   Coulibaly S, 2015, GENES ENVIRON, V37, DOI 10.1186/s41021-015-0025-5
   Day MJ, 1996, VET PATHOL, V33, P29, DOI 10.1177/030098589603300104
   DOCKERY DW, 1993, NEW ENGL J MED, V329, P1753, DOI 10.1056/NEJM199312093292401
   FINKELMAN FD, 1990, ANNU REV IMMUNOL, V8, P303, DOI 10.1146/annurev.immunol.8.1.303
   Goudie AS, 2014, ENVIRON INT, V63, P101, DOI 10.1016/j.envint.2013.10.011
   Hashizume Masahiro, 2010, Nihon Eiseigaku Zasshi, V65, P413
   Honda A, 2014, J APPL TOXICOL, V34, P250, DOI 10.1002/jat.2871
   Ichinose T, 2008, ARCH ENVIRON CON TOX, V55, P348, DOI 10.1007/s00244-007-9128-8
   Kobayashi Y, 2014, FOLIA HISTOCHEM CYTO, V52, P244, DOI 10.5603/FHC.2014.0028
   Kurai J, 2016, INT J ENV RES PUB HE, V13, DOI 10.3390/ijerph13111144
   Kwon HJ, 2002, ENVIRON RES, V90, P1, DOI 10.1006/enrs.2002.4377
   Lee S, 2009, SCI TOTAL ENVIRON, V407, P5308, DOI 10.1016/j.scitotenv.2009.06.052
   Mimura T, 2014, ENVIRON RES, V132, P220, DOI 10.1016/j.envres.2014.04.014
   Naota M, 2010, TOXICOL PATHOL, V38, P1099, DOI 10.1177/0192623310385143
   Neumann EJ, 2005, JAVMA-J AM VET MED A, V227, P385, DOI 10.2460/javma.2005.227.385
   Park JW, 2005, RESPIROLOGY, V10, P470, DOI 10.1111/j.1440-1843.2005.00728.x
   PAUL WE, 1991, BLOOD, V77, P1859
   Pradeep M., 2014, Indian Journal of Veterinary and Animal Sciences Research, V10, P1
   Ross AC, 2017, AM J CLIN NUTR, V106, p1581S, DOI 10.3945/ajcn.117.155838
   Roy CN, 2010, HEMATOL-AM SOC HEMAT, P276, DOI 10.1182/asheducation-2010.1.276
   Shibuya K, 1998, J IMMUNOL, V160, P1708
   SWAIN SL, 1990, J IMMUNOL, V145, P3796
   Zheng H, 2016, ADV EXP MED BIOL, V941, P117, DOI 10.1007/978-94-024-0921-56
NR 25
TC 1
Z9 1
U1 0
U2 0
PU MDPI
PI BASEL
PA ST ALBAN-ANLAGE 66, CH-4052 BASEL, SWITZERLAND
EI 2075-1729
J9 LIFE-BASEL
JI Life-Basel
PD JAN
PY 2021
VL 11
IS 1
AR 25
DI 10.3390/life11010025
PG 10
WC Biology; Microbiology
WE Science Citation Index Expanded (SCI-EXPANDED)
SC Life Sciences & Biomedicine - Other Topics; Microbiology
GA PW0OD
UT WOS:000610376000001
PM 33406620
OA Green Published, gold
DA 2022-12-12
ER

PT J
AU Choi, J
   Kelly, CT
   Luk, FC
AF Choi, Justin
   Kelly, Christopher T.
   Luk, Francis C.
TI Stay Still's for POCUS: using bedside ultrasound to screen for cardiac
   complications
SO OXFORD MEDICAL CASE REPORTS
LA English
DT Article
ID LEFT-VENTRICULAR WALL
AB Adult Still's disease (ASD) is a rare systemic inflammatory disorder of unknown etiology most commonly characterized by daily spiking fevers, an evanescent, 'salmon-colored' rash, and arthralgia. Cardiac complications such as pericarditis, myocarditis, heart failure, and pericardial effusion progressing to tamponade have been reported. Because of the severe and potentially lethal complications associated with these processes, the clinician's index of suspicion must remain high and the threshold for cardiac imaging low. Here, we present a case of ASD-associated myocarditis identified quickly by point-of-care ultrasound, allowing for prompt workup and treatment.
C1 [Choi, Justin; Kelly, Christopher T.] Wake Forest Baptist Med Ctr, Dept Internal Med, 1 Med Ctr Blvd, Winston Salem, NC 27157 USA.
   [Luk, Francis C.] Wake Forest Baptist Med Ctr, Dept Rheumatol & Immunol, Winston Salem, NC 27157 USA.
C3 Wake Forest University; Wake Forest Baptist Medical Center; Wake Forest
   University; Wake Forest Baptist Medical Center
RP Kelly, CT (corresponding author), Wake Forest Baptist Med Ctr, Dept Internal Med, 1 Med Ctr Blvd, Winston Salem, NC 27157 USA.
EM chkelly@wakehealth.edu
CR Efthimiou P, 2006, ANN RHEUM DIS, V65, P564, DOI 10.1136/ard.2005.042143
   Friedrich MG, 2013, CIRC-CARDIOVASC IMAG, V6, P833, DOI 10.1161/CIRCIMAGING.113.000416
   Gracia-Ramos AE, 2020, CLIN RHEUMATOL, V39, P933, DOI 10.1007/s10067-019-04814-9
   Hiramitsu S, 2007, HEART VESSELS, V22, P25, DOI 10.1007/s00380-006-0933-1
   Jones AE, 2004, CRIT CARE MED, V32, P1703, DOI 10.1097/01.CCM.0000133017.34137.82
   MARCOMICHELAKIS J, 1983, INT J CARDIOL, V4, P405, DOI 10.1016/0167-5273(83)90190-0
   Picard MH, 2011, J AM SOC ECHOCARDIOG, V24, P1, DOI 10.1016/j.echo.2010.11.006
NR 7
TC 1
Z9 1
U1 0
U2 0
PU OXFORD UNIV PRESS
PI OXFORD
PA GREAT CLARENDON ST, OXFORD OX2 6DP, ENGLAND
SN 2053-8855
J9 OXF MED CASE REP
JI Oxf. Med. Case Rep.
PD JUL
PY 2021
IS 7
BP 266
EP 269
AR omab055
DI 10.1093/omcr/omab055
EA JUL 2021
PG 4
WC Medicine, General & Internal
WE Emerging Sources Citation Index (ESCI)
SC General & Internal Medicine
GA XT8PF
UT WOS:000733842300009
PM 34306721
OA Green Published, gold
DA 2022-12-12
ER

PT J
AU Breach, MR
   Dye, CN
   Joshi, A
   Platko, S
   Gilfarb, RA
   Krug, AR
   Franceschelli, DV
   Galan, A
   Dodson, CM
   Lenz, KM
AF Breach, Michaela R.
   Dye, Courtney N.
   Joshi, Aarohi
   Platko, Steven
   Gilfarb, Rachel A.
   Krug, Annemarie R.
   Franceschelli, Dominic V.
   Galan, Anabel
   Dodson, Claire M.
   Lenz, Kathryn M.
TI Maternal allergic inflammation in rats impacts the offspring perinatal
   neuroimmune milieu and the development of social play, locomotor
   behavior, and cognitive flexibility
SO BRAIN BEHAVIOR AND IMMUNITY
LA English
DT Article
DE Microglia; Mast cells; Social play; Behavior; Immunology; Maternal
   immune activation
ID PRENATAL IMMUNE ACTIVATION; AUTISM SPECTRUM DISORDERS; MAST-CELLS;
   SEX-DIFFERENCES; MICROGLIAL ACTIVATION; ENVIRONMENTAL-FACTORS;
   AUTOIMMUNE-DISEASES; GENDER-DIFFERENCES; MOTOR-ACTIVITY; YOUNG-ADULTS
AB Maternal systemic inflammation increases risk for neurodevelopmental disorders like autism, ADHD, and schizophrenia in offspring. Notably, these disorders are male-biased. Studies have implicated immune system dysfunction in the etiology of these disorders, and rodent models of maternal immune activation provide useful tools to examine mechanisms of sex-dependent effects on brain development, immunity, and behavior. Here, we employed an allergen-induced model of maternal inflammation in rats to characterize levels of mast cells and microglia in the perinatal period in male and female offspring, as well as social, emotional, and cognitive behaviors throughout the lifespan. Adult female rats were sensitized to ovalbumin (OVA), bred, and challenged intranasally on gestational day 15 of pregnancy with OVA or saline. Allergic inflammation upregulated microglia in the fetal brain, increased mast cell number in the hippocampus on the day of birth, and conferred region-, time- and sex- specific changes in microglia measures. Additionally, offspring of OVA-exposed mothers subsequently exhibited abnormal social behavior, hyperlocomotion, and reduced cognitive flexibility. These data demonstrate the long-term effects of maternal allergic challenge on offspring development and provide a basis for understanding neurodevelopmental disorders linked to maternal systemic inflammation in humans.
C1 [Joshi, Aarohi; Platko, Steven; Krug, Annemarie R.; Franceschelli, Dominic V.; Galan, Anabel; Dodson, Claire M.; Lenz, Kathryn M.] Ohio State Univ, Dept Psychol, 1835 Neil Ave, Columbus, OH 43210 USA.
   [Lenz, Kathryn M.] Ohio State Univ, Dept Neurosci, Columbus, OH 43210 USA.
   [Breach, Michaela R.; Dye, Courtney N.; Gilfarb, Rachel A.] Ohio State Univ, Neurosci Grad Program, Columbus, OH 43210 USA.
   [Lenz, Kathryn M.] Ohio State Univ, Inst Behav Med Res, Columbus, OH 43210 USA.
C3 University System of Ohio; Ohio State University; University System of
   Ohio; Ohio State University; University System of Ohio; Ohio State
   University; University System of Ohio; Ohio State University
RP Lenz, KM (corresponding author), Ohio State Univ, Dept Psychol, 1835 Neil Ave, Columbus, OH 43210 USA.
EM lenz.56@osu.edu
OI Dye, Courtney/0000-0001-5082-3257; Gilfarb, Rachel/0000-0002-7992-7655;
   Platko, Steven/0000-0002-2135-6001
FU NIH [R21MH105826]
FX This work was supported by NIH R21MH105826 to KML.
CR Aguilar-Valles A, 2020, FRONT PSYCHIATRY, V11, DOI 10.3389/fpsyt.2020.00852
   Argue Kathryn J, 2015, Curr Neurobiol, V6, P17
   Ashwood P, 2011, BRAIN BEHAV IMMUN, V25, P40, DOI 10.1016/j.bbi.2010.08.003
   Auger AP, 2009, J NEUROENDOCRINOL, V21, P519, DOI 10.1111/j.1365-2826.2009.01871.x
   Baio J, 2018, MMWR SURVEILL SUMM, V67, P1, DOI 10.15585/mmwr.ss6706a1
   Bilbo SD, 2018, EXP NEUROL, V299, P241, DOI 10.1016/j.expneurol.2017.07.002
   Birrell JM, 2000, J NEUROSCI, V20, P4320
   Bolton JL, 2014, BRAIN BEHAV IMMUN, V37, P30, DOI 10.1016/j.bbi.2013.10.029
   Bolton JL, 2012, FASEB J, V26, P4743, DOI 10.1096/fj.12-210989
   Borrell J, 2002, NEUROPSYCHOPHARMACOL, V26, P204, DOI 10.1016/S0893-133X(01)00360-8
   Bowers J Michael, 2010, Biol Sex Differ, V1, P8, DOI 10.1186/2042-6410-1-8
   Brown AS, 2012, DEV NEUROBIOL, V72, P1272, DOI 10.1002/dneu.22024
   Brown VJ, 2016, CURR TOP BEHAV NEURO, V28, P363, DOI 10.1007/7854_2015_5002
   Canetta S, 2016, MOL PSYCHIATR, V21, P956, DOI 10.1038/mp.2015.222
   Canetta S, 2014, AM J PSYCHIAT, V171, P960, DOI 10.1176/appi.ajp.2014.13121579
   Catala-Lopez F, 2012, BMC PSYCHIATRY, V12, DOI 10.1186/1471-244X-12-168
   Chen SW, 2016, BEHAV BRAIN RES, V296, P61, DOI 10.1016/j.bbr.2015.08.035
   Chiavegatto S, 1998, LIFE SCI, V62, P1875, DOI 10.1016/S0024-3205(98)00154-4
   Ciernia AV, 2018, GLIA, V66, P505, DOI 10.1002/glia.23261
   Croen LA, 2005, ARCH PEDIAT ADOL MED, V159, P151, DOI 10.1001/archpedi.159.2.151
   Cunningham CL, 2013, J NEUROSCI, V33, P4216, DOI 10.1523/JNEUROSCI.3441-12.2013
   Czura CJ, 2007, PSYCHONEUROIMMUNOLOGY, VOLS I AND II, 4TH EDITION, P85
   Depino AM, 2015, NEUROSCIENCE, V299, P56, DOI 10.1016/j.neuroscience.2015.04.065
   Deverman BE, 2009, NEURON, V64, P61, DOI 10.1016/j.neuron.2009.09.002
   Dong HQ, 2014, MED SCI MONIT BASIC, V20, P200, DOI 10.12659/MSMBR.893093
   Estes ML, 2015, NAT REV NEUROSCI, V16, P469, DOI 10.1038/nrn3978
   Frost JL, 2016, TRENDS CELL BIOL, V26, P587, DOI 10.1016/j.tcb.2016.02.006
   Ganong WF, 2000, CLIN EXP PHARMACOL P, V27, P422, DOI 10.1046/j.1440-1681.2000.03259.x
   Garay PA, 2013, BRAIN BEHAV IMMUN, V31, P54, DOI 10.1016/j.bbi.2012.07.008
   Giovanoli S, 2013, SCIENCE, V339, P1095, DOI 10.1126/science.1228261
   Graciarena M, 2010, BRAIN BEHAV IMMUN, V24, P1301, DOI 10.1016/j.bbi.2010.06.005
   Hanamsagar R, 2016, J STEROID BIOCHEM, V160, P127, DOI 10.1016/j.jsbmb.2015.09.039
   Hava G, 2006, DEV PSYCHOBIOL, V48, P162, DOI 10.1002/dev.20116
   Instanes JT, 2017, BIOL PSYCHIAT, V81, P452, DOI 10.1016/j.biopsych.2015.11.024
   Jarskog LF, 1997, INT J DEV NEUROSCI, V15, P711, DOI 10.1016/S0736-5748(97)00029-4
   Joshi A, 2019, HORM BEHAV, V113, P76, DOI 10.1016/j.yhbeh.2019.04.012
   Juckel G, 2011, SCHIZOPHR RES, V131, P96, DOI 10.1016/j.schres.2011.06.018
   Khalaf-Nazzal R, 2013, NEUROSCIENCE, V248, P225, DOI 10.1016/j.neuroscience.2013.05.061
   Khalil M, 2007, BRAIN RES, V1171, P18, DOI 10.1016/j.brainres.2007.07.034
   Kim YS, 2011, AM J PSYCHIAT, V168, P904, DOI 10.1176/appi.ajp.2011.10101532
   Kirsten TB, 2012, J NEUROSCI RES, V90, P1903, DOI 10.1002/jnr.23089
   Kirsten TB, 2010, NEUROIMMUNOMODULAT, V17, P240, DOI 10.1159/000290040
   Kirsten TB, 2010, BEHAV BRAIN RES, V211, P77, DOI 10.1016/j.bbr.2010.03.009
   Kloiber S, 2020, NEUROSCI BIOBEHAV R, V112, P213, DOI 10.1016/j.neubiorev.2020.02.005
   Knuesel I, 2014, NAT REV NEUROL, V10, P643, DOI 10.1038/nrneurol.2014.187
   Kopec AM, 2018, NAT COMMUN, V9, DOI 10.1038/s41467-018-06118-z
   LAMBRACHTHALL M, 1990, DEV BRAIN RES, V56, P151, DOI 10.1016/0165-3806(90)90077-C
   Larson AA, 2011, BRAIN RES, V1395, P30, DOI 10.1016/j.brainres.2011.04.033
   Lenz KM, 2019, SCI REP-UK, V9, DOI 10.1038/s41598-019-41258-2
   Lenz KM, 2018, J NEUROSCI, V38, P8044, DOI 10.1523/JNEUROSCI.1176-18.2018
   Lenz KM, 2013, J NEUROSCI, V33, P2761, DOI 10.1523/JNEUROSCI.1268-12.2013
   Leuner B, 2014, PLOS ONE, V9, DOI 10.1371/journal.pone.0089912
   Ling ZD, 2002, MOVEMENT DISORD, V17, P116, DOI 10.1002/mds.10078
   Liston C, 2006, J NEUROSCI, V26, P7870, DOI 10.1523/JNEUROSCI.1184-06.2006
   Lyall K, 2014, J AUTISM DEV DISORD, V44, P1546, DOI 10.1007/s10803-013-2017-2
   Makinson R, 2017, BRAIN BEHAV IMMUN, V66, P277, DOI 10.1016/j.bbi.2017.07.016
   Malkova NV, 2012, BRAIN BEHAV IMMUN, V26, P607, DOI 10.1016/j.bbi.2012.01.011
   Manitz MP, 2013, SCHIZOPHR RES, V143, P221, DOI 10.1016/j.schres.2012.10.028
   Matcovitch-Natan O, 2016, SCIENCE, V353, DOI 10.1126/science.aad8670
   McAlonan K, 2003, BEHAV BRAIN RES, V146, P97, DOI 10.1016/j.bbr.2003.09.019
   McCarthy MM, 2019, NEUROPSYCHOPHARMACOL, V44, P38, DOI 10.1038/s41386-018-0138-1
   McCarthy MM, 2017, NAT REV NEUROSCI, V18, P471, DOI 10.1038/nrn.2017.61
   MEANEY MJ, 1981, HORM BEHAV, V15, P197, DOI 10.1016/0018-506X(81)90028-3
   Meyer U, 2006, J NEUROSCI, V26, P4752, DOI 10.1523/JNEUROSCI.0099-06.2006
   Meyer U, 2019, TRENDS NEUROSCI, V42, P793, DOI 10.1016/j.tins.2019.08.001
   Meyer U, 2014, BIOL PSYCHIAT, V75, P307, DOI 10.1016/j.biopsych.2013.07.011
   Meyer U, 2011, PHARMACOL THERAPEUT, V132, P96, DOI 10.1016/j.pharmthera.2011.06.003
   Meyer U, 2009, NEUROSCI BIOBEHAV R, V33, P1061, DOI 10.1016/j.neubiorev.2009.05.001
   Missault S, 2014, BRAIN BEHAV IMMUN, V42, P138, DOI 10.1016/j.bbi.2014.06.013
   Miyamoto A, 2016, NAT COMMUN, V7, DOI 10.1038/ncomms12540
   Monji A, 2013, PROG NEURO-PSYCHOPH, V42, P115, DOI 10.1016/j.pnpbp.2011.12.002
   Nautiyal KM, 2012, EUR J NEUROSCI, V36, P2347, DOI 10.1111/j.1460-9568.2012.08138.x
   Nautiyal KM, 2008, P NATL ACAD SCI USA, V105, P18053, DOI 10.1073/pnas.0809479105
   Nelson LH, 2021, NEUROSCIENCE, V453, P237, DOI 10.1016/j.neuroscience.2020.10.009
   Nelson LH, 2019, PROG NEUROBIOL, V176, P103, DOI 10.1016/j.pneurobio.2018.09.002
   Nelson LH, 2017, BRAIN BEHAV IMMUN, V64, P11, DOI 10.1016/j.bbi.2017.03.010
   Nelson LH, 2017, BEHAV BRAIN RES, V316, P279, DOI 10.1016/j.bbr.2016.09.006
   Novick D, 2012, J PSYCHIATR RES, V46, P856, DOI 10.1016/j.jpsychires.2012.03.017
   Nugent BM, 2018, NAT COMMUN, V9, DOI 10.1038/s41467-018-04992-1
   Nugent BM, 2015, FRONT NEUROENDOCRIN, V39, P28, DOI 10.1016/j.yfrne.2015.09.001
   PELLIS SM, 1990, DEV PSYCHOBIOL, V23, P215, DOI 10.1002/dev.420230303
   Penteado SHW, 2014, EUR J PHARMACOL, V738, P342, DOI 10.1016/j.ejphar.2014.05.058
   Radewicz K, 2000, J NEUROPATH EXP NEUR, V59, P137, DOI 10.1093/jnen/59.2.137
   Ratnayake U, 2013, FRONT NEUROSCI-SWITZ, V7, DOI 10.3389/fnins.2013.00180
   Santos-Galindo Maria, 2011, Biol Sex Differ, V2, P7, DOI 10.1186/2042-6410-2-7
   Schafer DP, 2012, NEURON, V74, P691, DOI 10.1016/j.neuron.2012.03.026
   Schwartzer JJ, 2015, TRANSL PSYCHIAT, V5, DOI 10.1038/tp.2015.40
   Schwartzer JJ, 2017, BRAIN BEHAV IMMUN, V63, P99, DOI 10.1016/j.bbi.2016.09.007
   Schwarz JM, 2012, HORM BEHAV, V62, P243, DOI 10.1016/j.yhbeh.2012.02.018
   Schwarz JM, 2012, J NEUROCHEM, V120, P948, DOI 10.1111/j.1471-4159.2011.07630.x
   Shigemoto-Mogami Y, 2014, J NEUROSCI, V34, P2231, DOI 10.1523/JNEUROSCI.1619-13.2014
   Sierra A, 2008, GLIA, V56, P659, DOI 10.1002/glia.20644
   Silver R, 2013, TRENDS NEUROSCI, V36, P513, DOI 10.1016/j.tins.2013.06.001
   Smolders S, 2018, BRAIN BEHAV IMMUN, V73, P51, DOI 10.1016/j.bbi.2018.06.001
   Squarzoni P, 2014, CELL REP, V8, P1271, DOI 10.1016/j.celrep.2014.07.042
   Steinberg Benjamin E, 2016, Bioelectron Med, V3, P7
   Suzuki K, 2013, JAMA PSYCHIAT, V70, P49, DOI 10.1001/jamapsychiatry.2013.272
   Taylor PV, 2012, BIOL SEX DIFFER, V3, DOI 10.1186/2042-6410-3-15
   Theoharides TC, 2016, EUR J PHARMACOL, V778, P96, DOI 10.1016/j.ejphar.2015.03.086
   Thorup A, 2014, EUR PSYCHIAT, V29, P44, DOI 10.1016/j.eurpsy.2012.11.005
   Thorup A, 2007, J NERV MENT DIS, V195, P396, DOI 10.1097/01.nmd.0000253784.59708.dd
   Van den Eynde K, 2014, BEHAV BRAIN RES, V258, P179, DOI 10.1016/j.bbr.2013.10.005
   VANDERSCHUREN LJMJ, 1995, PHYSIOL BEHAV, V58, P119, DOI 10.1016/0031-9384(94)00385-I
   Vanderschuren LJMJ, 2016, NEUROSCI BIOBEHAV R, V70, P86, DOI 10.1016/j.neubiorev.2016.07.025
   Vanderschuren LJMJ, 2014, CURR TOP BEHAV NEURO, V16, P189, DOI 10.1007/7854_2013_268
   VanRyzin JW, 2019, NEURON, V102, P435, DOI 10.1016/j.neuron.2019.02.006
   VanRyzin JW, 2016, ENEURO, V3, DOI 10.1523/ENEURO.0297-16.2016
   Vargas DL, 2005, ANN NEUROL, V57, P67, DOI 10.1002/ana.20315
   Vuillermot S, 2012, J NEUROSCI, V32, P436, DOI 10.1523/JNEUROSCI.4831-11.2012
   Vuillermot S, 2010, J NEUROSCI, V30, P1270, DOI 10.1523/JNEUROSCI.5408-09.2010
   Weinhard L, 2018, NAT COMMUN, V9, DOI 10.1038/s41467-018-03566-5
   Werling DM, 2016, NAT COMMUN, V7, DOI 10.1038/ncomms10717
   Wernersson S, 2014, NAT REV IMMUNOL, V14, P478, DOI 10.1038/nri3690
   Willcutt E, 2012, NEUROTHERAPEUTICS, V9, P490, DOI 10.1007/s13311-012-0135-8
   Wynne O, 2011, STRESS, V14, P247, DOI 10.3109/10253890.2010.532576
   Zhan Y, 2014, NAT NEUROSCI, V17, P400, DOI 10.1038/nn.3641
   Zhang X, 2016, CELL PHYSIOL BIOCHEM, V38, P1520, DOI 10.1159/000443093
   ZHUANG XX, 1993, HORM BEHAV, V27, P283, DOI 10.1006/hbeh.1993.1021
NR 118
TC 8
Z9 8
U1 3
U2 8
PU ACADEMIC PRESS INC ELSEVIER SCIENCE
PI SAN DIEGO
PA 525 B ST, STE 1900, SAN DIEGO, CA 92101-4495 USA
SN 0889-1591
EI 1090-2139
J9 BRAIN BEHAV IMMUN
JI Brain Behav. Immun.
PD JUL
PY 2021
VL 95
BP 269
EP 286
DI 10.1016/j.bbi.2021.03.025
EA JUN 2021
PG 18
WC Immunology; Neurosciences; Psychiatry
WE Science Citation Index Expanded (SCI-EXPANDED)
SC Immunology; Neurosciences & Neurology; Psychiatry
GA SN7AC
UT WOS:000658438500001
PM 33798637
OA Green Accepted
DA 2022-12-12
ER

PT J
AU Jiang, NM
   Cowan, M
   Moonah, SN
   Petri, WA
AF Jiang, Nona M.
   Cowan, Maureen
   Moonah, Shannon N.
   Petri, William A., Jr.
TI The Impact of Systemic Inflammation on Neurodevelopment
SO TRENDS IN MOLECULAR MEDICINE
LA English
DT Review
ID MATERNAL IMMUNE ACTIVATION; ENVIRONMENTAL ENTEROPATHY;
   BRAIN-DEVELOPMENT; HIPPOCAMPAL NEUROGENESIS; DEVELOPING-COUNTRIES;
   EXTREMELY PRETERM; CHILD-DEVELOPMENT; MICROGLIA EMERGE; CYTOKINE LEVELS;
   CEREBRAL-PALSY
AB Inflammatory mediators affect the brain during development. Neurodevelopmental disorders such as autism spectrum disorders, cognitive impairment, cerebral palsy, epilepsy, and schizophrenia have been linked to early life inflammation. Recent advances have shown the effects of systemic inflammation on childrens neurodevelopment. We discuss the potential mechanisms by which inflammatory molecules can exert their effects on the developing brain and consider the roles of MHC class I molecules, the HPA axis, glial cells, and monoamine metabolism. Methods to prevent the effects of cytokine imbalance may lead to the development of new therapeutics for neuropsychiatric disorders. Future research should focus on identifying at-risk individuals and early effective interventions to prevent long-term neurodevelopmental disabilities.
C1 [Jiang, Nona M.; Cowan, Maureen; Moonah, Shannon N.; Petri, William A., Jr.] Univ Virginia, Dept Med, Div Infect Dis, MR4 Bldg Room 2115, Charlottesville, VA 22908 USA.
   [Jiang, Nona M.] Yale Univ, Dept Med, New Haven, CT 06520 USA.
C3 University of Virginia; Yale University
RP Petri, WA (corresponding author), Univ Virginia, Dept Med, Div Infect Dis, MR4 Bldg Room 2115, Charlottesville, VA 22908 USA.
EM wap3g@Virginia.EDU
RI Petri, William/AAL-3642-2020; Petri, William A./D-3639-2019
OI Petri, William/0000-0002-7268-1218; 
FU NIAID NIH HHS [T32 AI007496, R01 AI043596, K08 AI119181, T35 AI060528]
   Funding Source: Medline; NATIONAL INSTITUTE OF ALLERGY AND INFECTIOUS
   DISEASES [K08AI119181, R01AI043596, T35AI060528] Funding Source: NIH
   RePORTER
CR Aarum J, 2003, P NATL ACAD SCI USA, V100, P15983, DOI 10.1073/pnas.2237050100
   Abrahams VM, 2006, HUM REPROD, V21, P2432, DOI 10.1093/humrep/del178
   Bialas AR, 2013, NAT NEUROSCI, V16, P1773, DOI 10.1038/nn.3560
   Bierhaus A, 2003, P NATL ACAD SCI USA, V100, P1920, DOI 10.1073/pnas.0438019100
   Brown AS, 2014, MOL PSYCHIATR, V19, P259, DOI 10.1038/mp.2012.197
   Brown AS, 2004, AM J PSYCHIAT, V161, P889, DOI 10.1176/appi.ajp.161.5.889
   Buka SL, 2001, BRAIN BEHAV IMMUN, V15, P411, DOI 10.1006/brbi.2001.0644
   Canetta S, 2014, AM J PSYCHIAT, V171, P960, DOI 10.1176/appi.ajp.2014.13121579
   Carlo WA, 2011, J PEDIATR-US, V159, P919, DOI 10.1016/j.jpeds.2011.05.042
   Choi GB, 2016, SCIENCE, V351, P933, DOI 10.1126/science.aad0314
   Colonna M, 2017, ANNU REV IMMUNOL, V35, P441, DOI 10.1146/annurev-immunol-051116-052358
   Cryan JF, 2012, NAT REV NEUROSCI, V13, P701, DOI 10.1038/nrn3346
   Dahlgren J, 2006, PEDIATR RES, V60, P147, DOI 10.1203/01.pdr.0000230026.74139.18
   Dammann O, 2008, CLIN PERINATOL, V35, P643, DOI 10.1016/j.clp.2008.07.011
   Deckert M, 2006, ACTA NEUROPATHOL, V111, P548, DOI 10.1007/s00401-006-0062-z
   Derecki NC, 2010, J EXP MED, V207, P1067, DOI 10.1084/jem.20091419
   Deverman BE, 2009, NEURON, V64, P61, DOI 10.1016/j.neuron.2009.09.002
   Donowitz JR, 2016, MBIO, V7, DOI 10.1128/mBio.02102-15
   Dunn AJ, 2000, ANN NY ACAD SCI, V917, P608, DOI 10.1111/j.1749-6632.2000.tb05426.x
   Ellman LM, 2010, SCHIZOPHR RES, V121, P46, DOI 10.1016/j.schres.2010.05.014
   Estes ML, 2016, SCIENCE, V353, P772, DOI 10.1126/science.aag3194
   Estes ML, 2015, NAT REV NEUROSCI, V16, P469, DOI 10.1038/nrn3978
   Garay PA, 2013, BRAIN BEHAV IMMUN, V31, P54, DOI 10.1016/j.bbi.2012.07.008
   Girard S, 2010, J IMMUNOL, V184, P3997, DOI 10.4049/jimmunol.0903349
   GIULIAN D, 1986, J NEUROSCI, V6, P2163
   Glynn MW, 2011, NAT NEUROSCI, V14, P442, DOI 10.1038/nn.2764
   Goeden N, 2016, J NEUROSCI, V36, P6041, DOI 10.1523/JNEUROSCI.2534-15.2016
   Goines PE, 2011, MOL AUTISM, V2, DOI 10.1186/2040-2392-2-13
   Grantham-McGregor S, 2007, LANCET, V369, P60, DOI 10.1016/S0140-6736(07)60032-4
   Hanisch UK, 2002, GLIA, V40, P140, DOI 10.1002/glia.10161
   Harrison JK, 1998, P NATL ACAD SCI USA, V95, P10896, DOI 10.1073/pnas.95.18.10896
   Hedtjarn M, 2005, NEUROSCI LETT, V373, P16, DOI 10.1016/j.neulet.2004.09.062
   Hedtjarn M, 2002, J NEUROSCI, V22, P5910
   Hickman SE, 2013, NAT NEUROSCI, V16, P1896, DOI 10.1038/nn.3554
   Hospital T. G., 2009, METHODS, V122, P287
   Hsiao EY, 2013, CELL, V155, P1451, DOI 10.1016/j.cell.2013.11.024
   Hsiao EY, 2011, BRAIN BEHAV IMMUN, V25, P604, DOI 10.1016/j.bbi.2010.12.017
   Jiang NM, 2017, AM J TROP MED HYG, V97, P974, DOI 10.4269/ajtmh.17-0083
   Jiang NM, 2014, BMC PEDIATR, V14, DOI 10.1186/1471-2431-14-50
   Kierdorf K, 2013, NAT NEUROSCI, V16, P273, DOI 10.1038/nn.3318
   Kim S, 2017, NATURE, V549, P528, DOI 10.1038/nature23910
   Knuesel I, 2014, NAT REV NEUROL, V10, P643, DOI 10.1038/nrneurol.2014.187
   Korpe PS, 2012, TRENDS MOL MED, V18, P328, DOI 10.1016/j.molmed.2012.04.007
   Kuban KCK, 2017, J PEDIATR-US, V180, P116, DOI 10.1016/j.jpeds.2016.09.054
   Kuban KCK, 2015, PEDIATR NEUROL, V52, P42, DOI 10.1016/j.pediatrneurol.2014.10.005
   LEE SC, 1993, J IMMUNOL, V150, P2659
   Lee SE, 2016, BRAIN BEHAV IMMUN, V56, P253, DOI 10.1016/j.bbi.2016.03.023
   Leviton A, 2016, EARLY HUM DEV, V93, P25, DOI 10.1016/j.earlhumdev.2015.11.004
   Malaeb S, 2009, J CHILD NEUROL, V24, P1119, DOI 10.1177/0883073809338066
   Meyer U, 2014, BIOL PSYCHIAT, V75, P307, DOI 10.1016/j.biopsych.2013.07.011
   Miller AH, 2016, NAT REV IMMUNOL, V16, P22, DOI 10.1038/nri.2015.5
   Minagawa K, 2002, CYTOKINE, V17, P164, DOI 10.1006/cyto.2001.0988
   Monje ML, 2003, SCIENCE, V302, P1760, DOI 10.1126/science.1088417
   Muller N, 2008, CURR PHARM DESIGN, V14, P1452, DOI 10.2174/138161208784480243
   Nadeau-Vallee M, 2015, J IMMUNOL, V195, P3402, DOI 10.4049/jimmunol.1500758
   Naylor C, 2015, EBIOMEDICINE, V2, P1759, DOI 10.1016/j.ebiom.2015.09.036
   Nelson KB, 1998, ANN NEUROL, V44, P665, DOI 10.1002/ana.410440413
   Ngobeni R, 2017, J INFECT DIS, V216, P1592, DOI 10.1093/infdis/jix535
   Ngobeni R, 2017, J INFECT DIS, V215, P1294, DOI 10.1093/infdis/jix076
   O'Shea TM, 2014, PEDIATR RES, V75, P781, DOI 10.1038/pr.2014.41
   Paolicelli RC, 2011, SCIENCE, V333, P1456, DOI 10.1126/science.1202529
   Patterson PH, 2009, BEHAV BRAIN RES, V204, P313, DOI 10.1016/j.bbr.2008.12.016
   Petri WA, 2014, BMC MED, V12, DOI 10.1186/s12916-014-0187-1
   Ponzio NM, 2007, ANN NY ACAD SCI, V1107, P118, DOI 10.1196/annals.1381.013
   Reisinger S, 2015, PHARMACOL THERAPEUT, V149, P213, DOI 10.1016/j.pharmthera.2015.01.001
   Salter MW, 2017, NAT MED, V23, P1018, DOI 10.1038/nm.4397
   Schafer DP, 2012, NEURON, V74, P691, DOI 10.1016/j.neuron.2012.03.026
   Scheller J, 2011, BBA-MOL CELL RES, V1813, P878, DOI 10.1016/j.bbamcr.2011.01.034
   Sekar A, 2016, NATURE, V530, P177, DOI 10.1038/nature16549
   Shatz CJ, 2009, NEURON, V64, P40, DOI 10.1016/j.neuron.2009.09.044
   Sheng JP, 2015, IMMUNITY, V43, P382, DOI 10.1016/j.immuni.2015.07.016
   Spann MN, 2018, J NEUROSCI, V38, P2877, DOI 10.1523/JNEUROSCI.2272-17.2018
   Stevens B, 2007, CELL, V131, P1164, DOI 10.1016/j.cell.2007.10.036
   Turnbull AV, 1995, BRAIN BEHAV IMMUN, V9, P253, DOI 10.1006/brbi.1995.1026
   Vainchtein ID, 2018, SCIENCE, V359, P1269, DOI 10.1126/science.aal3589
   Vallieres L, 2002, J NEUROSCI, V22, P486, DOI 10.1523/JNEUROSCI.22-02-00486.2002
   Walker SP, 2007, LANCET, V369, P145, DOI 10.1016/S0140-6736(07)60076-2
   Walsh JT, 2015, J CLIN INVEST, V125, P699, DOI [10.1172/JCI176210, 10.1172/JCI76210]
   Walton NM, 2006, GLIA, V54, P815, DOI 10.1002/glia.20419
   Wong H, 2018, EXP NEUROL, V299, P228, DOI 10.1016/j.expneurol.2017.04.010
   Wu WL, 2017, BRAIN BEHAV IMMUN, V62, P11, DOI 10.1016/j.bbi.2016.11.007
   Xing Z, 1998, J CLIN INVEST, V101, P311, DOI 10.1172/JCI1368
   Ye L, 2013, J NEUROCHEM, V125, P897, DOI 10.1111/jnc.12263
   Zaretsky MV, 2004, OBSTET GYNECOL, V103, P546, DOI 10.1097/01.AOG.0000114980.40445.83
NR 84
TC 121
Z9 123
U1 3
U2 25
PU ELSEVIER SCI LTD
PI OXFORD
PA THE BOULEVARD, LANGFORD LANE, KIDLINGTON, OXFORD OX5 1GB, OXON, ENGLAND
SN 1471-4914
EI 1471-499X
J9 TRENDS MOL MED
JI Trends Mol. Med
PD SEP
PY 2018
VL 24
IS 9
BP 794
EP 804
DI 10.1016/j.molmed.2018.06.008
PG 11
WC Biochemistry & Molecular Biology; Cell Biology; Medicine, Research &
   Experimental
WE Science Citation Index Expanded (SCI-EXPANDED)
SC Biochemistry & Molecular Biology; Cell Biology; Research & Experimental
   Medicine
GA GR3UI
UT WOS:000442521000008
PM 30006148
OA Green Accepted
DA 2022-12-12
ER

PT J
AU Kutlu, A
   Cevher Binici, N
AF Kutlu, Ayse
   Cevher Binici, Nagihan
TI Does increased neutrophil-lymphocyte ratio predict autism spectrum
   disorder?
SO ANADOLU PSIKIYATRI DERGISI-ANATOLIAN JOURNAL OF PSYCHIATRY
LA English
DT Article
DE Neutrophil-lymphocyte ratio; platelet-lymphocyte ratio; autism spectrum
   disorder; inflammation
ID PERIPHERAL-BLOOD; NEOPTERIN LEVELS; CHILDREN; SEROTONIN; INFECTION;
   PLATELET; ASSOCIATION; EXPRESSION; CELLS
AB Objective: Although autism spectrum disorder (ASD) is one of the most studied neurodevelopmental disorders, its etiology has not been fully elucidated. A growing body of evidence suggest the role of neuroinflammation in the etiology of ASD. Neutrophil to lymphocyte ratio (NLR) and platelet to lymphocyte ratio (PLR) are markers of systemic inflammation. In this study, we aimed to evaluate NLR and PLR in children with ASD comparison to healthy controls. Methods: We reviewed the medical files of children with ASD in the ages of 2 to 5. The ASD group were consisted of drug-naive 64 children who had complete blood count within a month of assessment. Age and sex matched 64 healthy children without any psychiatric disorders were recruited from the healthy child outpatient unit of the hospital. Results: NLRs were significantly higher in ASD. Children with ASD had significantly higher neutrophil counts but lower platelet and lymphocyte counts compared to those of healthy controls. NLR was found to be a predictor of ASD. Conclusions: Increased NLRs support the hypothesis of the involvement of neuroinflammation in the underlying physiopathology of ASD. Even though recent evidence is not enough to suggest that in young children increased NLR levels may be used as screening and early intervention predictor, it should be kept in mind and may inspire new studies. Further longitudinal studies with larger sample size and homogeneous groups regarding the age and subtypes may clarify the inflammatory involvement in ASD.
C1 [Kutlu, Ayse; Cevher Binici, Nagihan] Univ Hlth Sci, Dr Behcet Uz Child Dis & Pediat Surg Training & R, Dept Child & Adolescent Pyschiatry, Izmir, Turkey.
C3 Izmir Dr Behcet Uz Children's Disease & Surgery Training & Research
   Hospital; University of Health Sciences Turkey
RP Kutlu, A (corresponding author), Ismet Kaptan Mah Sezer Dogan Sok 11, TR-35220 Alsancak Konak Izmir, Turkey.
EM kutluayse@hotmail.com
RI Kutlu, Ayşe/AAA-4108-2020; Cevher, Nagihan/Q-2206-2018
OI Cevher, Nagihan/0000-0002-4715-1768
CR American Psychiatric Association, 2000, DIAGNOSTIC STAT MANU, V4th, DOI 10.1176/appi.books.9780890425596
   ANDERSON GM, 1987, J CHILD PSYCHOL PSYC, V28, P885, DOI 10.1111/j.1469-7610.1987.tb00677.x
   Ashwood P, 2011, BRAIN BEHAV IMMUN, V25, P840, DOI 10.1016/j.bbi.2010.09.002
   Ashwood P, 2011, PLOS ONE, V6, DOI 10.1371/journal.pone.0019299
   Ashwood P, 2011, BRAIN BEHAV IMMUN, V25, P40, DOI 10.1016/j.bbi.2010.08.003
   Atladottir HO, 2010, J AUTISM DEV DISORD, V40, P1423, DOI 10.1007/s10803-010-1006-y
   Atladottir HO, 2009, PEDIATRICS, V124, P687, DOI 10.1542/peds.2008-2445
   Bijl N, 2015, MOL AUTISM, V6, DOI 10.1186/s13229-015-0051-y
   Bilbo SD, 2018, EXP NEUROL, V299, P241, DOI 10.1016/j.expneurol.2017.07.002
   Bilbo SD, 2012, FRONT NEUROENDOCRIN, V33, P267, DOI 10.1016/j.yfrne.2012.08.006
   Bodur S, 2014, INT J DEV DISABIL, V60, P109, DOI 10.1179/2047387713Y.0000000029
   Careaga M, 2017, BIOL PSYCHIAT, V81, P434, DOI 10.1016/j.biopsych.2015.08.036
   CHESS S, 1977, J AUTISM CHILD SCHIZ, V7, P69, DOI 10.1007/BF01531116
   Demir S, 2015, NEUROPSYCH DIS TREAT, V11, P2253, DOI 10.2147/NDT.S89470
   Durmazlar N, 1998, DEV MED CHILD NEUROL, V40, P411
   Enstrom AM, 2009, BRAIN BEHAV IMMUN, V23, P124, DOI 10.1016/j.bbi.2008.08.001
   Ferguson BJ, 2016, BRAIN BEHAV IMMUN, V58, P57, DOI 10.1016/j.bbi.2016.05.009
   GELLER E, 1988, J AUTISM DEV DISORD, V18, P119, DOI 10.1007/BF02211822
   Gladysz D, 2018, MOL NEUROBIOL, V55, P6387, DOI 10.1007/s12035-017-0822-x
   GREER MK, 1989, J AUTISM DEV DISORD, V19, P317, DOI 10.1007/BF02211849
   Guloksuz SA, 2017, REV BRAS PSIQUIATR, V39, P195, DOI 10.1590/1516-4446-2015-1843
   Tural Hesapcioglu S, 2019, INT J DEV DISABIL, V65, P73, DOI 10.1080/20473869.2017.1371369
   Kalelioglu T, 2015, PSYCHIAT RES, V228, P925, DOI 10.1016/j.psychres.2015.05.110
   Kuyumcu ME, 2012, DEMENT GERIATR COGN, V34, P69, DOI 10.1159/000341583
   Depino AM, 2013, MOL CELL NEUROSCI, V53, P69, DOI 10.1016/j.mcn.2012.10.003
   Masi A, 2017, NEUROSCI BULL, V33, P194, DOI 10.1007/s12264-017-0103-8
   McBride A, 1998, J AM ACAD CHILD PSY, V37, P767, DOI 10.1097/00004583-199807000-00017
   Mead J, 2015, IMMUNOL LETT, V163, P49, DOI 10.1016/j.imlet.2014.11.006
   Meltzer A, 2017, NEUROPSYCHOPHARMACOL, V42, P284, DOI 10.1038/npp.2016.158
   Mostafa GA, 2010, J CHILD NEUROL, V25, P328, DOI 10.1177/0883073809339393
   Owen J.A., 2013, KUBY IMMUNOLOGY
   Ozturk C, 2014, PLATELETS, V26, P1
   RITVO ER, 1970, ARCH GEN PSYCHIAT, V23, P566
   Savasir I, 2006, ANKARA GELISIM TARAM
   SCHOPLER E, 1980, J AUTISM DEV DISORD, V10, P91, DOI 10.1007/BF02408436
   Semiz M, 2014, PSYCHIAT DANUB, V26, P220
   Sweeten TL, 2003, AM J PSYCHIAT, V160, P1691, DOI 10.1176/appi.ajp.160.9.1691
   Wasilewska J, 2012, ARCH MED SCI, V8, P324, DOI 10.5114/aoms.2012.28561
   Yamashita Y, 2003, J AUTISM DEV DISORD, V33, P455, DOI 10.1023/A:1025023131029
   Yirmiya R, 2011, BRAIN BEHAV IMMUN, V25, P181, DOI 10.1016/j.bbi.2010.10.015
   Zahorec R, 2001, Bratisl Lek Listy, V102, P5
   Zhao HX, 2015, INT J DEV NEUROSCI, V41, P92, DOI 10.1016/j.ijdevneu.2015.02.002
NR 42
TC 8
Z9 8
U1 3
U2 8
PU CUMHURIYET UNIV TIP FAK PSIKIYATRI ANABILIM DALI
PI SIVAS
PA CUMHURIYET UNIV TIP FAK PSIKIYATRI ABD, SIVAS, 58140, TURKEY
EI 1302-6631
J9 ANADOLU PSIKIYATR DE
JI Anadolu Psikiyatr. Derg.
PD DEC
PY 2018
VL 19
IS 6
BP 607
EP 614
DI 10.5455/apd.296339
PG 8
WC Psychiatry
WE Science Citation Index Expanded (SCI-EXPANDED)
SC Psychiatry
GA GX5FC
UT WOS:000447767900011
DA 2022-12-12
ER

PT J
AU Gunduz, E
   Gullu, MN
   Zengin, Y
   Dursun, R
   Icer, M
   Ozhasenekler, A
   Karakoc, Y
   Orak, M
AF Gunduz, Ercan
   Gullu, Mehmet Nezir
   Zengin, Yilmaz
   Dursun, Recep
   Icer, Mustafa
   Ozhasenekler, Ayhan
   Karakoc, Yenal
   Orak, Murat
TI Adult-Onset Still's Disease: Case Report
SO JOURNAL OF EMERGENCY MEDICINE CASE REPORTS
LA English
DT Article
DE Adult-onset Still's disease; fever; macular rash
AB Introduction: Adult-onset Still's disease (ASD) is a systemic inflammatory disease of unknown etiology and pathogenesis. ASD, one of the most important causes of fever of unknown origin, is diagnosed after ruling out infection, malignancy, and rheumatologic diseases. It may also present with fever alone, without typical skin rash and articular manifestations.
   Case Report: There are no pathognomonic laboratory findings in ASD. In this paper, we report a case that presented to the emergency department with fever, malaise, and joint pain for 5 days and was subsequently diagnosed with ASD.
   Conclusion: In patients with prolonged fever combined with musculoskeletal symptoms and macular rash, the differential diagnosis should include ASD. Timely diagnosis and treatment of the disease can prevent complications and lead to a favorable prognosis
C1 [Gunduz, Ercan; Zengin, Yilmaz; Dursun, Recep; Icer, Mustafa; Ozhasenekler, Ayhan; Karakoc, Yenal; Orak, Murat] Dicle Univ, Fac Med, Dept Emergency Med, Diyarbakir, Turkey.
   [Gullu, Mehmet Nezir] Hacettepe Univ, Fac Med, Dept Internal Med, Ankara, Turkey.
C3 Dicle University; Hacettepe University
RP Dursun, R (corresponding author), Dicle Univ, Fac Med, Dept Emergency Med, Diyarbakir, Turkey.
EM drrecepdursun@hotmail.com
CR Demirdal U. S., 2014, Firat Tip Dergisi, V19, P79
   Efthimiou P, 2006, ANN RHEUM DIS, V65, P564, DOI 10.1136/ard.2005.042143
   ESDAILE JM, 1980, AM J MED, V68, P825, DOI 10.1016/0002-9343(80)90201-6
   Esdaile John M, 1998, RHEUMATOLOGY, V5, P1
   Gurer G, 2012, ERISKIN STILL HASTAL, P487
   Kasper DL, 2005, HARRISONS PRINCIPLES, P108
   REGINATO AJ, 1987, SEMIN ARTHRITIS RHEU, V17, P39, DOI 10.1016/0049-0172(87)90015-1
   Tamer AF, 2010, TIP ARASTIRMALARI DE, V8, P122
   VANREETH C, 1994, J RHEUMATOL, V21, P890
   YAMAGUCHI M, 1992, J RHEUMATOL, V19, P424
NR 10
TC 2
Z9 2
U1 0
U2 1
PU AVES
PI SISLI
PA BUYUKDERE CAD 105-9, MECIDIYEKOY, SISLI, ISTANBUL 34394, TURKEY
SN 2149-9934
J9 J EMERG MED CASE REP
JI J. Emerg. Med. Case Rep.
PD APR
PY 2014
VL 5
IS 4
BP 120
EP 122
DI 10.5152/jaemcr.2014.70707
PG 3
WC Emergency Medicine
WE Emerging Sources Citation Index (ESCI)
SC Emergency Medicine
GA V3K4F
UT WOS:000218336400007
OA Green Published
DA 2022-12-12
ER

PT S
AU Patterson, TT
   Grandhi, R
AF Patterson, T. Tyler
   Grandhi, Ramesh
BE Chen, P
TI Gut Microbiota and Neurologic Diseases and Injuries
SO GUT MICROBIOTA AND PATHOGENESIS OF ORGAN INJURY
SE Advances in Experimental Medicine and Biology
LA English
DT Article; Book Chapter
DE Gut microbiota; Autism; Parkinson's disease; Alzheimer's disease;
   Multiple sclerosis; Anxiety; Depression; Traumatic brain injury; Stroke
ID TRAUMATIC BRAIN-INJURY; AUTISM SPECTRUM DISORDERS; PARKINSONS-DISEASE;
   ENVIRONMENTAL-FACTORS; PSYCHOLOGICAL STRESS; ADHESION MOLECULE-1;
   KAPPA-B; AXIS; DEPRESSION; CHILDREN
AB The brain-gut axis is a bidirectional communication pathway connecting the central nervous system (CNS) and the gastrointestinal tract via nerve transmission, hormone, immune system, and other molecular signals. The bacterial flora of the human gut contributes direct and indirect signals to the CNS along the brain-gut axis. Alterations in gut flora, a state known as dysbiosis, has been tied to systemic inflammation, increased bacterial translocation, and increased absorbance of microbial by-products. An increase in recent literature has highlighted the role of the gut-brain axis in CNS pathology. This chapter reviews the association between gut flora dysbiosis and disorders of the central nervous system including autoimmune disease, developmental disorders, physiologic response to traumatic injury, and neurodegenerative disease.
C1 [Patterson, T. Tyler] Univ Texas Hlth Sci Ctr San Antonio, Sch Med, Dept Neurosurg, San Antonio, TX 78229 USA.
   [Grandhi, Ramesh] Univ Utah, Sch Med, Dept Neurosurg, Salt Lake City, UT 84112 USA.
C3 University of Texas System; University of Texas Health San Antonio; Utah
   System of Higher Education; University of Utah
RP Grandhi, R (corresponding author), Univ Utah, Sch Med, Dept Neurosurg, Salt Lake City, UT 84112 USA.
EM ramesh.grandhi@hsc.utah.edu
CR Abbott RD, 2007, MOVEMENT DISORD, V22, P1581, DOI 10.1002/mds.21560
   Adams GC, 2016, J AFFECT DISORDERS, V206, P48, DOI 10.1016/j.jad.2016.07.031
   Adler CH, 2016, MOVEMENT DISORD, V31, P1114, DOI 10.1002/mds.26605
   Ait-Belgnaoui A, 2012, PSYCHONEUROENDOCRINO, V37, P1885, DOI 10.1016/j.psyneuen.2012.03.024
   Ascherio A, 2008, SEMIN NEUROL, V28, P17, DOI 10.1055/s-2007-1019126
   Baxter AJ, 2015, PSYCHOL MED, V45, P601, DOI 10.1017/S003329171400172X
   Benakis C, 2016, NAT MED, V22, P516, DOI 10.1038/nm.4068
   Berer K, 2011, NATURE, V479, P538, DOI 10.1038/nature10554
   BOARD F, 1956, PSYCHOSOM MED, V18, P324, DOI 10.1097/00006842-195607000-00006
   Braak H, 2003, NEUROBIOL AGING, V24, P197, DOI 10.1016/S0197-4580(02)00065-9
   Bravo JA, 2011, P NATL ACAD SCI USA, V108, P16050, DOI 10.1073/pnas.1102999108
   Chen G, 2008, ANN CLIN LAB SCI, V38, P65
   Constantinescu CS, 2011, BRIT J PHARMACOL, V164, P1079, DOI 10.1111/j.1476-5381.2011.01302.x
   Coronado V. G., 2010, TRAUMATIC BRAIN INJU, DOI DOI 10.15620/CDC.5571
   Cummings JL, 1998, NEUROLOGY, V51, pS2, DOI 10.1212/WNL.51.1_Suppl_1.S2
   Dauer W, 2003, NEURON, V39, P889, DOI 10.1016/S0896-6273(03)00568-3
   de Magistris L, 2010, J PEDIATR GASTR NUTR, V51, P418, DOI 10.1097/MPG.0b013e3181dcc4a5
   Dendrou CA, 2015, NAT REV IMMUNOL, V15, P545, DOI 10.1038/nri3871
   Desbonnet L, 2010, NEUROSCIENCE, V170, P1179, DOI 10.1016/j.neuroscience.2010.08.005
   Devos D, 2013, NEUROBIOL DIS, V50, P42, DOI 10.1016/j.nbd.2012.09.007
   Emanuele E, 2010, NEUROSCI LETT, V471, P162, DOI 10.1016/j.neulet.2010.01.033
   Fiorentino M, 2016, MOL AUTISM, V7, DOI 10.1186/s13229-016-0110-z
   Flowers SA, 2015, PHARMACOTHERAPY, V35, P910, DOI 10.1002/phar.1640
   Forsyth CB, 2011, PLOS ONE, V6, DOI 10.1371/journal.pone.0028032
   Ghaisas S, 2016, PHARMACOL THERAPEUT, V158, P52, DOI 10.1016/j.pharmthera.2015.11.012
   Grabrucker Andreas M, 2012, Front Psychiatry, V3, P118, DOI 10.3389/fpsyt.2012.00118
   Grenham S, 2011, FRONT PHYSIOL, V2, DOI 10.3389/fphys.2011.00094
   Hallmayer J, 2011, ARCH GEN PSYCHIAT, V68, P1095, DOI 10.1001/archgenpsychiatry.2011.76
   Hang CH, 2005, WORLD J GASTROENTERO, V11, P1149, DOI 10.3748/wjg.v11.i8.1149
   Heijtza RD, 2011, P NATL ACAD SCI USA, V108, P3047, DOI 10.1073/pnas.1010529108
   Hill-Burns EM, 2017, MOVEMENT DISORD, V32, P739, DOI 10.1002/mds.26942
   Hyder AA, 2007, NEUROREHABILITATION, V22, P341
   Jangi S, 2016, NAT COMMUN, V7, DOI 10.1038/ncomms12015
   Jhangi S, 2014, NEUROLOGY, V82
   Kharrazian D, 2015, ALTERN THER HEALTH M, V21, P28
   Kigerl KA, 2016, J EXP MED, V213, P2603, DOI 10.1084/jem.20151345
   Klingelhoefer L, 2015, NAT REV NEUROL, V11, P625, DOI 10.1038/nrneurol.2015.197
   Kremlev SG, 2005, J NEUROIMMUNOL, V162, P71, DOI 10.1016/j.jneuroim.2005.01.010
   Lebouvier T, 2010, PLOS ONE, V5, DOI 10.1371/journal.pone.0012728
   Lee YK, 2011, P NATL ACAD SCI USA, V108, P4615, DOI 10.1073/pnas.1000082107
   Li QR, 2017, FRONT CELL NEUROSCI, V11, DOI 10.3389/fncel.2017.00120
   MacFabe Derrick F., 2012, Microbial Ecology in Health and Disease, V23, P19260, DOI 10.3402/mehd.v23i0.19260
   MacFabe DF, 2011, BEHAV BRAIN RES, V217, P47, DOI 10.1016/j.bbr.2010.10.005
   Mayey EA, 2001, J CLIN PSYCHIAT, V62, P28
   McDermott AJ, 2014, IMMUNOLOGY, V142, P24, DOI 10.1111/imm.12231
   Mielcarz DW, 2015, CURR TREAT OPTION NE, V17, DOI 10.1007/s11940-015-0344-7
   Minter MR, 2016, SCI REP-UK, V6, DOI 10.1038/srep30028
   Miyake S, 2015, PLOS ONE, V10, DOI 10.1371/journal.pone.0137429
   Moreira PI, 2010, BBA-MOL BASIS DIS, V1802, P2, DOI 10.1016/j.bbadis.2009.10.006
   Mulle JG, 2013, CURR PSYCHIAT REP, V15, DOI 10.1007/s11920-012-0337-0
   Neufeld Karen-Anne M, 2011, Commun Integr Biol, V4, P492, DOI 10.4161/cib.4.4.15702
   Nishio J, 2012, CELL MOL LIFE SCI, V69, P3635, DOI 10.1007/s00018-012-0993-6
   Ochoa-Reparaz J, 2009, J IMMUNOL, V183, P6041, DOI 10.4049/jimmunol.0900747
   Onore CE, 2012, BIOL PSYCHIAT, V72, P1020, DOI 10.1016/j.biopsych.2012.05.004
   Ovbiagele B, 2011, NEUROTHERAPEUTICS, V8, P319, DOI 10.1007/s13311-011-0053-1
   Park AJ, 2013, NEUROGASTROENT MOTIL, V25, P733, DOI 10.1111/nmo.12153
   Parracho HMRT, 2005, J MED MICROBIOL, V54, P987, DOI 10.1099/jmm.0.46101-0
   Ressler KJ, 2000, DEPRESS ANXIETY, V12, P2, DOI 10.1002/1520-6394(2000)12:1+<2::AID-DA2>3.0.CO;2-4
   Rhee SH, 2009, NAT REV GASTRO HEPAT, V6, P306, DOI 10.1038/nrgastro.2009.35
   Round JL, 2009, NAT REV IMMUNOL, V9, P313, DOI 10.1038/nri2515
   Sampson TR, 2016, CELL, V167, P1469, DOI 10.1016/j.cell.2016.11.018
   Scheperjans F, 2015, MOVEMENT DISORD, V30, P350, DOI 10.1002/mds.26069
   Sharon G, 2016, CELL, V167, P915, DOI 10.1016/j.cell.2016.10.027
   Singh V, 2016, J NEUROSCI, V36, P7428, DOI 10.1523/JNEUROSCI.1114-16.2016
   Smith Sean M, 2006, Dialogues Clin Neurosci, V8, P383
   Song YL, 2004, APPL ENVIRON MICROB, V70, P6459, DOI 10.1128/AEM.70.11.6459-6465.2004
   Sudo N, 2004, J PHYSIOL-LONDON, V558, P263, DOI 10.1113/jphysiol.2004.063388
   Sun GD, 2018, J EXP MED, V215, P521, DOI 10.1084/jem.20170686
   Sundman MH, 2017, BRAIN BEHAV IMMUN, V66, P31, DOI 10.1016/j.bbi.2017.05.009
   Toklu HZ, 2017, METHODS MOL BIOL, V1598, P313, DOI 10.1007/978-1-4939-6952-4_16
   Unger MM, 2016, PARKINSONISM RELAT D, V32, P66, DOI 10.1016/j.parkreldis.2016.08.019
   Vogt NM, 2017, SCI REP-UK, V7, DOI 10.1038/s41598-017-13601-y
   Vuong HE, 2017, BIOL PSYCHIAT, V81, P411, DOI 10.1016/j.biopsych.2016.08.024
   Wang LW, 2011, J DEV BEHAV PEDIATR, V32, P351, DOI 10.1097/DBP.0b013e31821bd06a
   Wang L, 2012, DIGEST DIS SCI, V57, P2096, DOI 10.1007/s10620-012-2167-7
   Wang Y, 2014, BRAIN BEHAV IMMUN, V38, P1, DOI 10.1016/j.bbi.2013.12.015
   Wen L, 2018, J NEUROTRAUM, V35, P2330, DOI 10.1089/neu.2017.5540
NR 77
TC 14
Z9 15
U1 4
U2 28
PU SPRINGER-VERLAG SINGAPORE PTE LTD
PI SINGAPORE
PA 152 BEACH ROAD, #21-01/04 GATEWAY EAST, SINGAPORE, 189721, SINGAPORE
SN 0065-2598
EI 2214-8019
BN 978-981-15-2385-4; 978-981-15-2384-7
J9 ADV EXP MED BIOL
JI Adv.Exp.Med.Biol.
PY 2020
VL 1238
BP 73
EP 91
DI 10.1007/978-981-15-2385-4_6
D2 10.1007/978-981-15-2385-4
PG 19
WC Gastroenterology & Hepatology; Medicine, Research & Experimental;
   Microbiology
WE Book Citation Index – Science (BKCI-S); Science Citation Index Expanded (SCI-EXPANDED)
SC Gastroenterology & Hepatology; Research & Experimental Medicine;
   Microbiology
GA BP1EQ
UT WOS:000539027400006
PM 32323181
DA 2022-12-12
ER

PT J
AU Ricci, S
   Businaro, R
   Ippoliti, F
   Lo Vasco, VR
   Massoni, F
   Onofri, E
   Troili, GM
   Pontecorvi, V
   Morelli, M
   Ricciardi, MR
   Archer, T
AF Ricci, S.
   Businaro, R.
   Ippoliti, F.
   Lo Vasco, V. R.
   Massoni, F.
   Onofri, E.
   Troili, G. M.
   Pontecorvi, V.
   Morelli, M.
   Ricciardi, M. Rapp
   Archer, T.
TI Altered Cytokine and BDNF Levels in Autism Spectrum Disorder
SO NEUROTOXICITY RESEARCH
LA English
DT Article
DE Autism; Immune system; Cytokines; Handicap; Immunoexcitotoxicity
ID POSSIBLE CENTRAL MECHANISM; ELEVATED SERUM-LEVELS; NEUROTROPHIC FACTOR;
   INCREASED FREQUENCY; BRAIN INFLAMMATION; ALZHEIMERS-DISEASE; NEURON
   NUMBER; CHILDREN; STRESS; PROTEIN
AB The contribution of neuroimmune functioning and brain-derived neurotrophic factor (BDNF) to functional dysregulation in autism spectrum disorder was assessed in 29 patients under treatment in two specialized centers of Basilicata (Chiaromonte and Matera), Southern Italy, through analysis of serum levels of cytokines and BDNF. Elevated levels of the pro-inflammatory cytokine, including interleukin-1, interleukin-6, interleukin-12, interleukin-23, tumor necrosis factor-alpha and BDNF were observed, regardless of age and gender. Comparisons were made with age-and gender-related healthy controls. The present findings reinforce current notions regarding immunoexcitotoxic mechanisms contributing to the pathophysiology of autistic disorder.
C1 [Ricci, S.; Massoni, F.; Onofri, E.; Troili, G. M.] Univ Roma La Sapienza, Dept Anat Histol Legal Med & Orthopaed, I-00161 Rome, Italy.
   [Businaro, R.; Pontecorvi, V.; Morelli, M.] Sapienza Univ, Dept Medicosurg Sci & Biotechnol, I-04100 Latina, Italy.
   [Ippoliti, F.] Univ Roma La Sapienza, Dept Expt Med, I-00161 Rome, Italy.
   [Lo Vasco, V. R.] Univ Roma La Sapienza, Dept Organi Senso, I-00161 Rome, Italy.
   [Ricciardi, M. Rapp; Archer, T.] Univ Gothenburg, Dept Psychol, S-40530 Gothenburg, Sweden.
   [Ricciardi, M. Rapp; Archer, T.] Linnea Univ, Dept Psychol Educ & Sports Sci, Kalmar, Sweden.
C3 Sapienza University Rome; Sapienza University Rome; Sapienza University
   Rome; Sapienza University Rome; University of Gothenburg
RP Ricci, S (corresponding author), Univ Roma La Sapienza, Dept Anat Histol Legal Med & Orthopaed, Viale Regina Elena 336, I-00161 Rome, Italy.
EM serafino.ricci@uniroma1.it
RI Morelli, Martina/AAA-1982-2019; Businaro, Rita/AAG-1866-2021; Vasco,
   Vincenza Rita Lo/F-9290-2010
OI Morelli, Martina/0000-0001-7299-2393; Businaro,
   Rita/0000-0002-7890-8524; onofri, emanuela/0000-0003-4395-478X; Lo
   Vasco, Vincenza Rita/0000-0001-7584-6199; reverberi,
   massimo/0000-0003-3671-6783
FU REGIONE BASILICATA, ASP (Azienda Sanitaria Provinciale) Potenza,
   Italy-General Director Dott. Mario Marra; Center for Diet- Related
   diseases "G. Gioia", CHIAROMONTE Hospital
FX Research funded by REGIONE BASILICATA, ASP (Azienda Sanitaria
   Provinciale) Potenza, Italy-General Director Dott. Mario Marra; Center
   for Diet- Related diseases "G. Gioia", CHIAROMONTE Hospital (PZ), ASP
   Potenza, Italy-Director Dott.ssa Rosa Trabace-Head of laboratory
   Dott.ssa Nicolina La Sala-Psychologist/ Psychotherapist Dott.ssa Maria
   Tosti; ASP (Azienda Sanitaria Provinciale) Ospedale
   Chiaromonte/Lagonegro, Potenza, Italy-Pediatrician Dott. Rocco Orofino,
   MD-Childish Neuropsychiatrist Dott. Vincenzo D'Onofrio,
   MD-Administrative Manager Dott. Giacomo Chiarelli; ASP (Azienda
   Sanitaria Provinciale) Matera, Italy Hospital "Madonna delle Grazie"
   Department of Children and Adolescent Neuropsychiatry-Director U.O.C.
   Dott. Carlo Calzone, MD-Neuropsychiatrist Dott. Caterina Lattarulo, MD;
   Stella Maris Mediterraneo Foundation, ASP Potenza, Italy; Dr. Lars Goran
   Wallgren provided excellent technical assistance.
CR Adams JB, 2011, NUTR METAB, V8, DOI 10.1186/1743-7075-8-34
   Al-Ayadhi LY, 2012, NEUROCHEM RES, V37, P394, DOI 10.1007/s11064-011-0624-x
   AL-Ayadhi LY, 2012, J NEUROINFLAMM, V9, DOI 10.1186/1742-2094-9-158
   American Psychiatric Association, 2000, DIAGN STAT MAN MENT, V4, DOI DOI 10.1176/APPI.BOOKS.9780890423349
   Angelidou A, 2012, BMC PEDIATR, V12, DOI 10.1186/1471-2431-12-89
   Archer T, 2011, NEUROTOX RES, V20, P69, DOI 10.1007/s12640-010-9224-9
   Ashwood P, 2011, BRAIN BEHAV IMMUN, V25, P40, DOI 10.1016/j.bbi.2010.08.003
   BESEDOVSKY H, 1986, SCIENCE, V233, P652, DOI 10.1126/science.3014662
   Blaylock Russell L, 2012, Surg Neurol Int, V3, P19, DOI 10.4103/2152-7806.92935
   Blaylock Russell L, 2011, Surg Neurol Int, V2, P107, DOI 10.4103/2152-7806.83391
   Blaylock RL, 2009, ALTERN THER HEALTH M, V15, P60
   Blaylock RL, 2008, ALTERN THER HEALTH M, V14, P46
   Boulanger LM, 2009, NEURON, V64, P93, DOI 10.1016/j.neuron.2009.09.001
   Bovolenta R, 2010, J NEUROINFLAMM, V7, DOI 10.1186/1742-2094-7-81
   Brynskikh A, 2008, BRAIN BEHAV IMMUN, V22, P861, DOI 10.1016/j.bbi.2007.12.008
   Buehler MR, 2011, MED HYPOTHESES, V76, P863, DOI 10.1016/j.mehy.2011.02.038
   CACABELOS R, 1991, METHOD FIND EXP CLIN, V13, P703
   Courchesne E, 2011, JAMA-J AM MED ASSOC, V306, P2001, DOI 10.1001/jama.2011.1638
   Essa MM, 2013, NEUROTOX RES, V23, P393, DOI 10.1007/s12640-012-9354-3
   Eurispes, 2006, 18 EUR, V8, P245
   Fredriksson A, 2011, J NEURAL TRANSM, V118, P407, DOI 10.1007/s00702-010-0474-8
   Garay Paula A, 2010, Front Synaptic Neurosci, V2, P136, DOI 10.3389/fnsyn.2010.00136
   Garcia KLP, 2012, J NEUROPATH EXP NEUR, V71, P289, DOI 10.1097/NEN.0b013e31824b27e4
   Goines P, 2010, CURR OPIN NEUROL, V23, P111, DOI 10.1097/WCO.0b013e3283373514
   Green HF, 2012, MOL CELL NEUROSCI, V49, P311, DOI 10.1016/j.mcn.2012.01.001
   Hurley LL, 2013, NEUROTOX RES, V23, P131, DOI 10.1007/s12640-012-9348-1
   Johnson NL, 2013, J NURS SCHOLARSHIP, V45, P69, DOI 10.1111/j.1547-5069.2012.01483.x
   Jyonouchi H, 2002, NEUROPSYCHOBIOLOGY, V46, P76, DOI 10.1159/000065416
   Jyonouchi H, 2001, J NEUROIMMUNOL, V120, P170, DOI 10.1016/S0165-5728(01)00421-0
   Kalkbrenner AE, 2010, EPIDEMIOLOGY, V21, P631, DOI 10.1097/EDE.0b013e3181e65d76
   Lainhart JE, 2011, JAMA-J AM MED ASSOC, V306, P2031, DOI 10.1001/jama.2011.1633
   Leonard B, 2012, NEUROSCI BIOBEHAV R, V36, P764, DOI 10.1016/j.neubiorev.2011.12.005
   Li XH, 2009, J NEUROIMMUNOL, V207, P111, DOI 10.1016/j.jneuroim.2008.12.002
   Lintas C, 2012, NEUROBIOL DIS, V45, P57, DOI 10.1016/j.nbd.2010.11.010
   McAllister AK, 2009, NEURON, V64, P9, DOI 10.1016/j.neuron.2009.09.038
   Molloy CA, 2006, J NEUROIMMUNOL, V172, P198, DOI 10.1016/j.jneuroim.2005.11.007
   Mostafa GA, 2013, J NEUROIMMUNOL, V255, P70, DOI 10.1016/j.jneuroim.2012.10.002
   Mostafa GA, 2011, J NEUROINFLAMM, V8, DOI 10.1186/1742-2094-8-180
   Mostafa GA, 2012, EUR J PAEDIATR NEURO, V16, P464, DOI 10.1016/j.ejpn.2011.12.010
   Mostafa GA, 2011, J NEUROINFLAMM, V8, DOI 10.1186/1742-2094-8-71
   Mueller N, 2007, MOL PSYCHIATR, V12, P988, DOI 10.1038/sj.mp.4002006
   Murray Patrick S, 2011, Int J Pept, V2011, P654085, DOI 10.1155/2011/654085
   Onore C, 2012, BRAIN BEHAV IMMUN, V26, P383, DOI 10.1016/j.bbi.2011.08.007
   Pardo CA, 2006, INT REV PSYCHIATR, V17, P485, DOI 10.1080/02646830500381930
   Petitto JM, 2012, METHODS MOL BIOL, V829, P433, DOI 10.1007/978-1-61779-458-2_27
   Pucak Michele L, 2007, Dialogues Clin Neurosci, V9, P125
   Ramos PS, 2012, MOL AUTISM, V3, DOI 10.1186/2040-2392-3-4
   Ray B, 2011, PLOS ONE, V6, DOI 10.1371/journal.pone.0020405
   Ricci S, 2012, J ALZHEIMERS DIS, V28, P11, DOI 10.3233/JAD-2011-110821
   Rook GAW, 2011, BRAIN BEHAV IMMUN, V25, P591, DOI 10.1016/j.bbi.2010.12.005
   Sacco R, 2010, AUTISM RES, V3, P237, DOI 10.1002/aur.151
   Sokol DK, 2006, J CHILD NEUROL, V21, P444, DOI 10.1177/08830738060210062201
   Vargas DL, 2005, ANN NEUROL, V57, P67, DOI 10.1002/ana.20315
   Vezzani A, 2011, BIOMARK MED, V5, P607, DOI [10.2217/BMM.11.61, 10.2217/bmm.11.61]
   Weinstein AA, 2010, BIOL PSYCHOL, V84, P228, DOI 10.1016/j.biopsycho.2010.01.016
   Ziats MN, 2011, PLOS ONE, V6, DOI 10.1371/journal.pone.0024691
   Zunszain PA, 2011, PROG NEURO-PSYCHOPH, V35, P722, DOI 10.1016/j.pnpbp.2010.04.011
NR 57
TC 98
Z9 101
U1 0
U2 24
PU SPRINGER
PI NEW YORK
PA 233 SPRING ST, NEW YORK, NY 10013 USA
SN 1029-8428
EI 1476-3524
J9 NEUROTOX RES
JI Neurotox. Res.
PD NOV
PY 2013
VL 24
IS 4
BP 491
EP 501
DI 10.1007/s12640-013-9393-4
PG 11
WC Neurosciences
WE Science Citation Index Expanded (SCI-EXPANDED)
SC Neurosciences & Neurology
GA 268CJ
UT WOS:000328145300004
PM 23604965
DA 2022-12-12
ER

PT J
AU Erdei, C
   Dammann, O
AF Erdei, Carmina
   Dammann, Olaf
TI THE PERFECT STORM preterm birth, neurodevelopmental mechanisms, and
   autism causation
SO PERSPECTIVES IN BIOLOGY AND MEDICINE
LA English
DT Article
ID WHITE-MATTER INJURY; SYSTEMIC INFLAMMATION; SPECTRUM DISORDERS;
   CEREBROSPINAL-FLUID; CHILDREN; BRAIN; RISK; DYSFUNCTION; INFECTION;
   CYTOKINES
AB A unifying model of autism causation remains elusive, and thus well-designed explanatory models are needed to develop appropriate therapeutic and preventive interventions. This essay argues that autism is not a static disorder, but rather an ongoing process. We discuss the link between preterm birth and autism and briefly review the evidence supporting the link between immune system characteristics and both prematurity and autism. We then propose a causation process model of autism etiology and pathogenesis, in which both neurodevelopment and ongoing/prolonged neuroinflammation are necessary pathogenetic component mechanisms. We suggest that an existing model of sufficient cause and component causes can be interpreted as a mechanistic view of etiology and pathogenesis and can serve as an explanatory model for autism causal pathways.
C1 [Erdei, Carmina] Brigham & Womens Hosp, Dept Newborn Med, Boston, MA 02115 USA.
   [Dammann, Olaf] Tufts Univ, Sch Med, Dept Publ Hlth & Community Med, Boston, MA 02111 USA.
   [Dammann, Olaf] Hannover Med Sch, Dept Gynecol & Obstet, Perinatal Neuroepidemiol Unit, Hannover, Germany.
C3 Harvard University; Brigham & Women's Hospital; Massachusetts Department
   of Public Health; Tufts University; Hannover Medical School
RP Erdei, C (corresponding author), Brigham & Womens Hosp, Dept Newborn Med, 75 Francis St, Boston, MA 02115 USA.
EM cerdei@partners.org
OI Erdei, Carmina/0000-0001-8657-9620
CR Aden U, 2010, BRAIN BEHAV IMMUN, V24, P747, DOI 10.1016/j.bbi.2009.10.010
   [Anonymous], 2007, EXPLAINING BRAIN
   Ashwood P, 2011, BRAIN BEHAV IMMUN, V25, P40, DOI 10.1016/j.bbi.2010.08.003
   Atladottir HO, 2012, PEDIATRICS, V130, pE1447, DOI 10.1542/peds.2012-1107
   Barttfeld P, 2011, NEUROPSYCHOLOGIA, V49, P254, DOI 10.1016/j.neuropsychologia.2010.11.024
   Beck S, 2010, B WORLD HEALTH ORGAN, V88, P31, DOI 10.2471/BLT.08.062554
   Bezold KY, 2013, GENOME MED, V5, DOI 10.1186/gm438
   Braun JM, 2014, J AUTISM DEV DISORD, V44, P2602, DOI 10.1007/s10803-014-2114-x
   Chez MG, 2007, PEDIATR NEUROL, V36, P361, DOI 10.1016/j.pediatrneurol.2007.01.012
   Damarla SR, 2010, AUTISM RES, V3, P273, DOI 10.1002/aur.153
   Dammann O, 2002, MENT RETARD DEV D R, V8, P46, DOI 10.1002/mrdd.10005
   Dammann O, 1997, PEDIATR RES, V42, P1, DOI 10.1203/00006450-199707000-00001
   Dammann O, 2008, CLIN PERINATOL, V35, P643, DOI 10.1016/j.clp.2008.07.011
   Dammann O, 2014, PEDIATR RES, V75, P376, DOI 10.1038/pr.2013.238
   Di Martino A, 2011, BIOL PSYCHIAT, V69, P847, DOI 10.1016/j.biopsych.2010.10.029
   Du XN, 2011, PLOS ONE, V6, DOI 10.1371/journal.pone.0019583
   Favrais G, 2011, ANN NEUROL, V70, P550, DOI 10.1002/ana.22489
   Gaugler T, 2014, NAT GENET, V46, P881, DOI 10.1038/ng.3039
   Gidaya NB, 2014, J AUTISM DEV DISORD, V44, P2558, DOI 10.1007/s10803-014-2128-4
   Gorrindo P, 2012, AUTISM RES, V5, P101, DOI 10.1002/aur.237
   Goyal DK, 2014, FRONT ENDOCRINOL, V5, DOI 10.3389/fendo.2014.00029
   Hack M, 2009, J DEV BEHAV PEDIATR, V30, P122, DOI 10.1097/DBP.0b013e31819e6a16
   Hagberg H, 2012, ANN NEUROL, V71, P444, DOI 10.1002/ana.22620
   Hallmayer J, 2011, ARCH GEN PSYCHIAT, V68, P1095, DOI 10.1001/archgenpsychiatry.2011.76
   Hamilton BE, 2014, NATL VITAL STAT REP, V63, P1
   Happe F, 2006, NAT NEUROSCI, V9, P1218, DOI 10.1038/nn1770
   Iossifov I, 2014, NATURE, V515, P216, DOI 10.1038/nature13908
   Jaffer U, 2010, HEART LUNG VESSEL, V2, P161
   Johnson S, 2010, J PEDIATR-US, V156, P525, DOI 10.1016/j.jpeds.2009.10.041
   Just MA, 2012, NEUROSCI BIOBEHAV R, V36, P1292, DOI 10.1016/j.neubiorev.2012.02.007
   Karmiloff-Smith A, 1998, TRENDS COGN SCI, V2, P389, DOI 10.1016/S1364-6613(98)01230-3
   Kerschensteiner M, 2009, NEUROSCIENCE, V158, P1122, DOI 10.1016/j.neuroscience.2008.09.009
   Kuban KCK, 2009, J PEDIATR-US, V154, P535, DOI 10.1016/j.jpeds.2008.10.011
   Lai MC, 2014, LANCET, V383, P896, DOI 10.1016/S0140-6736(13)61539-1
   Lampi KM, 2012, J PEDIATR-US, V161, P830, DOI 10.1016/j.jpeds.2012.04.058
   Leviton A, 2007, TRENDS NEUROSCI, V30, P473, DOI 10.1016/j.tins.2007.05.009
   Li JR, 2005, P NATL ACAD SCI USA, V102, P9936, DOI 10.1073/pnas.0502552102
   Limperopoulos C, 2008, PEDIATRICS, V121, P758, DOI 10.1542/peds.2007-2158
   Lin CY, 2010, ANN NEUROL, V68, P204, DOI 10.1002/ana.22049
   Lyall K, 2014, INT J EPIDEMIOL, V43, P443, DOI 10.1093/ije/dyt282
   Machamer P, 2000, PHILOS SCI, V67, P1, DOI 10.1086/392759
   MACKIE JL, 1965, AM PHILOS QUART, V2, P245
   Mahoney AD, 2013, ADV NEONAT CARE, V13, P247, DOI 10.1097/ANC.0b013e31828d02a1
   Malaeb S, 2009, J CHILD NEUROL, V24, P1119, DOI 10.1177/0883073809338066
   Malaeb SN, 2014, PEDIATR RES, V76, P363, DOI 10.1038/pr.2014.106
   Meyer U, 2011, PEDIATR RES, V69, p26R, DOI 10.1203/PDR.0b013e318212c196
   Minshew NJ, 2010, CURR OPIN NEUROL, V23, P124, DOI 10.1097/WCO.0b013e32833782d4
   Morgan JT, 2010, BIOL PSYCHIAT, V68, P368, DOI 10.1016/j.biopsych.2010.05.024
   Patterson PH, 2009, BEHAV BRAIN RES, V204, P313, DOI 10.1016/j.bbr.2008.12.016
   Raymond Laura J, 2014, Autism Res Treat, V2014, P164938, DOI 10.1155/2014/164938
   Rodriguez Juan I, 2011, Neuron Glia Biol, V7, P205, DOI 10.1017/S1740925X12000142
   Ronemus M, 2014, NAT REV GENET, V15, P133, DOI 10.1038/nrg3585
   Rossignol DA, 2012, MOL PSYCHIATR, V17, P389, DOI 10.1038/mp.2011.165
   ROTHMAN KJ, 1976, AM J EPIDEMIOL, V104, P587, DOI 10.1093/oxfordjournals.aje.a112335
   Rothman KJ., 2008, MODERN EPIDEMIOLOGY, P5
   Rousset CI, 2006, PEDIATR RES, V59, P428, DOI 10.1203/01.pdr.0000199905.08848.55
   Sandin S, 2014, JAMA-J AM MED ASSOC, V311, P1770, DOI 10.1001/jama.2014.4144
   Schendel D, 2008, PEDIATRICS, V121, P1155, DOI 10.1542/peds.2007-1049
   Severinsen M, 2001, THEOR MED BIOETH, V22, P319, DOI 10.1023/A:1011830602137
   Stanley F, 2000, CLIN DEV MED
   van de Looij Y, 2012, PEDIATR RES, V72, P285, DOI 10.1038/pr.2012.72
   Vargas DL, 2005, ANN NEUROL, V57, P67, DOI 10.1002/ana.20315
   Verney C, 2012, J NEUROPATH EXP NEUR, V71, P251, DOI 10.1097/NEN.0b013e3182496429
   Volpe JJ, 2009, LANCET NEUROL, V8, P110, DOI 10.1016/S1474-4422(08)70294-1
   Williamson J, 2011, PHILOS COMPASS, V6, P433, DOI 10.1111/j.1747-9991.2011.00401.x
   Williamson J, 2011, PHILOS COMPASS, V6, P421, DOI 10.1111/j.1747-9991.2011.00400.x
   Zikopoulos B, 2013, FRONT HUM NEUROSCI, V7, P1, DOI 10.3389/fnhum.2013.00609
   Zimmerman AW, 2005, PEDIATR NEUROL, V33, P195, DOI 10.1016/j.pediatrneurol.2005.03.014
NR 68
TC 10
Z9 10
U1 0
U2 5
PU JOHNS HOPKINS UNIV PRESS
PI BALTIMORE
PA JOURNALS PUBLISHING DIVISION, 2715 NORTH CHARLES ST, BALTIMORE, MD
   21218-4363 USA
SN 0031-5982
EI 1529-8795
J9 PERSPECT BIOL MED
JI Perspect. Biol. Med.
PD FAL
PY 2014
VL 57
IS 4
BP 470
EP 481
PG 12
WC History & Philosophy Of Science; Medicine, Research & Experimental
WE Science Citation Index Expanded (SCI-EXPANDED)
SC History & Philosophy of Science; Research & Experimental Medicine
GA CU2LB
UT WOS:000363353900002
PM 26497234
DA 2022-12-12
ER

PT J
AU Angelidou, A
   Alysandratos, KD
   Asadi, S
   Zhang, B
   Francis, K
   Vasiadi, M
   Kalogeromitros, D
   Theoharides, TC
AF Angelidou, Asimenia
   Alysandratos, Konstantinos-Dionysios
   Asadi, Shahrzad
   Zhang, Bodi
   Francis, Konstantinos
   Vasiadi, Magdalini
   Kalogeromitros, Dimitrios
   Theoharides, Theoharis C.
TI Brief Report: "Allergic Symptoms" in Children with Autism Spectrum
   Disorders. More than Meets the Eye?
SO JOURNAL OF AUTISM AND DEVELOPMENTAL DISORDERS
LA English
DT Article
DE Allergy; Autism; Brain; Food intolerance; Inflammation; Mast cells
ID CORTICOTROPIN-RELEASING HORMONE; BRAIN-BARRIER DISRUPTION; MAST-CELL
   MEDIATORS; IMMUNE-RESPONSE; ACTIVATION; STRESS; GROWTH; PERMEABILITY;
   PATHOGENESIS; MASTOCYTOSIS
AB Many children with Autism Spectrum Disorders (ASD) have either family and/or personal history of "allergic symptomatology", often in the absence of positive skin or RAST tests. These symptoms may suggest mast cell activation by non-allergic triggers. Moreover, children with mastocytosis or mast cell activation syndrome (MCAS), a spectrum of rare diseases characterized by increased number of activated mast cells in many organs, appear to have ASD at a rate tenfold higher (1/10 children) than that of the general population (1/100 children). Mast cell activation by allergic, infectious, environmental and stress-related triggers, especially perinatally, would release pro-inflammatory and neurotoxic molecules. We speculate these could disrupt the gut-blood-brain barriers, thus contributing to brain inflammation and ASD pathogenesis. Increased mast cell responsiveness may define at least a subgroup of ASD subjects, who could benefit from inhibition of mast cell activation.
C1 [Angelidou, Asimenia; Alysandratos, Konstantinos-Dionysios; Asadi, Shahrzad; Zhang, Bodi; Vasiadi, Magdalini; Theoharides, Theoharis C.] Tufts Univ, Sch Med, Mol Immunopharmacol & Drug Discovery Lab, Dept Mol Physiol & Pharmacol, Boston, MA 02111 USA.
   [Zhang, Bodi; Theoharides, Theoharis C.] Tufts Univ, Sch Med, Dept Biochem, Boston, MA 02111 USA.
   [Theoharides, Theoharis C.] Tufts Univ, Sch Med, Dept Internal Med, Boston, MA 02111 USA.
   [Theoharides, Theoharis C.] Tufts Med Ctr, Boston, MA 02111 USA.
   [Theoharides, Theoharis C.] Tufts Univ, Sch Med, Dept Psychiat, Boston, MA 02111 USA.
   [Angelidou, Asimenia; Alysandratos, Konstantinos-Dionysios; Vasiadi, Magdalini; Kalogeromitros, Dimitrios] Univ Athens, Attikon Gen Hosp, Sch Med, Allergy Clin Res Ctr,Allergy Sect, Athens 12462, Greece.
   [Francis, Konstantinos] Univ Athens, Attikon Gen Hosp, Sch Med, Child Psychiat Sect,Dept Psychiat 2, Athens 12462, Greece.
C3 Tufts University; Tufts University; Tufts University; Tufts Medical
   Center; Tufts University; Athens Medical School; National & Kapodistrian
   University of Athens; University Hospital Attikon; Athens Medical
   School; National & Kapodistrian University of Athens; University
   Hospital Attikon
RP Theoharides, TC (corresponding author), Tufts Univ, Sch Med, Mol Immunopharmacol & Drug Discovery Lab, Dept Mol Physiol & Pharmacol, Suite M&V 208,136 Harrison Ave, Boston, MA 02111 USA.
EM theoharis.theoharides@tufts.edu
RI Zhang, Bodi/ABI-6738-2020
CR Abbott NJ, 2000, CELL MOL NEUROBIOL, V20, P131, DOI 10.1023/A:1007074420772
   Akin C, 2006, CURR ALLERGY ASTHM R, V6, P282, DOI 10.1007/s11882-006-0061-0
   Akin C, 2010, J ALLERGY CLIN IMMUN, V126, P1099, DOI 10.1016/j.jaci.2010.08.035
   Angelidou A, 2010, J NEUROINFLAMM, V7, DOI 10.1186/1742-2094-7-48
   Asadullah K, 2003, PHARMACOL REV, V55, P241, DOI 10.1124/pr.55.2.4
   Ashwood P, 2008, J NEUROIMMUNOL, V204, P149, DOI 10.1016/j.jneuroim.2008.07.006
   Ashwood P, 2006, J LEUKOCYTE BIOL, V80, P1, DOI 10.1189/jlb.1205707
   Bakkaloglu B, 2008, EUR J PAEDIATR NEURO, V12, P476, DOI 10.1016/j.ejpn.2007.12.008
   Bischoff SC, 2007, NAT REV IMMUNOL, V7, P93, DOI 10.1038/nri2018
   Blank U, 2004, TRENDS IMMUNOL, V25, P266, DOI 10.1016/j.it.2004.03.005
   Blaxill MF, 2004, PUBLIC HEALTH REP, V119, P536, DOI 10.1016/j.phr.2004.09.003
   Boso M, 2010, MED SCI MONITOR, V16, pCR213
   Buie T, 2010, PEDIATRICS, V125, pS1, DOI 10.1542/peds.2009-1878C
   Cabanlit M, 2007, ANN NY ACAD SCI, V1107, P92, DOI 10.1196/annals.1381.010
   Cao J, 2005, J IMMUNOL, V174, P7665, DOI 10.4049/jimmunol.174.12.7665
   Castells M, 2006, IMMUNOL ALLERGY CLIN, V26, P465, DOI 10.1016/j.iac.2006.05.005
   Chez MG, 2007, PEDIATR NEUROL, V36, P361, DOI 10.1016/j.pediatrneurol.2007.01.012
   CHROUSOS GP, 1995, NEW ENGL J MED, V332, P1351, DOI 10.1056/NEJM199505183322008
   Conti P, 1997, BLOOD, V89, P4120, DOI 10.1182/blood.V89.11.4120
   Corbett BA, 2010, MOL AUTISM, V1, DOI 10.1186/2040-2392-1-13
   Corbett BA, 2009, AUTISM RES, V2, P39, DOI 10.1002/aur.64
   Croen LA, 2005, ARCH PEDIAT ADOL MED, V159, P151, DOI 10.1001/archpedi.159.2.151
   Dirscherl K, 2010, J NEUROINFLAMM, V7, DOI 10.1186/1742-2094-7-3
   Dommergues MA, 2000, ANN NEUROL, V47, P54, DOI 10.1002/1531-8249(200001)47:1<54::AID-ANA10>3.3.CO;2-P
   Donelan J, 2006, P NATL ACAD SCI USA, V103, P7759, DOI 10.1073/pnas.0602210103
   DUNN SJ, 1993, J CLIN MICROBIOL, V31, P165, DOI 10.1128/JCM.31.1.165-169.1993
   Erickson CA, 2005, J AUTISM DEV DISORD, V35, P713, DOI 10.1007/s10803-005-0019-4
   Farhadi A, 2007, WORLD J GASTROENTERO, V13, P3027, DOI 10.3748/wjg.v13.i22.3027
   Fombonne E, 2009, PEDIATR RES, V65, P591, DOI 10.1203/PDR.0b013e31819e7203
   Forbes EE, 2008, J EXP MED, V205, P897, DOI 10.1084/jem.20071046
   Galli SJ, 2005, ANNU REV IMMUNOL, V23, P749, DOI 10.1146/annurev.immunol.21.120601.141025
   Gebhardt T, 2005, GUT, V54, P928, DOI 10.1136/gut.2004.054650
   Gillott A, 2007, J INTELLECT DISABILI, V11, P359, DOI 10.1177/1744629507083585
   Goines P, 2010, CURR OPIN NEUROL, V23, P111, DOI 10.1097/WCO.0b013e3283373514
   Grandjean P, 2006, LANCET, V368, P2167, DOI 10.1016/S0140-6736(06)69665-7
   Gurney JG, 2006, ARCH PEDIAT ADOL MED, V160, P825, DOI 10.1001/archpedi.160.8.825
   Herbert MR, 2010, CURR OPIN NEUROL, V23, P103, DOI 10.1097/WCO.0b013e328336a01f
   Hertz-Picciotto I, 2008, BASIC CLIN PHARMACOL, V102, P146, DOI 10.1111/j.1742-7843.2007.00190.x
   Holgate ST, 2008, NAT REV IMMUNOL, V8, P218, DOI 10.1038/nri2262
   Jang S, 2008, P NATL ACAD SCI USA, V105, P7534, DOI 10.1073/pnas.0802865105
   Johnson CP, 2007, PEDIATRICS, V120, P1183, DOI 10.1542/peds.2007-2361
   Jyonouchi H, 2010, EXPERT REV CLIN IMMU, V6, P397, DOI [10.1586/eci.10.18, 10.1586/ECI.10.18]
   Jyonouchi H, 2008, J NEUROINFLAMM, V5, DOI 10.1186/1742-2094-5-52
   Jyonouchi H, 2009, CURR ALLERGY ASTHM R, V9, P194, DOI 10.1007/s11882-009-0029-y
   Kandere-Grzybowska K, 2003, J IMMUNOL, V171, P4830, DOI 10.4049/jimmunol.171.9.4830
   Kaplan AP, 2009, CLIN EXP ALLERGY, V39, P777, DOI 10.1111/j.1365-2222.2009.03256.x
   Kempuraj D, 2008, BRIT J PHARMACOL, V155, P1076, DOI 10.1038/bjp.2008.356
   Kempuraj D, 2010, J NEUROINFLAMM, V7, DOI 10.1186/1742-2094-7-20
   Kogan MD, 2009, PEDIATRICS, V124, P1395, DOI 10.1542/peds.2009-1522
   Kraft S, 2007, NAT REV IMMUNOL, V7, P365, DOI 10.1038/nri2072
   Kulka M, 2004, J ALLERGY CLIN IMMUN, V114, P174, DOI 10.1016/j.jaci.2004.03.049
   Kwon O, 2002, BIOL PHARM BULL, V25, P1165, DOI 10.1248/bpb.25.1165
   Larsson M, 2009, NEUROTOXICOLOGY, V30, P822, DOI 10.1016/j.neuro.2009.01.011
   Levy SE, 2007, BIOL PSYCHIAT, V61, P492, DOI 10.1016/j.biopsych.2006.07.013
   Levy SE, 2009, LANCET, V374, P1627, DOI 10.1016/S0140-6736(09)61376-3
   Li XH, 2009, J NEUROIMMUNOL, V207, P111, DOI 10.1016/j.jneuroim.2008.12.002
   Magalhaes ES, 2009, J NEUROIMMUNOL, V216, P108, DOI 10.1016/j.jneuroim.2009.09.015
   Matson JL, 2010, RES AUTISM SPECT DIS, V4, P340, DOI 10.1016/j.rasd.2009.10.009
   Minagar A, 2003, MULT SCLER J, V9, P540, DOI 10.1191/1352458503ms965oa
   Mostafa GA, 2008, J PEDIATR NEUROL, V6, P115
   Novembre E, 2008, EUR ANN ALLERGY CLIN, V40, P5
   Rozniecki JJ, 1999, BRAIN RES, V849, P1, DOI 10.1016/S0006-8993(99)01855-7
   Sacco R, 2010, AUTISM RES, V3, P237, DOI 10.1002/aur.151
   Singer HS, 2006, J NEUROIMMUNOL, V178, P149, DOI 10.1016/j.jneuroim.2006.05.025
   Slominski A, 2001, FASEB J, V15, P1678, DOI 10.1096/fj.00-0850rev
   Soon D, 2007, J NEUROL, V254, P306, DOI 10.1007/s00415-006-0356-z
   Stefanatos GA, 2008, NEUROPSYCHOL REV, V18, P305, DOI 10.1007/s11065-008-9073-y
   STONE LA, 1995, NEUROLOGY, V45, P1122, DOI 10.1212/WNL.45.6.1122
   Theoharides TC, 2004, J NEUROIMMUNOL, V146, P1, DOI 10.1016/j.jneuroim.2003.10.041
   Theoharides TC, 2008, TRENDS PHARMACOL SCI, V29, P375, DOI 10.1016/j.tips.2008.06.002
   Theoharides TC, 2006, ANN NY ACAD SCI, V1088, P78, DOI 10.1196/annals.1366.025
   Theoharides TC, 2007, IMMUNOL REV, V217, P65, DOI 10.1111/j.1600-065X.2007.00519.x
   Theoharides TC, 2007, FRONT BIOSCI-LANDMRK, V12, P1615, DOI 10.2741/2174
   Theoharides TC, 2009, INT J IMMUNOPATH PH, V22, P859, DOI 10.1177/039463200902200401
   Theoharides TC, 2009, EXPERT OPIN PHARMACO, V10, P2127, DOI 10.1517/14656560903107789
   Valent P, 2001, LEUKEMIA RES, V25, P603, DOI 10.1016/S0145-2126(01)00038-8
   Varadaradjalou S, 2003, EUR J IMMUNOL, V33, P899, DOI 10.1002/eji.200323830
   Vargas DL, 2005, ANN NEUROL, V57, P67, DOI 10.1002/ana.20315
   Vojdani A, 2002, J NEUROIMMUNOL, V129, P168, DOI 10.1016/S0165-5728(02)00180-7
   Weiss LA, 2009, NATURE, V461, P802, DOI 10.1038/nature08490
   Wills S, 2009, BRAIN BEHAV IMMUN, V23, P64, DOI 10.1016/j.bbi.2008.07.007
   Young HA, 2008, J NEUROL SCI, V271, P110, DOI 10.1016/j.jns.2008.04.002
   Zappella M, 2010, BRAIN DEV-JPN, V32, P739, DOI 10.1016/j.braindev.2010.05.004
NR 83
TC 47
Z9 50
U1 0
U2 9
PU SPRINGER/PLENUM PUBLISHERS
PI NEW YORK
PA 233 SPRING ST, NEW YORK, NY 10013 USA
SN 0162-3257
EI 1573-3432
J9 J AUTISM DEV DISORD
JI J. Autism Dev. Disord.
PD NOV
PY 2011
VL 41
IS 11
BP 1579
EP 1585
DI 10.1007/s10803-010-1171-z
PG 7
WC Psychology, Developmental
WE Social Science Citation Index (SSCI)
SC Psychology
GA 850BA
UT WOS:000297168200015
PM 21210299
DA 2022-12-12
ER

PT J
AU Pardo, CA
   Farmer, CA
   Thurm, A
   Shebl, FM
   Ilieva, J
   Kalra, S
   Swedo, S
AF Pardo, Carlos A.
   Farmer, Cristan A.
   Thurm, Audrey
   Shebl, Fatma M.
   Ilieva, Jorjetta
   Kalra, Simran
   Swedo, Susan
TI Serum and cerebrospinal fluid immune mediators in children with autistic
   disorder: a longitudinal study
SO MOLECULAR AUTISM
LA English
DT Article
DE Autism; Immune; CSF; Chemokine; Cytokine; Growth factor
ID EPIDERMAL-GROWTH-FACTOR; SPECTRUM DISORDER; CYTOKINE LEVELS; SOLUBLE
   CD40; MOUSE MODEL; BRAIN; INFLAMMATION; NEUROINFLAMMATION;
   INTERLEUKIN-15; ACTIVATION
AB Background: The causes of autism likely involve genetic and environmental factors that influence neurobiological changes and the neurological and behavioral features of the disorder. Immune factors and inflammation are hypothesized pathogenic influences, but have not been examined longitudinally.
   Methods: In a cohort of 104 participants with autism, we performed an assessment of immune mediators such as cytokines, chemokines, or growth factors in serum and cerebrospinal fluid (n = 67) to determine potential influences of such mediators in autism.
   Results: As compared with 54 typically developing controls, we found no evidence of differences in the blood profile of immune mediators supportive of active systemic inflammation mechanisms in participants with autism. Some modulators of immune function (e.g., EGF and soluble CD40 ligand) were increased in the autism group; however, no evidence of group differences in traditional markers of active inflammation (e.g., IL-6, TNFa, IL-1 beta) were observed in the serum. Further, within-subject stability (measured by estimated intraclass correlations) of most analytes was low, indicating that a single measurement is not a reliable prospective indicator of concentration for most analytes. Additionally, in participants with autism, there was little correspondence between the blood and CSF profiles of cytokines, chemokines, and growth factors, suggesting that peripheral markers may not optimally reflect the immune status of the central nervous system. Although the relatively high fraction of intrathecal production of selected chemokines involved in monocyte/microglia function may suggest a possible relationship with the homeostatic role of microglia, control data are needed for further interpretation of its relevance in autism.
   Conclusions: These longitudinal observations fail to provide support for the hypothesized role of disturbances in the expression of circulating cytokines and chemokines as an indicator of systemic inflammation in autism. ClinicalTrials. gov, NCT00298246.
C1 [Pardo, Carlos A.; Ilieva, Jorjetta] Johns Hopkins Univ Sch Med, 627 Pathology Bld 6000 North Wolfe St, Baltimore, MD 21287 USA.
   [Farmer, Cristan A.; Thurm, Audrey; Kalra, Simran; Swedo, Susan] Natl Inst Mental Hlth, Pediatr & Dev Neurosci, Bethesda, MD USA.
   [Shebl, Fatma M.] Yale Univ, Yale Sch Publ Hlth, New Haven, CT USA.
C3 Johns Hopkins University; National Institutes of Health (NIH) - USA; NIH
   National Institute of Mental Health (NIMH); Yale University
RP Pardo, CA (corresponding author), Johns Hopkins Univ Sch Med, 627 Pathology Bld 6000 North Wolfe St, Baltimore, MD 21287 USA.
EM cpardov1@jhmi.edu
RI Farmer, Cristan/Q-5277-2017; Pardo, Carlos A./A-5192-2008
OI Farmer, Cristan/0000-0001-6878-5199; Pardo, Carlos
   A./0000-0002-4128-5335
FU National Institute of Mental Health of the National Institutes of Health
   [ZIA MH002914]; Bart McLean Fund for Neuroimmunology Research; Johns
   Hopkins Project Restore; NATIONAL INSTITUTE OF MENTAL HEALTH
   [ZIAMH002868] Funding Source: NIH RePORTER
FX This work was supported by the Intramural Research Program (ZIA
   MH002914) of the National Institute of Mental Health of the National
   Institutes of Health, and the Pardo lab is supported by the Bart McLean
   Fund for Neuroimmunology Research and Johns Hopkins Project Restore.
CR Aguirre A, 2007, NAT NEUROSCI, V10, P990, DOI 10.1038/nn1938
   American Psychiatric Association, 2000, DIAGNOSTIC STAT MANU, V4th, DOI 10.1176/appi.books.9780890425596
   American Psychiatric Association, 2000, DIAGN STAT MAN MENT
   Ashwood P, 2011, BRAIN BEHAV IMMUN, V25, P840, DOI 10.1016/j.bbi.2010.09.002
   Ashwood P, 2011, PLOS ONE, V6, DOI 10.1371/journal.pone.0019299
   Ashwood P, 2011, BRAIN BEHAV IMMUN, V25, P40, DOI 10.1016/j.bbi.2010.08.003
   Atladottir HO, 2009, PEDIATRICS, V124, P687, DOI 10.1542/peds.2008-2445
   Bade G, 2014, INT J CHRONIC OBSTR, V9, P759, DOI 10.2147/COPD.S61347
   BENJAMINI Y, 1995, J R STAT SOC B, V57, P289, DOI 10.1111/j.2517-6161.1995.tb02031.x
   Bhavnani Suresh K, 2011, J Biomed Inform, V44 Suppl 1, pS24, DOI 10.1016/j.jbi.2011.09.006
   Bilbo SD, 2012, FRONT NEUROENDOCRIN, V33, P267, DOI 10.1016/j.yfrne.2012.08.006
   Boyman O, 2007, CURR OPIN IMMUNOL, V19, P320, DOI 10.1016/j.coi.2007.04.015
   Bromander S, 2012, J NEUROINFLAMM, V9, DOI 10.1186/1742-2094-9-242
   Buchhave P, 2009, NEUROSCI LETT, V450, P56, DOI 10.1016/j.neulet.2008.10.091
   Butler MG, 2015, AM J MED GENET A, V167, P563, DOI 10.1002/ajmg.a.36908
   Careaga M, 2015, BIOL PSYCHIAT
   Careaga Milo, 2012, Methods Mol Biol, V934, P219, DOI 10.1007/978-1-62703-071-7_12
   Chaturvedi AK, 2011, CANCER EPIDEM BIOMAR, V20, P1902, DOI 10.1158/1055-9965.EPI-11-0221
   CHESS S, 1978, J PEDIATR-US, V93, P699, DOI 10.1016/S0022-3476(78)80921-4
   Cho SH, 2011, J BIOL CHEM, V286, P32713, DOI 10.1074/jbc.M111.254268
   Cholette JM, 2008, J PEDIATR-US, V152, P50, DOI 10.1016/j.jpeds.2007.06.036
   Comi AM, 1999, J CHILD NEUROL, V14, P388, DOI 10.1177/088307389901400608
   Dada T, 2014, BRAIN BEHAV IMMUN, V38, P142, DOI 10.1016/j.bbi.2014.01.014
   Di Marco B, 2016, CNS NEUROL DISORD-DR, V15, P448, DOI 10.2174/1871527315666160321105039
   Epstein MM, 2013, CANCER EPIDEM BIOMAR, V22, P2009, DOI 10.1158/1055-9965.EPI-13-0379
   Estes ML, 2015, NAT REV NEUROSCI, V16, P469, DOI 10.1038/nrn3978
   Galvez-Contreras AY, 2013, FRONT CELL NEUROSCI, V7, DOI 10.3389/fncel.2013.00258
   Geschwind DH, 2015, LANCET NEUROL, V14, P1109, DOI 10.1016/S1474-4422(15)00044-7
   Gomez-Nicola D, 2008, GLIA, V56, P494, DOI 10.1002/glia.20628
   Gomez-Nicola D, 2011, MOL BIOL CELL, V22, P1960, DOI 10.1091/mbc.E11-01-0053
   Gupta S, 2014, NAT COMMUN, V5, DOI 10.1038/ncomms6748
   Hardikar S, 2014, CANCER CAUSE CONTROL, V25, P969, DOI 10.1007/s10552-014-0396-0
   Herbert MR, 2006, NEUROTOXICOLOGY, V27, P671, DOI 10.1016/j.neuro.2006.03.017
   Hope S, 2015, SCHIZOPHR RES, V165, P188, DOI 10.1016/j.schres.2015.04.004
   Iseri E, 2011, J AUTISM DEV DISORD, V41, P237, DOI 10.1007/s10803-010-1046-3
   Jiang NM, 2014, BMC PEDIATR, V14, DOI 10.1186/1471-2431-14-50
   Li XH, 2009, J NEUROIMMUNOL, V207, P111, DOI 10.1016/j.jneuroim.2008.12.002
   Lord C., 1999, AUTISM DIAGNOSTIC OB
   Lubkowska A., 2012, J BIOL REGUL HOMEOST, V26, P3
   Manzardo AM, 2012, INT J DEV NEUROSCI, V30, P121, DOI 10.1016/j.ijdevneu.2011.12.003
   Masi A, 2015, MOL PSYCHIATR, V20, P440, DOI 10.1038/mp.2014.59
   Mead J, 2015, IMMUNOL LETT, V163, P49, DOI 10.1016/j.imlet.2014.11.006
   Michell-Robinson MA, 2015, BRAIN, V138, P1138, DOI 10.1093/brain/awv066
   Mizutani M, 2012, J IMMUNOL, V188, P29, DOI 10.4049/jimmunol.1100421
   Mostafa GA, 2010, J CHILD NEUROL, V25, P328, DOI 10.1177/0883073809339393
   Napolioni V, 2013, J NEUROINFLAMM, V10, DOI 10.1186/1742-2094-10-38
   Ong'echa John M, 2011, Infect Immun, V79, P4674, DOI 10.1128/IAI.05161-11
   Onore C, 2012, AUTISM RES TREATMENT, V2012, P4
   Pan WH, 2013, NEUROSCI BIOBEHAV R, V37, P184, DOI 10.1016/j.neubiorev.2012.11.009
   Pardo CA, 2007, BRAIN PATHOL, V17, P434, DOI 10.1111/j.1750-3639.2007.00102.x
   Pardo CA, 2013, J NEURODEV DISORD, V5, DOI 10.1186/1866-1955-5-9
   Ransohoff RM, 2007, INT REV NEUROBIOL, V82, P187, DOI 10.1016/S0074-7742(07)82010-1
   Ransohoff RM, 2015, NEUROTHERAPEUTICS, V12, P896, DOI 10.1007/s13311-015-0385-3
   Ransohoff RM, 2012, J CLIN INVEST, V122, P1164, DOI 10.1172/JCI58644
   Ransohoff RM, 2009, IMMUNITY, V31, P711, DOI 10.1016/j.immuni.2009.09.010
   Reiber H, 2001, CLIN CHIM ACTA, V310, P173, DOI 10.1016/S0009-8981(01)00573-3
   Ricci S, 2013, NEUROTOX RES, V24, P491, DOI 10.1007/s12640-013-9393-4
   Robinson EB, 2015, CURR OPIN PEDIATR, V27, P685, DOI 10.1097/MOP.0000000000000278
   Russo AJ, 2013, BIOMARK INSIGHTS, V8, P35, DOI 10.4137/BMI.S11270
   Rutter M., 2003, SOCIAL COMMUNICATION
   Rutter MALC., 2003, AUTISM DIAGNOSTIC IN
   Sacktor N, 2014, J NEUROVIROL, V20, P620, DOI 10.1007/s13365-014-0292-0
   Thompson EJ, 2005, PROTEINS CEREBROSPIN
   Tobiasova Z, 2011, J CHILD ADOL PSYCHOP, V21, P555, DOI 10.1089/cap.2010.0134
   Toyoda T, 2007, BIOCHEM BIOPH RES CO, V360, P715, DOI 10.1016/j.bbrc.2007.06.051
   Urbich C, 2004, CAN J CARDIOL, V20, P681
   Valeyev NV, 2010, PLOS COMPUT BIOL, V6, DOI 10.1371/journal.pcbi.1001024
   Vargas DL, 2005, ANN NEUROL, V57, P67, DOI 10.1002/ana.20315
   Verbeke G, 2009, SPRINGER SER STAT, P1
   Voineagu I, 2011, NATURE, V474, P380, DOI 10.1038/nature10110
   Werling DM, 2015, MOL AUTISM, V6, DOI 10.1186/s13229-015-0004-5
   WHICHER JT, 1990, CLIN CHEM, V36, P1269
   Wieduwilt MJ, 2008, CELL MOL LIFE SCI, V65, P1566, DOI 10.1007/s00018-008-7440-8
   Wingate M, 2014, MMWR SURVEILL SUMM, V63
   Yan J, 2012, J NEUROIMMUNOL, V246, P78, DOI 10.1016/j.jneuroim.2012.02.013
   Zhou X, 2010, CURR OPIN CLIN NUTR, V13, P541, DOI 10.1097/MCO.0b013e32833cf3bc
NR 76
TC 29
Z9 30
U1 0
U2 10
PU BMC
PI LONDON
PA CAMPUS, 4 CRINAN ST, LONDON N1 9XW, ENGLAND
SN 2040-2392
J9 MOL AUTISM
JI Mol. Autism
PD JAN 5
PY 2017
VL 8
DI 10.1186/s13229-016-0115-7
PG 14
WC Genetics & Heredity; Neurosciences
WE Science Citation Index Expanded (SCI-EXPANDED)
SC Genetics & Heredity; Neurosciences & Neurology
GA EP0RH
UT WOS:000397093900001
PM 28070266
OA Green Published, gold
DA 2022-12-12
ER

PT J
AU Kuban, KCK
   O'Shea, M
   Allred, EN
   Fichorova, RN
   Heeren, T
   Paneth, N
   Hirtz, D
   Dammann, O
   Leviton, A
AF Kuban, Karl C. K.
   O'Shea, Michael
   Allred, Elizabeth N.
   Fichorova, Raina N.
   Heeren, Tim
   Paneth, Nigel
   Hirtz, Deborah
   Dammann, Olaf
   Leviton, Alan
CA ELGAN Study Investigators
TI The Breadth and Type of Systemic Inflammation and the Risk of Adverse
   Neurological Outcomes in Extremely Low Gestation Newborns
SO PEDIATRIC NEUROLOGY
LA English
DT Article
DE extremely preterm infants; inflammation-related proteins; adverse
   neurological outcomes; early life predictors of outcome
ID CEREBRAL-PALSY; BRAIN-DAMAGE; IMMUNE CELLS; PROTEINS; BLOOD; AGE;
   CHILDREN; MODELS; INJURY
AB BACKGROUND: We hypothesized that the risk of brain damage in extremely preterm neonates increases with the breadth and type of systemic inflammation, indexed by the number of elevated inflammation-related proteins and the number of functional categories of inflammation-related proteins exhibiting an elevated concentration. METHODS: In blood from 881 infants born before 28 weeks gestation, we measured the concentrations of 25 inflammation-related proteins, representing six functional categories (cytokines, chemokines, growth factors, adhesion molecules, metalloproteinases, and liver-produced acute phase reactant proteins) on postnatal days 1, 7, and 14. We evaluated associations between the number and type of proteins whose concentrations were elevated on two separate occasions a week apart and the diagnoses of ventriculomegaly as a neonate, and at 2 years, microcephaly, impaired early cognitive functioning, cerebral palsy, and autism risk as assessed with the Modified Checklist for Autism in Toddlers screen, and in a subset of these children from 12 of 14 sites (n = 826), an attention problem identified with the Child Behavior Checklist. RESULTS: The risk of abnormal brain structure and function overall was increased among children who had recurrent and/or persistent elevations of the 25 proteins. The risk for most outcomes did not rise until at least four proteins in at least two functional categories were elevated. When we focused our analysis on 10 proteins previously found to be associated consistently with neurological outcomes, we found the risk of low Mental Development Index on the Bayley Scales of Infant Development-II, microcephaly, and a Child Behavior Checklist-defined attention problem increased with higher numbers of these recurrently and/or persistently elevated proteins. INTERPRETATION: Increasing breadth of early neonatal inflammation, indexed by the number of protein elevations or the number of protein functional classes elevated, is associated with increasing risk of disorders of brain structure and function among infants born extremely preterm.
C1 [Kuban, Karl C. K.] Boston Med Ctr, Dept Pediat, Boston, MA 02118 USA.
   [O'Shea, Michael] Wake Forest Sch Med, Dept Pediat, Winston Salem, NC USA.
   [Allred, Elizabeth N.; Fichorova, Raina N.; Leviton, Alan] Harvard Univ, Sch Med, Boston, MA USA.
   [Allred, Elizabeth N.; Leviton, Alan] Boston Childrens Hosp, Dept Neurol, Boston, MA USA.
   [Allred, Elizabeth N.] Harvard Univ, Sch Publ Hlth, Boston, MA 02115 USA.
   [Fichorova, Raina N.] Brigham & Womens Hosp, Dept Obstet Gynecol & Reprod Biol, Boston, MA 02115 USA.
   [Heeren, Tim] Boston Univ, Sch Publ Hlth, Dept Biostat, Boston, MA USA.
   [Paneth, Nigel] Michigan State Univ, Dept Epidemiol & Biostat, E Lansing, MI 48824 USA.
   [Hirtz, Deborah] NINDS, Bethesda, MD 20892 USA.
   [Dammann, Olaf] Tufts Univ, Sch Med, Dept Publ Hlth & Community Med, Boston, MA 02111 USA.
C3 Boston Medical Center; Wake Forest University; Harvard University;
   Harvard Medical School; Harvard University; Boston Children's Hospital;
   Harvard University; Harvard T.H. Chan School of Public Health; Harvard
   University; Brigham & Women's Hospital; Boston University; Michigan
   State University; National Institutes of Health (NIH) - USA; NIH
   National Institute of Neurological Disorders & Stroke (NINDS);
   Massachusetts Department of Public Health; Tufts University
RP Kuban, KCK (corresponding author), Boston Med Ctr, Dept Pediat, 1 Boston Med Ctr Pl,Dowling 3 South, Boston, MA 02118 USA.
EM karl.kuban@bmc.org
OI VanderVeen, Deborah/0000-0002-8649-0922
FU National Institute of Neurological Disorders and Stroke
   [5U01NS040069-05, 2R01NS040069-08]; NATIONAL INSTITUTE OF NEUROLOGICAL
   DISORDERS AND STROKE [U01NS040069] Funding Source: NIH RePORTER
FX This study was supported by a cooperative agreement with the National
   Institute of Neurological Disorders and Stroke (grants 5U01NS040069-05
   and 2R01NS040069-08).
CR Achenbach T M, 2000, Pediatr Rev, V21, P265, DOI 10.1542/pir.21-8-265
   Aldertine KH, 2012, CLIN PERINATOL, V39, P727, DOI 10.1016/j.clp.2012.06.017
   Arpino Carla, 2005, Ann Ist Super Sanita, V41, P229
   Bayley N., 2006, BAYLEY SCALES INFANT, V3rd Edn
   Brea D, 2009, CEREBROVASC DIS, V27, P48, DOI 10.1159/000200441
   Burd I, 2012, AM J REPROD IMMUNOL, V67, P287, DOI 10.1111/j.1600-0897.2012.01110.x
   Calvano SE, 2005, NATURE, V437, P1032, DOI 10.1038/nature03985
   Cho Y, 2013, CELL, V155, P894, DOI 10.1016/j.cell.2013.10.004
   Ciarlo E, 2013, INT J ANTIMICROB AG, V42, pS8, DOI 10.1016/j.ijantimicag.2013.04.004
   Dammann O, 2008, CLIN PERINATOL, V35, P643, DOI 10.1016/j.clp.2008.07.011
   Dammann O, 2014, PEDIATR RES, V75, P376, DOI 10.1038/pr.2013.238
   Fichorova RN, 2011, MBIO, V2
   Fleiss B, 2012, LANCET NEUROL, V11, P556, DOI 10.1016/S1474-4422(12)70058-3
   Gabel HW, 2013, SCIENCE, V341, P626, DOI 10.1126/science.1242671
   Jensen A, 2003, EUR J OBSTET GYN R B, V110, pS70, DOI 10.1016/S0301-2115(03)00175-1
   Keverne EB, 2014, NEUROSCIENCE, V264, P207, DOI 10.1016/j.neuroscience.2012.11.030
   Kofink D, 2013, NEUROSCI BIOBEHAV R, V37, P831, DOI 10.1016/j.neubiorev.2013.03.020
   Kuban KCK, 2008, J PEDIATR-US, V153, P466, DOI 10.1016/j.jpeds.2008.04.013
   Kuban KC, 2014, J CHILD NEUROL
   Kuban KCK, 2005, J CHILD NEUROL, V20, P829, DOI 10.1177/08830738050200101001
   Ladd-Acosta C, 2014, MOL PSYCHIATR, V19, P862, DOI 10.1038/mp.2013.114
   LaSalle JM, 2013, TRENDS NEUROSCI, V36, P460, DOI 10.1016/j.tins.2013.05.001
   Leviton A, 2012, CYTOKINE, V57, P182, DOI 10.1016/j.cyto.2011.11.004
   Leviton A, 2011, EARLY HUM DEV, V87, P325, DOI 10.1016/j.earlhumdev.2011.01.043
   Leviton A, 2011, J PEDIATR-US, V158, P897, DOI 10.1016/j.jpeds.2010.11.059
   Leviton A, 2011, CYTOKINE, V53, P66, DOI 10.1016/j.cyto.2010.09.003
   Lister R, 2013, SCIENCE, V341, P629, DOI 10.1126/science.1237905
   Lutz PE, 2014, NEUROSCIENCE, V264, P142, DOI 10.1016/j.neuroscience.2013.07.069
   MacDonald TT, 2010, NAT MED, V16, P1194, DOI 10.1038/nm1110-1194
   McElrath TF, 2011, AM J OBSTET GYNECOL, V204, DOI 10.1016/j.ajog.2010.12.010
   Medzhitov R, 2008, NATURE, V454, P428, DOI 10.1038/nature07201
   O'Shea TM, 2009, EARLY HUM DEV, V85, P719, DOI 10.1016/j.earlhumdev.2009.08.060
   O'Shea TM, 2014, PEDIATR RES, V75, P781, DOI 10.1038/pr.2014.41
   O'Shea TM, 2012, J PEDIATR-US, V160, P395, DOI 10.1016/j.jpeds.2011.08.069
   Popovich PG, 2008, NAT REV NEUROSCI, V9, P481, DOI 10.1038/nrn2398
   Schwartz M, 2013, J NEUROSCI, V33, P17587, DOI 10.1523/JNEUROSCI.3241-13.2013
   Stenberg N, 2014, PAEDIATR PERINAT EP, V28, P255, DOI 10.1111/ppe.12114
   Theoharides TC, 2013, J NEUROINFLAMM, V10, DOI 10.1186/1742-2094-10-46
   Tollanes MC, 2014, BMJ-BRIT MED J, V349, DOI 10.1136/bmj.g4294
   Trifonova RT, 2007, BIOMARKERS, V12, P608, DOI 10.1080/13547500701600670
   Vidak HK, 2012, CYTOKINE, V58, P57, DOI 10.1016/j.cyto.2011.12.018
   Villoslada P, 2004, PROG BRAIN RES, V146, P403
   Vodovotz Y, 2010, IMMUNOPHARM IMMUNOT, V32, P181, DOI 10.3109/08923970903369867
   Wang YC, 2011, J NEUROINFLAMM, V8, DOI 10.1186/1742-2094-8-134
   Whalley K, 2014, NAT REV NEUROSCI, V15, DOI 10.1038/nrn3649
   Wilson EH, 2010, J CLIN INVEST, V120, P1368, DOI 10.1172/JCI41911
   Woodcock T, 2013, FRONT NEUROL, V4, DOI 10.3389/fneur.2013.00018
   Xiao WZ, 2011, J EXP MED, V208, P2581, DOI 10.1084/jem.20111354
   Yuan TM, 2010, J NEUROIMMUNOL, V229, P16, DOI 10.1016/j.jneuroim.2010.08.008
NR 49
TC 65
Z9 66
U1 0
U2 8
PU ELSEVIER SCIENCE INC
PI NEW YORK
PA STE 800, 230 PARK AVE, NEW YORK, NY 10169 USA
SN 0887-8994
EI 1873-5150
J9 PEDIATR NEUROL
JI Pediatr. Neurol.
PD JAN
PY 2015
VL 52
IS 1
BP 42
EP 48
DI 10.1016/j.pediatrneurol.2014.10.005
PG 7
WC Clinical Neurology; Pediatrics
WE Science Citation Index Expanded (SCI-EXPANDED)
SC Neurosciences & Neurology; Pediatrics
GA AZ7QA
UT WOS:000348411800006
PM 25459361
OA Green Accepted
DA 2022-12-12
ER

PT J
AU Lieblein-Boff, JC
   Mckim, DB
   Shea, DT
   Wei, P
   Deng, Z
   Sawicki, C
   Quan, N
   Bilbo, SD
   Bailey, MT
   McTigue, DM
   Godbout, JP
AF Lieblein-Boff, Jacqueline C.
   Mckim, Daniel B.
   Shea, Daniel T.
   Wei, Ping
   Deng, Zhen
   Sawicki, Caroline
   Quan, Ning
   Bilbo, Staci D.
   Bailey, Michael T.
   McTigue, Dana M.
   Godbout, Jonathan P.
TI Neonatal E. Coli Infection Causes Neuro-Behavioral Deficits Associated
   with Hypomyelination and Neuronal Sequestration of Iron
SO JOURNAL OF NEUROSCIENCE
LA English
DT Article
ID CENTRAL-NERVOUS-SYSTEM; REGULATORY HORMONE HEPCIDIN; B STREPTOCOCCAL
   MENINGITIS; AUTISM SPECTRUM DISORDERS; EARLY-LIFE INFECTION;
   WHITE-MATTER; RAT-BRAIN; MATERNAL SEPARATION; MEMORY IMPAIRMENT;
   ESCHERICHIA-COLI
AB Recent evidence indicates that inflammatory insults in neonates significantly influenced white matter development and caused behavioral deficits that manifest in young adulthood. The mechanisms underlying these developmental and behavioral complications, however, are not well understood. We hypothesize that acute brain inflammation caused by neonatal infection reduces the bioavailability of iron required for oligodendrocyte maturation and white matter development. Here, we confirm that peripheral Escherichia coli infection in neonates at postnatal day 3 (P3) caused acute brain inflammation that was resolved within 72 h. Nonetheless, transient early life infection (ELI) profoundly influenced behavior, white matter development, and iron homeostasis in the brain. For instance, mice exposed to E. coli as neonates had increased locomotor activity and impaired motor coordination as juveniles (P35) and young adults (P60). In addition, these behavioral deficits were associated with marked hypomyelination and a reduction of oligodendrocytes in subcortical white matter and motor cortex. Moreover, ELI altered transcripts related to cellular sequestration of iron in the brain including hepcidin, ferroportin, and L-ferritin. For example, ELI increased hepcidin mRNA and decreased ferroportin mRNA and protein in the brain at P4, which preceded increased L-ferritin mRNA at P12. Consistent with the mRNA results, L-ferritin protein was robustly increased at P12 specifically in neurons of E. coli infected mice. We interpret these data to indicate that neonatal infection causes significant neuronal sequestration of iron at a time point before myelination. Together, these data indicate a possible role for aberrant neuronal iron storage in neonatal infection-induced disturbances in myelination and behavior.
C1 [Lieblein-Boff, Jacqueline C.; Mckim, Daniel B.; Wei, Ping; Deng, Zhen; Sawicki, Caroline; McTigue, Dana M.; Godbout, Jonathan P.] Ohio State Univ, Dept Neurosci, Columbus, OH 43210 USA.
   [Mckim, Daniel B.; Shea, Daniel T.; Sawicki, Caroline; Quan, Ning; Bailey, Michael T.] Ohio State Univ, Div Oral Biol, Columbus, OH 43210 USA.
   [Quan, Ning; Bailey, Michael T.; Godbout, Jonathan P.] Ohio State Univ, Inst Behav Med Res, Columbus, OH 43210 USA.
   [McTigue, Dana M.; Godbout, Jonathan P.] Ohio State Univ, Ctr Brain & Spinal Cord Repair, Columbus, OH 43210 USA.
   [Lieblein-Boff, Jacqueline C.] Abbott Nutr, Columbus, OH 43219 USA.
   [Bilbo, Staci D.] Duke Univ, Dept Psychol & Neurosci, Durham, NC 27708 USA.
C3 University System of Ohio; Ohio State University; University System of
   Ohio; Ohio State University; University System of Ohio; Ohio State
   University; University System of Ohio; Ohio State University; Duke
   University
RP Godbout, JP (corresponding author), 259 IBMR Bldg,460 Med Ctr Dr, Columbus, OH 43210 USA.
EM Jonathan.Godbout@osumc.edu
RI Bilbo, Staci D/L-5076-2016
OI Bilbo, Staci D/0000-0001-6736-7841; Bilbo, Staci/0000-0001-7395-5033;
   Sawicki, Caroline/0000-0001-9295-9849; Bailey,
   Michael/0000-0002-2222-3980
FU Abbott Nutrition Contract [ANUS1011]; NIH [R01-AG-033028]; Abbott
   Nutrition; NATIONAL INSTITUTE OF NEUROLOGICAL DISORDERS AND STROKE
   [R01NS082095] Funding Source: NIH RePORTER; NATIONAL INSTITUTE ON AGING
   [R01AG033028] Funding Source: NIH RePORTER
FX This work was supported by an Abbott Nutrition Contract (ANUS1011) and
   NIH Grant R01-AG-033028 to J.P.G. We thank Todd Lash for his technical
   assistance on this project.; J.C. Lieblein-Boff is employed by Abbott
   Nutrition. J.P. Godbout received funding from Abbott Nutrition in
   support of this work.
CR Atladottir HO, 2010, J AUTISM DEV DISORD, V40, P1423, DOI 10.1007/s10803-010-1006-y
   Bevins RA, 2006, NAT PROTOC, V1, P1306, DOI 10.1038/nprot.2006.205
   Bilbo SD, 2006, BEHAV BRAIN RES, V169, P39, DOI 10.1016/j.bbr.2005.12.002
   Bilbo SD, 2005, J NEUROSCI, V25, P8000, DOI 10.1523/JNEUROSCI.1748-05.2005
   Bilbo SD, 2005, BEHAV NEUROSCI, V119, P293, DOI 10.1037/0735-7044.119.1.293
   Bilbo SD, 2007, BRAIN BEHAV IMMUN, V21, P332, DOI 10.1016/j.bbi.2006.10.005
   Bilbo SD, 2009, FRONT BEHAV NEUROSCI, V3, DOI 10.3389/neuro.08.014.2009
   Billeci L, 2012, BMC NEUROL, V12, DOI 10.1186/1471-2377-12-148
   Cate HS, 2010, NEUROSCI LETT, V483, P47, DOI 10.1016/j.neulet.2010.07.060
   Chau V, 2012, PEDIATR RES, V71, P274, DOI 10.1038/pr.2011.40
   Cheepsunthorn P, 1998, J COMP NEUROL, V400, P73
   Cheepsunthorn P, 2001, J COMP NEUROL, V431, P382, DOI 10.1002/1096-9861(20010319)431:4<382::AID-CNE1077>3.0.CO;2-#
   Counsell SJ, 2008, BRAIN, V131, P3201, DOI 10.1093/brain/awn268
   De Domenico I, 2006, EMBO J, V25, P5396, DOI 10.1038/sj.emboj.7601409
   DOBBING J, 1979, EARLY HUM DEV, V3, P79, DOI 10.1016/0378-3782(79)90022-7
   Donnelly DJ, 2011, J NEUROSCI, V31, P9910, DOI 10.1523/JNEUROSCI.2114-11.2011
   Donnelly DJ, 2009, J NEUROSCI METH, V181, P36, DOI 10.1016/j.jneumeth.2009.04.010
   Fan LW, 2005, J NEUROSCI RES, V82, P71, DOI 10.1002/jnr.20623
   Farkas J, 2009, BRAIN RES BULL, V79, P208, DOI 10.1016/j.brainresbull.2008.12.011
   Favrais G, 2011, ANN NEUROL, V70, P550, DOI 10.1002/ana.22489
   Fisher J, 2007, AM J PHYSIOL-CELL PH, V293, pC641, DOI 10.1152/ajpcell.00599.2006
   FORAN DR, 1992, J NEUROSCI, V12, P4890
   Godbout JP, 2005, FASEB J, V19, P1329, DOI 10.1096/fj.05-3776fje
   Hagberg H, 2012, ANN NEUROL, V71, P444, DOI 10.1002/ana.22620
   Harre EM, 2008, EUR J NEUROSCI, V27, P644, DOI 10.1111/j.1460-9568.2008.06031.x
   Jones B, 2004, AUST NZ J OBSTET GYN, V44, P558, DOI 10.1111/j.1479-828X.2004.00304.x
   Kigerl KA, 2006, J COMP NEUROL, V494, P578, DOI 10.1002/cne.20827
   Li L, 2011, BIOL TRACE ELEM RES, V143, P1581, DOI 10.1007/s12011-011-8967-3
   Libster R, 2012, PEDIATRICS, V130, pE8, DOI 10.1542/peds.2011-3453
   LIU D, 1994, MICROBIOL-UK, V140, P49, DOI 10.1099/13500872-140-1-49
   Lozoff B, 2000, PEDIATRICS, V105, DOI 10.1542/peds.105.4.e51
   Lozoff B, 2006, NUTR REV, V64, pS34, DOI 10.1301/nr.2006.may.S34-S43
   Mansson LE, 2007, CELL MICROBIOL, V9, P413, DOI 10.1111/j.1462-5822.2006.00799.x
   Moos Torben, 2006, Semin Pediatr Neurol, V13, P149, DOI 10.1016/j.spen.2006.08.003
   Morath DJ, 2002, DEV NEUROSCI-BASEL, V24, P197, DOI 10.1159/000065688
   Nagel BJ, 2011, J AM ACAD CHILD PSY, V50, P283, DOI 10.1016/j.jaac.2010.12.003
   Nemeth E, 2004, SCIENCE, V306, P2090, DOI 10.1126/science.1104742
   Nemeth E, 2004, J CLIN INVEST, V113, P1271, DOI 10.1172/JCI200420945
   O'Shea TM, 2013, BRAIN BEHAV IMMUN, V29, P104, DOI 10.1016/j.bbi.2012.12.012
   Ortiz E, 2004, J NEUROSCI RES, V77, P681, DOI 10.1002/jnr.20207
   Paxinos G., 2008, MOUSE BRAIN STEREOTA
   RODIER PM, 1980, DEV MED CHILD NEUROL, V22, P525
   Schwarz JM, 2011, NEUROSCI LETT, V497, P110, DOI 10.1016/j.neulet.2011.04.042
   Shafir T, 2009, INFANT BEHAV DEV, V32, P366, DOI 10.1016/j.infbeh.2009.06.002
   Shafir T, 2008, EARLY HUM DEV, V84, P479, DOI 10.1016/j.earlhumdev.2007.12.009
   Shalev U, 2002, PHARMACOL BIOCHEM BE, V73, P115, DOI 10.1016/S0091-3057(02)00756-6
   Sorensen HJ, 2009, SCHIZOPHRENIA BULL, V35, P631, DOI 10.1093/schbul/sbn121
   Spittle AJ, 2011, DEV MED CHILD NEUROL, V53, P1000, DOI 10.1111/j.1469-8749.2011.04095.x
   Stoll BJ, 2004, JAMA-J AM MED ASSOC, V292, P2357, DOI 10.1001/jama.292.19.2357
   WALD ER, 1986, PEDIATRICS, V77, P217
   Wang Q, 2008, ENDOCRINOLOGY, V149, P3920, DOI 10.1210/en.2007-1626
   Wang SM, 2010, CELL MOL LIFE SCI, V67, P123, DOI 10.1007/s00018-009-0167-3
   Williamson LL, 2011, J NEUROSCI, V31, P15511, DOI 10.1523/JNEUROSCI.3688-11.2011
   Wohleb ES, 2012, PSYCHONEUROENDOCRINO, V37, P1491, DOI 10.1016/j.psyneuen.2012.02.003
   Wynne AM, 2010, BRAIN BEHAV IMMUN, V24, P1190, DOI 10.1016/j.bbi.2010.05.011
   YU GSM, 1986, AM J PATHOL, V125, P620
   Zechel S, 2006, J NEUROSCI RES, V84, P790, DOI 10.1002/jnr.20991
   Zhang X, 2006, GLIA, V54, P795, DOI 10.1002/glia.20416
NR 58
TC 36
Z9 38
U1 1
U2 10
PU SOC NEUROSCIENCE
PI WASHINGTON
PA 11 DUPONT CIRCLE, NW, STE 500, WASHINGTON, DC 20036 USA
SN 0270-6474
J9 J NEUROSCI
JI J. Neurosci.
PD OCT 9
PY 2013
VL 33
IS 41
BP 16334
EP 16345
DI 10.1523/JNEUROSCI.0708-13.2013
PG 12
WC Neurosciences
WE Science Citation Index Expanded (SCI-EXPANDED)
SC Neurosciences & Neurology
GA 234LE
UT WOS:000325644800027
PM 24107964
OA Green Published, Bronze
DA 2022-12-12
ER

PT J
AU Frye, RE
AF Frye, Richard E.
TI Central tetrahydrobiopterin concentration in neurodevelopmental
   disorders
SO FRONTIERS IN NEUROSCIENCE
LA English
DT Article
DE tetrahydrobiopterin; autism; oxidative stress; inflammation; serum amino
   acids
AB Tetrahydrobiopterin (BH4) is a naturally occurring cofactor essential for critical metabolic pathways. Studies suggest that BH4 supplementation may ameliorate autism symptoms; the biological mechanism for such an effect is unknown. To help understand the relation between central BH4 concentration and systemic metabolism and to develop a biomarker of central BH4 concentration, the relationship between cerebrospinal fluid BH4 concentration and serum amino acids was studied. BH4 concentration was found to be distributed in two groups, a lower and higher BH4 concentration group. Two serum amino acids, citrulline and methionine, differentiated these groups, and the ratio of serum citrulline-to-methionine was found to correlate with the cerebrospinal fluid BH4 concentration (r = -0.67, p < 0.05). Both citrulline and methionine are substrates in inflammation and oxidative stress pathways - two pathways that utilize BH4 and are abnormally activated in autism. These data suggests that central BH4 concentration may be related to systemic inflammation and oxidative stress pathways.
C1 [Frye, Richard E.] Univ Texas Hlth Sci Ctr Houston, Dept Pediat, Div Child & Adolescent Neurol, Houston, TX 77030 USA.
   [Frye, Richard E.] Univ Texas Hlth Sci Ctr Houston, Childrens Learning Inst, Houston, TX 77030 USA.
C3 University of Texas System; University of Texas Health Science Center
   Houston; University of Texas System; University of Texas Health Science
   Center Houston
RP Frye, RE (corresponding author), Univ Texas Hlth Sci Ctr Houston, Dept Pediat, 7000 Fannin UCT 2478, Houston, TX 77030 USA.
EM richard.e.frye@uth.tmc.edu
RI Frye, Richard/AAB-5543-2020
FU  [NS046565]
FX This study was supported by NS046565 to Dr. Richard Frye. The author
   would like to thank Laura deSouza and Christine Younan for their
   technical help with this study.
CR Anastasiadis PZ, 1997, EUR J NEUROSCI, V9, P1831, DOI 10.1111/j.1460-9568.1997.tb00749.x
   Bramham J, 2009, AUTISM, V13, P245, DOI 10.1177/1362361309103790
   Castellani ML, 2009, INT J IMMUNOPATH PH, V22, P15, DOI 10.1177/039463200902200103
   Corbett BA, 2009, PSYCHIAT RES, V166, P210, DOI 10.1016/j.psychres.2008.02.005
   Danfors T, 2005, J CLIN PSYCHOPHARM, V25, P485, DOI 10.1097/01.jcp.0000177667.35016.e9
   Deth R, 2008, NEUROTOXICOLOGY, V29, P190, DOI 10.1016/j.neuro.2007.09.010
   Dietert RR, 2008, J TOXICOL ENV HEAL B, V11, P660, DOI 10.1080/10937400802370923
   Fernell E, 1997, DEV MED CHILD NEUROL, V39, P313
   Frye R. E., 2010, NEUROTHERAP IN PRESS
   Garthwaite J, 2008, EUR J NEUROSCI, V27, P2783, DOI 10.1111/j.1460-9568.2008.06285.x
   HOWELLS DW, 1987, CLIN CHIM ACTA, V167, P23, DOI 10.1016/0009-8981(87)90081-7
   HYLAND K, 1993, PEDIATR RES, V34, P10, DOI 10.1203/00006450-199307000-00003
   Jahromi LB, 2009, J AUTISM DEV DISORD, V39, P395, DOI 10.1007/s10803-008-0636-9
   James SJ, 2004, AM J CLIN NUTR, V80, P1611, DOI 10.1093/ajcn/80.6.1611
   Kern JK, 2006, J TOXICOL ENV HEAL B, V9, P485, DOI 10.1080/10937400600882079
   KOJIMA S, 1995, FREE RADICAL RES, V23, P419, DOI 10.3109/10715769509065263
   Kolevzon A, 2006, J CLIN PSYCHIAT, V67, P407, DOI 10.4088/JCP.v67n0311
   Koshimura K, 1998, J NEUROSCI RES, V54, P664, DOI 10.1002/(SICI)1097-4547(19981201)54:5<664::AID-JNR11>3.0.CO;2-U
   KOSHIMURA K, 1990, J NEUROCHEM, V54, P1391, DOI 10.1111/j.1471-4159.1990.tb01974.x
   MATAGA N, 1992, NEUROSCI LETT, V142, P115, DOI 10.1016/0304-3940(92)90352-8
   MCDOUGLE CJ, 1995, AM J PSYCHIAT, V152, P772
   Nagahata M, 1990, RINSHO IYAKU, V6, P1877
   Nakane Y, 1990, KISO TO RINSHOU, V24, P4579
   Naruse H., 1984, REPORTS 1983 NEW DRU, P71
   Naruse H, 1990, RINSHO IYAKU, V6, P1343
   Naruse H, 1990, RINSHO IYAKU, V6, P1859
   Pardo CA, 2006, INT REV PSYCHIATR, V17, P485, DOI 10.1080/02646830500381930
   Pardo CA, 2007, BRAIN PATHOL, V17, P434, DOI 10.1111/j.1750-3639.2007.00102.x
   Posey DJ, 2006, J CHILD ADOL PSYCHOP, V16, P599, DOI 10.1089/cap.2006.16.599
   Posey DJ, 2006, J CHILD ADOL PSYCHOP, V16, P181, DOI 10.1089/cap.2006.16.181
   Rabier D, 1995, AMINO ACIDS, V9, P299, DOI 10.1007/BF00807268
   Richdale AL, 2009, SLEEP MED REV, V13, P403, DOI 10.1016/j.smrv.2009.02.003
   Schnetz-Boutaud NC, 2009, GENES BRAIN BEHAV, V8, P753, DOI 10.1111/j.1601-183X.2009.00521.x
   Soorya L, 2008, CHILD ADOL PSYCH CL, V17, P753, DOI 10.1016/j.chc.2008.06.003
   TAKESADA M, 1992, INT CONGR SER, V965, P355
   TANI Y, 1994, NEUROSCI LETT, V181, P169, DOI 10.1016/0304-3940(94)90586-X
   Tegenge MA, 2009, J NEUROCHEM, V110, P1828, DOI 10.1111/j.1471-4159.2009.06279.x
   Tenu JP, 1999, NITRIC OXIDE-BIOL CH, V3, P427, DOI 10.1006/niox.1999.0255
   Thony B, 2000, BIOCHEM J, V347, P1, DOI 10.1042/0264-6021:3470001
   Troost PW, 2006, J CHILD ADOL PSYCHOP, V16, P611, DOI 10.1089/cap.2006.16.611
   Willoughby RE, 2009, J INHERIT METAB DIS, V32, P65, DOI 10.1007/s10545-008-0949-z
NR 41
TC 17
Z9 17
U1 0
U2 0
PU FRONTIERS MEDIA SA
PI LAUSANNE
PA PO BOX 110, EPFL INNOVATION PARK, BUILDING I, LAUSANNE, 1015,
   SWITZERLAND
SN 1662-453X
J9 FRONT NEUROSCI-SWITZ
JI Front. Neurosci.
PY 2010
VL 4
AR 52
DI 10.3389/fnins.2010.00052
PG 8
WC Neurosciences
WE Science Citation Index Expanded (SCI-EXPANDED)
SC Neurosciences & Neurology
GA VB8SO
UT WOS:000419790500046
PM 20661295
OA Green Published, gold
DA 2022-12-12
ER

PT J
AU Thom, RP
   Keary, CJ
   Palumbo, ML
   Ravichandran, CT
   Mullett, JE
   Hazen, EP
   Neumeyer, AM
   McDougle, CJ
AF Thom, Robyn P.
   Keary, Christopher J.
   Palumbo, Michelle L.
   Ravichandran, Caitlin T.
   Mullett, Jennifer E.
   Hazen, Eric P.
   Neumeyer, Ann M.
   McDougle, Christopher J.
TI Beyond the brain: A multi-system inflammatory subtype of autism spectrum
   disorder
SO PSYCHOPHARMACOLOGY
LA English
DT Review
DE Autism; Spectrum disorder; Immune dysfunction; Inflammation; Medical
   co-morbidities; Autoimmunity
ID INTRAVENOUS IMMUNOGLOBULIN; ANTIBRAIN ANTIBODIES; AUTOIMMUNE-DISEASES;
   THYROID-HORMONE; PHARMACOLOGICAL CHANGES; MICROGLIAL ACTIVATION; PLASMA
   OXYTOCIN; FAMILY-HISTORY; SLEEP PROBLEMS; IMMUNE-SYSTEM
AB An immune-mediated subtype of autism spectrum disorder (ASD) has long been hypothesized. This article reviews evidence from family history studies of autoimmunity, immunogenetics, maternal immune activation, neuroinflammation, and systemic inflammation, which suggests immune dysfunction in ASD. Individuals with ASD have higher rates of co-morbid medical illness than the general population. Major medical co-morbidities associated with ASD are discussed by body system. Mechanisms by which FDA-approved and emerging treatments for ASD act upon the immune system are then reviewed. We conclude by proposing the hypothesis of an immune-mediated subtype of ASD which is characterized by systemic, multi-organ inflammation or immune dysregulation with shared mechanisms that drive both the behavioral and physical illnesses associated with ASD. Although gaps in evidence supporting this hypothesis remain, benefits of this conceptualization include framing future research questions that will help define a clinically meaningful subset of patients and focusing clinical interactions on early detection and treatment of high-risk medical illnesses as well as interfering behavioral signs and symptoms across the lifespan.
C1 [Thom, Robyn P.; Keary, Christopher J.; Palumbo, Michelle L.; Ravichandran, Caitlin T.; Mullett, Jennifer E.; Hazen, Eric P.; Neumeyer, Ann M.; McDougle, Christopher J.] Massachusetts Gen Hosp, 55 Fruit St, Boston, MA 02114 USA.
   [Thom, Robyn P.; Keary, Christopher J.; Hazen, Eric P.; McDougle, Christopher J.] Harvard Med Sch, Dept Psychiat, 25 Shattuck St, Boston, MA 02115 USA.
   [Keary, Christopher J.; Palumbo, Michelle L.; Ravichandran, Caitlin T.; Mullett, Jennifer E.; Neumeyer, Ann M.; McDougle, Christopher J.] Lurie Ctr Autism, 1 Maguire Rd, Lexington, MA 02421 USA.
   [Palumbo, Michelle L.; Ravichandran, Caitlin T.] Harvard Med Sch, Dept Pediat, 25 Shattuck St, Boston, MA 02115 USA.
   [Neumeyer, Ann M.] Harvard Med Sch, Dept Neurol, 25 Shattuck St, Boston, MA 02115 USA.
C3 Harvard University; Massachusetts General Hospital; Harvard University;
   Harvard Medical School; Harvard University; Harvard Medical School;
   Harvard University; Harvard Medical School
RP McDougle, CJ (corresponding author), Massachusetts Gen Hosp, 55 Fruit St, Boston, MA 02114 USA.; McDougle, CJ (corresponding author), Harvard Med Sch, Dept Psychiat, 25 Shattuck St, Boston, MA 02115 USA.; McDougle, CJ (corresponding author), Lurie Ctr Autism, 1 Maguire Rd, Lexington, MA 02421 USA.
EM cmcdougle@mgh.harvard.edu
RI Neumeyer, Ann M/AAG-8747-2020; Ravichandran, Caitlin/AAH-5562-2020;
   Thom, Robyn/AAN-2244-2020
OI Neumeyer, Ann M/0000-0002-2414-4717; Thom, Robyn/0000-0002-8026-6970
CR ABBASSI V, 1978, J AUTISM CHILD SCHIZ, V8, P383, DOI 10.1007/BF01538043
   Adams DJ, 2016, J AUTISM DEV DISORD, V46, P1636, DOI 10.1007/s10803-015-2689-x
   Aguzzi A, 2013, SCIENCE, V339, P156, DOI 10.1126/science.1227901
   Amirzargar MA, 2017, INFLAMMATION, V40, P1310, DOI 10.1007/s10753-017-0574-9
   [Anonymous], 2013, DIAGN STAT MAN MENT
   Arentsen T, 2017, MOL PSYCHIATR, V22, P257, DOI 10.1038/mp.2016.182
   Asadabadi M, 2013, PSYCHOPHARMACOLOGY, V225, P51, DOI 10.1007/s00213-012-2796-8
   Ashwood P, 2011, BRAIN BEHAV IMMUN, V25, P40, DOI 10.1016/j.bbi.2010.08.003
   Atladottir HO, 2009, PEDIATRICS, V124, P687, DOI 10.1542/peds.2008-2445
   Atladottir HO, 2012, PEDIATRICS, V130, pE1447, DOI 10.1542/peds.2012-1107
   Bartolini L, 2019, MOL NEUROBIOL, V56, P1897, DOI 10.1007/s12035-018-1215-5
   Bauman ML, 2010, NEUROTHERAPEUTICS, V7, P320, DOI 10.1016/j.nurt.2010.06.001
   Bauman MD, 2014, BIOL PSYCHIAT, V75, P332, DOI 10.1016/j.biopsych.2013.06.025
   BEESON PB, 1994, AM J MED, V96, P457, DOI 10.1016/0002-9343(94)90173-2
   Beilmann M, 1997, BLOOD, V90, P4450
   Bilder D, 2013, J AUTISM DEV DISORD, V43, P1196, DOI 10.1007/s10803-012-1664-z
   Braunschweig D, 2013, TRANSL PSYCHIAT, V3, DOI 10.1038/tp.2013.50
   Braunschweig D, 2008, NEUROTOXICOLOGY, V29, P226, DOI 10.1016/j.neuro.2007.10.010
   Braunschweig D, 2012, J AUTISM DEV DISORD, V42, P1435, DOI 10.1007/s10803-011-1378-7
   Brimberg L, 2013, MOL PSYCHIATR, V18, P1171, DOI 10.1038/mp.2013.101
   Broekaart DWM, 2018, EPILEPSIA, V59, P1931, DOI 10.1111/epi.14550
   Buie T, 2010, PEDIATRICS, V125, pS1, DOI 10.1542/peds.2009-1878C
   Cabanlit M, 2007, ANN NY ACAD SCI, V1107, P92, DOI 10.1196/annals.1381.010
   Campbell DB, 2006, P NATL ACAD SCI USA, V103, P16834, DOI 10.1073/pnas.0605296103
   Campbell DB, 2010, AM J MED GENET B, V153B, P438, DOI 10.1002/ajmg.b.30998
   Campbell DB, 2008, AUTISM RES, V1, P159, DOI 10.1002/aur.27
   Cao Xinyi, 2013, Shanghai Arch Psychiatry, V25, P342, DOI 10.3969/j.issn.1002-0829.2013.06.003
   Careaga M, 2010, NEUROTHERAPEUTICS, V7, P283, DOI 10.1016/j.nurt.2010.05.003
   Chen SW, 2016, BEHAV BRAIN RES, V296, P61, DOI 10.1016/j.bbr.2015.08.035
   CHESS S, 1978, J PEDIATR-US, V93, P699, DOI 10.1016/S0022-3476(78)80921-4
   CHESS S, 1971, J AUTISM CHILD SCHIZ, V1, P33, DOI 10.1007/BF01537741
   CHESS S, 1977, J AUTISM CHILD SCHIZ, V7, P69, DOI 10.1007/BF01531116
   Chien YL, 2012, PSYCHIAT GENET, V22, P46, DOI 10.1097/YPG.0b013e32834915ae
   COHEN DJ, 1980, J AUTISM DEV DISORD, V10, P445, DOI 10.1007/BF02414820
   Collins SM, 2012, NAT REV MICROBIOL, V10, P735, DOI 10.1038/nrmicro2876
   Comi AM, 1999, J CHILD NEUROL, V14, P388, DOI 10.1177/088307389901400608
   Croen LA, 2015, AUTISM, V19, P814, DOI 10.1177/1362361315577517
   Cunniff C, 2001, PEDIATRICS, V107, P442
   Dadds MR, 2014, J AUTISM DEV DISORD, V44, P521, DOI 10.1007/s10803-013-1899-3
   Dalton P, 2003, ANN NEUROL, V53, P533, DOI 10.1002/ana.10557
   Daneman R, 2015, CSH PERSPECT BIOL, V7, DOI 10.1101/cshperspect.a020412
   de Magistris L, 2010, J PEDIATR GASTR NUTR, V51, P418, DOI 10.1097/MPG.0b013e3181dcc4a5
   de Souza DF, 2013, PROG NEURO-PSYCHOPH, V43, P14, DOI 10.1016/j.pnpbp.2012.12.001
   DelGiudice-Asch G, 1999, J AUTISM DEV DISORD, V29, P157, DOI 10.1023/A:1023096728131
   Desai A, 2016, BIOCHIMIE, V126, P31, DOI 10.1016/j.biochi.2016.02.012
   DEYKIN EY, 1979, AM J EPIDEMIOL, V109, P628, DOI 10.1093/oxfordjournals.aje.a112726
   Duffy FH, 2014, BMC NEUROL, V14, DOI 10.1186/1471-2377-14-70
   Edmonson C, 2014, MOL AUTISM, V5, DOI 10.1186/2040-2392-5-3
   Enstrom AM, 2010, BRAIN BEHAV IMMUN, V24, P64, DOI 10.1016/j.bbi.2009.08.001
   Enstrom AM, 2009, BRAIN BEHAV IMMUN, V23, P124, DOI 10.1016/j.bbi.2008.08.001
   Erny D, 2015, NAT NEUROSCI, V18, P965, DOI 10.1038/nn.4030
   Farrelly L, 2015, DEV NEUROSCI-BASEL, V37, P43, DOI 10.1159/000368305
   Ferguson JN, 2002, FRONT NEUROENDOCRIN, V23, P200, DOI 10.1006/frne.2002.0229
   Freeman SJ, 2005, DIABETES CARE, V28, P925, DOI 10.2337/diacare.28.4.925
   Frye RE, 2017, J NEUROENDOCRINOL, V29, DOI 10.1111/jne.12461
   Frye RE, 2013, MOL PSYCHIATR, V18, P369, DOI 10.1038/mp.2011.175
   Fung LK, 2014, J AUTISM DEV DISORD, V44, P2971, DOI 10.1007/s10803-014-2144-4
   Geschwind DH, 2011, TRENDS COGN SCI, V15, P409, DOI 10.1016/j.tics.2011.07.003
   GOTO M, 1981, ARTHRITIS RHEUM-US, V24, P1377, DOI 10.1002/art.1780241107
   Gupta S, 1996, J AUTISM DEV DISORD, V26, P439, DOI 10.1007/BF02172828
   Harjutsalo V, 2006, DIABETES CARE, V29, P484, DOI 10.2337/diacare.29.02.06.dc05-1552
   Henley SJ, 2014, MMWR-MORBID MORTAL W, V63, P1
   Heuer L, 2008, AUTISM RES, V1, P275, DOI 10.1002/aur.42
   Hollander E, 2001, J CLIN PSYCHIAT, V62, P530, DOI 10.4088/JCP.v62n07a05
   Horvath K, 2002, CURR OPIN PEDIATR, V14, P583, DOI 10.1097/00008480-200210000-00004
   Hoshiko S, 2011, AUTISM RES, V4, P456, DOI 10.1002/aur.219
   Howes OD, 2017, TRANSL PSYCHIAT, V7, DOI 10.1038/tp.2016.278
   Hsiao EY, 2014, HARVARD REV PSYCHIAT, V22, P104, DOI 10.1097/HRP.0000000000000029
   Hughes V, 2012, NATURE, V485, P570, DOI 10.1038/485570a
   Husarova VM, 2016, PSYCHIAT INVEST, V13, P174, DOI 10.4306/pi.2016.13.2.174
   Iafusco D, 2006, DIABETES CARE, V29, P1985, DOI 10.2337/dc06-0842
   Irwin MR, 2016, BIOL PSYCHIAT, V80, P40, DOI 10.1016/j.biopsych.2015.05.014
   Irwin MR, 2015, BRAIN BEHAV IMMUN, V47, P86, DOI 10.1016/j.bbi.2014.09.017
   Iseri SO, 2005, PEPTIDES, V26, P483, DOI 10.1016/j.peptides.2004.10.005
   Jeon SW, 2017, J NEUROIMMUNOL, V313, P92, DOI 10.1016/j.jneuroim.2017.10.016
   Johnson KP, 2009, CHILD ADOL PSYCH CL, V18, P917, DOI 10.1016/j.chc.2009.04.001
   Kelly JR, 2017, FRONT NEUROSCI-SWITZ, V11, DOI 10.3389/fnins.2017.00490
   Kohane IS, 2012, PLOS ONE, V7, DOI 10.1371/journal.pone.0033224
   KONSTANTAREAS MM, 1987, J AUTISM DEV DISORD, V17, P585, DOI 10.1007/BF01486973
   Kotey S, 2014, J AUTISM DEV DISORD, V44, P3083, DOI 10.1007/s10803-014-2174-y
   Krakowiak P, 2008, J SLEEP RES, V17, P197, DOI 10.1111/j.1365-2869.2008.00650.x
   Lemay JF, 2018, PEDIATR DIABETES, V19, P930, DOI 10.1111/pedi.12676
   Li XH, 2009, J NEUROIMMUNOL, V207, P111, DOI 10.1016/j.jneuroim.2008.12.002
   Lim MM, 2006, HORM BEHAV, V50, P506, DOI 10.1016/j.yhbeh.2006.06.028
   Limoges E, 2005, BRAIN, V128, P1049, DOI 10.1093/brain/awh425
   Lintas C, 2012, NEUROBIOL DIS, V45, P57, DOI 10.1016/j.nbd.2010.11.010
   Liu XC, 2006, CHILD PSYCHIAT HUM D, V37, P179, DOI 10.1007/s10578-006-0028-3
   Lyall K, 2017, AUTISM RES, V10, P585, DOI 10.1002/aur.1708
   Lyall K, 2015, AUTISM RES, V8, P567, DOI 10.1002/aur.1471
   MacDowell KS, 2013, INT J NEUROPSYCHOPH, V16, P121, DOI 10.1017/S1461145711001775
   Malkova NV, 2012, BRAIN BEHAV IMMUN, V26, P607, DOI 10.1016/j.bbi.2012.01.011
   Malow BA, 2012, PEDIATRICS, V130, pS106, DOI 10.1542/peds.2012-0900I
   Depino AM, 2013, MOL CELL NEUROSCI, V53, P69, DOI 10.1016/j.mcn.2012.10.003
   Marcus RN, 2009, J AM ACAD CHILD PSY, V48, P1110, DOI 10.1097/CHI.0b013e3181b76658
   Martin LA, 2008, BRAIN BEHAV IMMUN, V22, P806, DOI 10.1016/j.bbi.2007.12.007
   Martinez-Cerdeno V, 2016, CEREB CORTEX, V26, P374, DOI 10.1093/cercor/bhu291
   Mason-Brothers Anne, 1993, Eur Child Adolesc Psychiatry, V2, P79, DOI 10.1007/BF02098863
   Mazurek MO, 2013, J ABNORM CHILD PSYCH, V41, P165, DOI 10.1007/s10802-012-9668-x
   McCracken JT, 2002, NEW ENGL J MED, V347, P314, DOI 10.1056/NEJMoa013171
   McDougle CJ, 2018, JAMA NETW OPEN, V1, DOI 10.1001/jamanetworkopen.2018.0280
   McDougle CJ, 2015, BRAIN RES, V1617, P72, DOI 10.1016/j.brainres.2014.09.048
   McDougle CJ, 2005, AM J PSYCHIAT, V162, P1142, DOI 10.1176/appi.ajp.162.6.1142
   Melamed IR, 2018, AUTISM RES, V11, P421, DOI 10.1002/aur.1906
   Meltzer A, 2017, NEUROPSYCHOPHARMACOL, V42, P284, DOI 10.1038/npp.2016.158
   Micali N, 2004, AUTISM, V8, P21, DOI 10.1177/1362361304040636
   Missig G, 2018, NEUROPSYCHOPHARMACOL, V43, P482, DOI 10.1038/npp.2017.243
   MONEY J, 1971, J AUTISM CHILD SCHIZ, V1, P146, DOI 10.1007/BF01537954
   Morgan JT, 2010, BIOL PSYCHIAT, V68, P368, DOI 10.1016/j.biopsych.2010.05.024
   Mostafa GA, 2013, J NEUROIMMUNOL, V255, P70, DOI 10.1016/j.jneuroim.2012.10.002
   Neumeyer AM, 2017, J PEDIATR-US, V181, P195, DOI 10.1016/j.jpeds.2016.10.080
   Neumeyer AM, 2017, BONE, V97, P139, DOI 10.1016/j.bone.2017.01.009
   Nosadini M, 2016, DEV MED CHILD NEUROL, V58, P1180, DOI 10.1111/dmcn.13159
   Okunishi K, 2005, J IMMUNOL, V175, P4745, DOI 10.4049/jimmunol.175.7.4745
   Owen R, 2009, PEDIATRICS, V124, P1533, DOI 10.1542/peds.2008-3782
   Piras IS, 2014, BRAIN BEHAV IMMUN, V38, P91, DOI 10.1016/j.bbi.2013.12.020
   Plioplys AV, 1998, J CHILD NEUROL, V13, P79, DOI 10.1177/088307389801300207
   PLIOPLYS AV, 1994, ARCH PEDIAT ADOL MED, V148, P220, DOI 10.1001/archpedi.1994.02170020106021
   Powell EM, 2003, J NEUROSCI, V23, P622, DOI 10.1523/JNEUROSCI.23-02-00622.2003
   Powell EM, 2001, NEURON, V30, P79, DOI 10.1016/S0896-6273(01)00264-1
   Prasad HC, 2009, PHILOS T R SOC B, V364, P163, DOI 10.1098/rstb.2008.0143
   Raza M, 1996, GEN PHARMACOL-VASC S, V27, P1395, DOI 10.1016/S0306-3623(96)00073-0
   Richdale AL, 1999, DEV MED CHILD NEUROL, V41, P60, DOI 10.1017/S0012162299000122
   Rosenfeld RM, 2004, PEDIATRICS, V113, P1412, DOI 10.1542/peds.113.5.1412
   Russo AJ, 2009, BIOMARK INSIGHTS, V4, P181
   Rydzewska E, 2018, BMJ OPEN, V8, DOI 10.1136/bmjopen-2018-023945
   Schorr M, 2017, J CLIN ENDOCR METAB, V102, P2814, DOI 10.1210/jc.2016-3963
   Shea S, 2004, PEDIATRICS, V114, pE634, DOI 10.1542/peds.2003-0264-F
   Shi LM, 2003, J NEUROSCI, V23, P297, DOI 10.1523/jneurosci.23-01-00297.2003
   Silva SC, 2004, J NEUROIMMUNOL, V152, P176, DOI 10.1016/j.jneuroim.2004.03.015
   Singer HS, 2006, J NEUROIMMUNOL, V178, P149, DOI 10.1016/j.jneuroim.2006.05.025
   Singh S, 2017, J NEUROINFLAMM, V14, DOI 10.1186/s12974-017-0888-4
   Slawinski BL, 2018, AM J REPROD IMMUNOL, V79, DOI 10.1111/aji.12840
   Spence SJ, 2009, PEDIATR RES, V65, P599, DOI 10.1203/PDR.0b013e31819e7168
   Stapel B, 2018, J PSYCHIATR RES, V105, P95, DOI 10.1016/j.jpsychires.2018.08.017
   STEFANATOS GA, 1995, J AM ACAD CHILD PSY, V34, P1107, DOI 10.1097/00004583-199508000-00022
   STUBBS EG, 1985, J AM ACAD CHILD PSY, V24, P182, DOI 10.1016/S0002-7138(09)60445-3
   Sutcliffe JS, 2005, AM J HUM GENET, V77, P265, DOI 10.1086/432648
   Suzuki K, 2013, JAMA PSYCHIAT, V70, P49, DOI 10.1001/jamapsychiatry.2013.272
   Sweeten TL, 2003, PEDIATRICS, V112, pE420, DOI 10.1542/peds.112.5.e420
   Tajima-Pozo Kazuhiro, 2010, BMJ Case Rep, V2010, DOI 10.1136/bcr.10.2009.2351
   Tang YM, 2009, SLEEP MED, V10, P597, DOI 10.1016/j.sleep.2008.12.009
   Tetreault NA, 2012, J AUTISM DEV DISORD, V42, P2569, DOI 10.1007/s10803-012-1513-0
   Tobiasova Z, 2011, J CHILD ADOL PSYCHOP, V21, P555, DOI 10.1089/cap.2010.0134
   Traynor TR, 2004, LIFE SCI, V74, P2563, DOI 10.1016/j.lfs.2003.10.010
   Tye C, 2019, FRONT PSYCHIATRY, V9, P1
   Vargas DL, 2005, ANN NEUROL, V57, P67, DOI 10.1002/ana.20315
   Vohra R, 2017, AUTISM, V21, P995, DOI 10.1177/1362361316665222
   Wang Y, 2018, BIOMED PHARMACOTHER, V107, P262, DOI 10.1016/j.biopha.2018.07.148
   WARREN RP, 1987, J AM ACAD CHILD PSY, V26, P333, DOI 10.1097/00004583-198705000-00008
   Warren RP, 1996, J NEUROIMMUNOL, V67, P97
   Williams KA, 2015, BRAIN RES, V1617, P144, DOI 10.1016/j.brainres.2014.09.071
   Wu SQ, 2015, NEUROSCI BIOBEHAV R, V55, P322, DOI 10.1016/j.neubiorev.2015.05.004
   Xiang AH, 2018, JAMA-J AM MED ASSOC, V320, P89, DOI 10.1001/jama.2018.7614
   Xie J, 2017, ONCOTARGET, V8, P82390, DOI 10.18632/oncotarget.19326
   Xu GF, 2018, JAMA NETW OPEN, V1, DOI 10.1001/jamanetworkopen.2018.0279
   Yamasue H, 2020, MOL PSYCHIATR, V25, P1849, DOI 10.1038/s41380-018-0097-2
   Yatawara CJ, 2016, MOL PSYCHIATR, V21, P1225, DOI 10.1038/mp.2015.162
   Yuan L, 2016, J NEUROINFLAMM, V13, DOI 10.1186/s12974-016-0541-7
   Zerbo O, 2015, J AUTISM DEV DISORD, V45, P4002, DOI 10.1007/s10803-015-2579-2
   Zerbo O, 2015, BRAIN BEHAV IMMUN, V46, P232, DOI 10.1016/j.bbi.2015.02.001
   Zerbo O, 2013, J AUTISM DEV DISORD, V43, P25, DOI 10.1007/s10803-012-1540-x
   Zhang HF, 2016, NEUROSCI BULL, V32, P423, DOI 10.1007/s12264-016-0046-5
   Zhang Z, 2008, CELL MOL LIFE SCI, V65, P4055, DOI 10.1007/s00018-008-8521-4
   Zheng Z, 2016, PLOS ONE, V11, DOI 10.1371/journal.pone.0156662
   Zimmerman AW, 2007, BRAIN BEHAV IMMUN, V21, P351, DOI 10.1016/j.bbi.2006.08.005
   Zimmerman AW, 2005, PEDIATR NEUROL, V33, P195, DOI 10.1016/j.pediatrneurol.2005.03.014
   Zuckerman L, 2005, J PSYCHIATR RES, V39, P311, DOI 10.1016/j.jpsychires.2004.08.008
NR 167
TC 21
Z9 21
U1 0
U2 4
PU SPRINGER
PI NEW YORK
PA ONE NEW YORK PLAZA, SUITE 4600, NEW YORK, NY, UNITED STATES
SN 0033-3158
EI 1432-2072
J9 PSYCHOPHARMACOLOGY
JI Psychopharmacology
PD OCT
PY 2019
VL 236
IS 10
SI SI
BP 3045
EP 3061
DI 10.1007/s00213-019-05280-6
PG 17
WC Neurosciences; Pharmacology & Pharmacy; Psychiatry
WE Science Citation Index Expanded (SCI-EXPANDED); Social Science Citation Index (SSCI)
SC Neurosciences & Neurology; Pharmacology & Pharmacy; Psychiatry
GA KF2SC
UT WOS:000509096700015
PM 31139876
DA 2022-12-12
ER

PT J
AU Lucchina, L
   Depino, AM
AF Lucchina, Luciana
   Mara Depino, Amaicha
TI Altered Peripheral and Central Inflammatory Responses in a Mouse Model
   of Autism
SO AUTISM RESEARCH
LA English
DT Article
DE microglia; astroglia; behavior; cytokines;
   hypothalamus-pituitary-adrenal axis; valproic acid
ID SPECTRUM DISORDERS; VALPROIC ACID; MICROGLIAL ACTIVATION; ANIMAL-MODEL;
   MICE; CHILDREN; BEHAVIOR; DEPRESSION; EXPOSURE; SYSTEM
AB Increasing clinical and experimental evidence links immune and inflammatory alterations with the pathogenesis of autism spectrum disorders (ASD). Autistic individuals show signs of neuroinflammation, altered inflammatory responses, and immune abnormalities throughout life. Mice injected subcutaneously with 600 mg/kg valproic acid (VPA600) at gestational day 12.5 show reduced social interaction in adulthood (at 8 weeks of age), and they have been proposed as a mouse model of autism. Here, we show that these adult animals present signs of chronic glial activation in the hippocampus and the cerebellum. Moreover, when they are challenged with a peripheral inflammatory stimulus (intraperitoneal lipopolysaccharides, LPS), VPA600 animals show an exacerbated inflammatory response. Two hours after LPS injection, VPA600 animals secrete more corticosterone to the blood than control mice, and show an increase in the levels of expression of proinflammatory cytokines in the spleen. After LPS challenge, VPA600 mice also show signs of increased neuroinflammation compared with control mice: they have more microglial cells in the hippocampus, and they show higher levels of proinflammatory cytokines in the cerebellum. Our results provide evidence of basal neuroinflammation and an altered inflammatory response in the VPA model of autism. We propose that this model can be used to evaluate the contribution of inflammatory reactivity to autism-related behaviors. These studies will contribute to elucidate the role of the inflammatory alterations observed in ASD individuals. Autism Res 2013, 7: 273-289. (c) 2013 International Society for Autism Research, Wiley Periodicals, Inc.
C1 [Mara Depino, Amaicha] CONICET UBA, Inst Physiol Mol Biol & Neurosci, Buenos Aires, DF, Argentina.
   Univ Buenos Aires, FCEyN, Dept Physiol Mol & Cellular Biol, Buenos Aires, DF, Argentina.
C3 Consejo Nacional de Investigaciones Cientificas y Tecnicas (CONICET);
   University of Buenos Aires; University of Buenos Aires
RP Depino, AM (corresponding author), CONICET UBA, Inst Physiol Mol Biol & Neurosci, Int Guiraldes S-N,Ciudad Univ,Pabellon 2,2Do Piso, Buenos Aires, DF, Argentina.
EM adepino@conicet.gov.ar
RI Depino, Amaicha/AAE-6477-2020
OI Depino, Amaicha/0000-0002-8006-6151
FU CONICET [PIP2010-2012]; University of Buenos Aires [UBACyT
[truncated: 5,577,830 more chars]
