# Supplementary material for: Bibliometric study of neuroinflammation in autism spectrum disorder
Source: Front Psychiatry. 2023 Jan 19;14:1086068. doi: 10.3389/fpsyt.2023.1086068 (PMC9893120; doi:10.3389/fpsyt.2023.1086068)
Supplement: Supplementary file 1 [file Data_Sheet_1.ZIP › input/download_501-620.txt]

FN Clarivate Analytics Web of Science
VR 1.0
PT J
AU Meyer, U
   Feldon, J
   Dammann, O
AF Meyer, Urs
   Feldon, Joram
   Dammann, Olaf
TI Schizophrenia and Autism: Both Shared and Disorder-Specific Pathogenesis
   Via Perinatal Inflammation?
SO PEDIATRIC RESEARCH
LA English
DT Article
ID MATERNAL IMMUNE ACTIVATION; BRAIN-DEVELOPMENT; CYTOKINE LEVELS;
   CHILDHOOD PSYCHOSES; PRENATAL INFECTION; GENE-EXPRESSION; SERUM-LEVELS;
   PREGNANCY; LIPOPOLYSACCHARIDE; ASSOCIATION
AB Prenatal exposure to infection and subsequent inflammatory responses have been implicated in the etiology of schizophrenia and autism. In this review, we summarize current evidence from human and animal studies supporting the hypothesis that the pathogenesis of these two disorders is linked via exposure to inflammation at early stages of development. Moreover, we propose a hypothetical model in which inflammatory mechanisms may account for multiple shared and disorder-specific pathological characteristics of both entities. In essence, our model suggests that acute neuroinflammation during early fetal development may be relevant for the induction of psychopathological and neuropathological features shared by schizophrenia and autism, whereas postacute latent and persistent inflammation may contribute to schizophrenia- and autism-specific phenotypes, respectively, (Pediatr Res 69: 26R-33R, 2011)
C1 [Meyer, Urs; Feldon, Joram] Swiss Fed Inst Technol, Lab Behav Neurobiol, CH-8603 Schwerzenbach, Switzerland.
   [Dammann, Olaf] Floating Hosp Children, Tufts Med Ctr, Div Newborn Med, Boston, MA 02111 USA.
C3 Swiss Federal Institutes of Technology Domain; ETH Zurich; Floating
   Hospital For Children; Tufts Medical Center
RP Meyer, U (corresponding author), Swiss Fed Inst Technol, Lab Behav Neurobiol, Schorenstr 16, CH-8603 Schwerzenbach, Switzerland.
EM urmeyer@ethz.ch
RI Meyer, Urs/C-4602-2016
OI Meyer, Urs/0000-0001-7244-0345
FU Swiss National Science Foundation [3100AO-100309, 3100AO-116719]; ETH
   Zurich [11 07/03]; European Commission [LSHM-CT-2006-036534,
   HEALTH-F2-2009-241778]; NIH [1R21EY019253-01]; Richard Saltonstall
   Charitable Foundation; NATIONAL EYE INSTITUTE [R21EY019253] Funding
   Source: NIH RePORTER
FX The studies performed at the Laboratory of Behavioural Neurobiology, ETH
   Zurich, were supported by the Swiss National Science Foundation (grant
   3100AO-100309 and grant 3100AO-116719) and ETH Zurich (grant 11 07/03).
   J.F. received additional support from a 2009 NARSAD Distinguished
   Investigator Award. O.D. is supported by the European Commission
   (NEOBRAIN, LSHM-CT-2006-036534: NEUROBID, HEALTH-F2-2009-241778), the
   NIH (1R21EY019253-01), and the Richard Saltonstall Charitable
   Foundation.
CR Abi-Dargham A, 1997, J NEUROPSYCH CLIN N, V9, P1
   Andreasen NC, 2008, BIOL PSYCHIAT, V64, P81, DOI 10.1016/j.biopsych.2008.01.003
   Ashdown H, 2006, MOL PSYCHIATR, V11, P47, DOI 10.1038/sj.mp.4001748
   Ashwood P, 2011, BRAIN BEHAV IMMUN, V25, P40, DOI 10.1016/j.bbi.2010.08.003
   Atladottir HO, 2010, J AUTISM DEV DISORD, V40, P1423, DOI 10.1007/s10803-010-1006-y
   Bale TL, 2010, BIOL PSYCHIAT, V68, P314, DOI 10.1016/j.biopsych.2010.05.028
   Bauer S, 2007, NAT REV NEUROSCI, V8, P221, DOI 10.1038/nrn2054
   Benveniste EN, 1998, CYTOKINE GROWTH F R, V9, P259, DOI 10.1016/S1359-6101(98)00015-X
   Bernstein HG, 2009, EXPERT REV NEUROTHER, V9, P1059, DOI [10.1586/ern.09.59, 10.1586/ERN.09.59]
   Bianchi ME, 2007, IMMUNOL REV, V220, P35, DOI 10.1111/j.1600-065X.2007.00574.x
   Biber K, 2007, TRENDS NEUROSCI, V30, P596, DOI 10.1016/j.tins.2007.08.007
   Bilbo SD, 2005, J NEUROSCI, V25, P8000, DOI 10.1523/JNEUROSCI.1748-05.2005
   Bilbo SD, 2009, FRONT BEHAV NEUROSCI, V3, DOI 10.3389/neuro.08.014.2009
   Blaylock RL, 2009, CURR MED CHEM, V16, P157, DOI 10.2174/092986709787002745
   Borrell J, 2002, NEUROPSYCHOPHARMACOL, V26, P204, DOI 10.1016/S0893-133X(01)00360-8
   Brown AS, 2010, AM J PSYCHIAT, V167, P261, DOI 10.1176/appi.ajp.2009.09030361
   Brown AS, 2004, AM J PSYCHIAT, V161, P889, DOI 10.1176/appi.ajp.161.5.889
   Brown AS, 2010, PROG NEUROB IN PRESS
   Buka SL, 2001, BRAIN BEHAV IMMUN, V15, P411, DOI 10.1006/brbi.2001.0644
   BURNS TM, 1993, GROWTH FACTORS, V9, P253, DOI 10.3109/08977199308991585
   CHESS S, 1971, J AUTISM CHILD SCHIZ, V1, P33, DOI 10.1007/BF01537741
   Cheung C, 2010, PLOS ONE, V5, DOI 10.1371/journal.pone.0012233
   Chez MG, 2007, PEDIATR NEUROL, V36, P361, DOI 10.1016/j.pediatrneurol.2007.01.012
   Chiavetto LB, 2002, BIOL PSYCHIAT, V51, P480, DOI 10.1016/S0006-3223(01)01324-5
   Courchesne E, 2007, NEURON, V56, P399, DOI 10.1016/j.neuron.2007.10.016
   Crespi B, 2008, BEHAV BRAIN SCI, V31, P241, DOI 10.1017/S0140525X08004214
   Curfs JHAJ, 1997, CLIN MICROBIOL REV, V10, P742, DOI 10.1128/CMR.10.4.742
   Dammann O, 1997, PEDIATR RES, V42, P1, DOI 10.1203/00006450-199707000-00001
   Dammann O, 2000, CURR OPIN PEDIATR, V12, P99, DOI 10.1097/00008480-200004000-00002
   Dammann O, 2009, EARLY HUM DEV, V85, P325, DOI 10.1016/j.earlhumdev.2008.12.010
   Dantzer R, 2008, NAT REV NEUROSCI, V9, P46, DOI 10.1038/nrn2297
   Emanuele E, 2010, PROG NEURO-PSYCHOPH, V34, P681, DOI 10.1016/j.pnpbp.2010.03.020
   Fatemi SH, 2005, MOL PSYCHIATR, V10, P251, DOI 10.1038/sj.mp.4001613
   Fombonne E, 2009, PEDIATR RES, V65, P591, DOI 10.1203/PDR.0b013e31819e7203
   Galea I, 2007, TRENDS IMMUNOL, V28, P12, DOI 10.1016/j.it.2006.11.004
   Gilmore JH, 1997, SCHIZOPHR RES, V24, P365, DOI 10.1016/S0920-9964(96)00123-5
   Harbuz MS, 2003, ANN NY ACAD SCI, V992, P99, DOI 10.1111/j.1749-6632.2003.tb03141.x
   Harrison PJ, 2005, MOL PSYCHIATR, V10, P40, DOI 10.1038/sj.mp.4001558
   KIMURA M, 1994, AM J PHYSIOL-REG I, V267, pR1596, DOI 10.1152/ajpregu.1994.267.6.R1596
   KOLVIN I, 1971, BRIT J PSYCHIAT, V118, P381, DOI 10.1192/bjp.118.545.381
   KOLVIN I, 1971, BRIT J PSYCHIAT, V118, P385, DOI 10.1192/bjp.118.545.385
   Lam KSL, 2006, RES DEV DISABIL, V27, P254, DOI 10.1016/j.ridd.2005.03.003
   Lang R, 2002, J IMMUNOL, V168, P3402, DOI 10.4049/jimmunol.168.7.3402
   Libbey JE, 2005, J NEUROVIROL, V11, P1, DOI 10.1080/13550280590900553
   Maes M, 2002, SCHIZOPHR RES, V54, P281, DOI 10.1016/S0920-9964(00)00094-3
   McAfoose J, 2009, NEUROSCI BIOBEHAV R, V33, P355, DOI 10.1016/j.neubiorev.2008.10.005
   McAlonan GM, 2005, BRAIN, V128, P268, DOI 10.1093/brain/awh332
   Mehler MF, 1997, TRENDS NEUROSCI, V20, P357, DOI 10.1016/S0166-2236(96)01045-4
   Meyer U, 2008, MOL PSYCHIATR, V13, P208, DOI 10.1038/sj.mp.4002042
   Meyer U, 2006, J NEUROSCI, V26, P4752, DOI 10.1523/JNEUROSCI.0099-06.2006
   Meyer U, 2010, PROG NEUROBIOL, V90, P285, DOI 10.1016/j.pneurobio.2009.10.018
   Meyer U, 2009, SCHIZOPHRENIA BULL, V35, P959, DOI 10.1093/schbul/sbn022
   Molloy CA, 2006, J NEUROIMMUNOL, V172, P198, DOI 10.1016/j.jneuroim.2005.11.007
   Mueller Norbert, 2010, Current Immunology Reviews, V6, P213
   Muller N, 2010, SCHIZOPHR RES, V121, P118, DOI 10.1016/j.schres.2010.04.015
   Muhle R, 2004, PEDIATRICS, V113, pE472, DOI 10.1542/peds.113.5.e472
   Na KS, 2007, NEUROPSYCHOBIOLOGY, V56, P55, DOI 10.1159/000111535
   Numata S, 2008, J PSYCHIATR RES, V42, P425, DOI 10.1016/j.jpsychires.2007.04.002
   Nyffeler M, 2006, NEUROSCIENCE, V143, P51, DOI 10.1016/j.neuroscience.2006.07.029
   Okada K, 2007, PROG NEURO-PSYCHOPH, V31, P187, DOI 10.1016/j.pnpbp.2006.08.020
   Patterson PH, 2009, BEHAV BRAIN RES, V204, P313, DOI 10.1016/j.bbr.2008.12.016
   Perry VH, 2010, NAT REV NEUROL, V6, P193, DOI 10.1038/nrneurol.2010.17
   Pinkham AE, 2008, SCHIZOPHR RES, V99, P164, DOI 10.1016/j.schres.2007.10.024
   Ponzio NM, 2007, ANN NY ACAD SCI, V1107, P118, DOI 10.1196/annals.1381.013
   Potvin S, 2008, BIOL PSYCHIAT, V63, P801, DOI 10.1016/j.biopsych.2007.09.024
   Purcell AE, 2001, NEUROLOGY, V57, P1618, DOI 10.1212/WNL.57.9.1618
   Ransohoff RM, 2009, ANNU REV IMMUNOL, V27, P119, DOI 10.1146/annurev.immunol.021908.132528
   Rapin I, 2008, PEDIATR CLIN N AM, V55, P1129, DOI 10.1016/j.pcl.2008.07.005
   Rees S, 2005, EARLY HUM DEV, V81, P753, DOI 10.1016/j.earlhumdev.2005.07.004
   Romero E, 2010, MOL PSYCHIATR, V15, P372, DOI 10.1038/mp.2008.44
   Rousset CI, 2008, J NEUROPATH EXP NEUR, V67, P994, DOI 10.1097/NEN.0b013e31818894a1
   Schmahmann JD, 2007, CEREBELLUM, V6, P254, DOI 10.1080/14734220701490995
   Serhan CN, 2005, NAT IMMUNOL, V6, P1191, DOI 10.1038/ni1276
   Shatrov JG, 2010, OBSTET GYNECOL, V116, P387, DOI 10.1097/AOG.0b013e3181e90046
   Shenton ME, 2001, SCHIZOPHR RES, V49, P1, DOI 10.1016/S0920-9964(01)00163-3
   Smith SEP, 2007, J NEUROSCI, V27, P10695, DOI 10.1523/JNEUROSCI.2178-07.2007
   Tandon R, 2009, SCHIZOPHR RES, V110, P1, DOI 10.1016/j.schres.2009.03.005
   ten Donkelaar HJ, 2009, CLIN PERINATOL, V36, P513, DOI 10.1016/j.clp.2009.06.001
   Toal F, 2009, BRIT J PSYCHIAT, V194, P418, DOI 10.1192/bjp.bp.107.049007
   Vargas DL, 2005, ANN NEUROL, V57, P67, DOI 10.1002/ana.20315
   Wang XY, 2009, J IMMUNOL, V183, P7471, DOI 10.4049/jimmunol.0900762
   Xu MQ, 2010, SCHIZOPHR RES, V120, P131, DOI 10.1016/j.schres.2010.02.1031
NR 82
TC 244
Z9 253
U1 1
U2 29
PU NATURE PUBLISHING GROUP
PI NEW YORK
PA 75 VARICK ST, 9TH FLR, NEW YORK, NY 10013-1917 USA
SN 0031-3998
EI 1530-0447
J9 PEDIATR RES
JI Pediatr. Res.
PD MAY
PY 2011
VL 69
IS 5
BP 26R
EP 33R
DI 10.1203/PDR.0b013e318212c196
PN 2
PG 8
WC Pediatrics
WE Science Citation Index Expanded (SCI-EXPANDED)
SC Pediatrics
GA 753WO
UT WOS:000289811100005
PM 21289540
OA Green Accepted, Bronze
DA 2022-12-12
ER

PT J
AU Rose, S
   Melnyk, S
   Pavliv, O
   Bai, S
   Nick, TG
   Frye, RE
   James, SJ
AF Rose, S.
   Melnyk, S.
   Pavliv, O.
   Bai, S.
   Nick, T. G.
   Frye, R. E.
   James, S. J.
TI Evidence of oxidative damage and inflammation associated with low
   glutathione redox status in the autism brain
SO TRANSLATIONAL PSYCHIATRY
LA English
DT Article
DE aconitase; mitochondria; neuroinflammation; oxidative stress;
   3-chlorotyrosine; 3-nitrotyrosine
ID SUPERIOR TEMPORAL GYRUS; NITRIC-OXIDE; MITOCHONDRIAL DYSFUNCTION;
   ELECTROCHEMICAL DETECTION; ESCHERICHIA-COLI; DNA-DAMAGE; STRESS;
   CHILDREN; MYELOPEROXIDASE; CELLS
AB Despite increasing evidence of oxidative stress in the pathophysiology of autism, most studies have not evaluated biomarkers within specific brain regions, and the functional consequences of oxidative stress remain relatively understudied. We examined frozen samples from the cerebellum and temporal cortex (Brodmann area 22 (BA22)) from individuals with autism and unaffected controls (n = 15 and n = 12 per group, respectively). Biomarkers of oxidative stress, including reduced glutathione (GSH), oxidized glutathione (GSSG) and glutathione redox/antioxidant capacity (GSH/GSSG), were measured. Biomarkers of oxidative protein damage (3-nitrotyrosine; 3-NT) and oxidative DNA damage (8-oxo-deoxyguanosine; 8-oxo-dG) were also assessed. Functional indicators of oxidative stress included relative levels of 3-chlorotyrosine (3-CT), an established biomarker of a chronic inflammatory response, and aconitase activity, a biomarker of mitochondrial superoxide production. Consistent with previous studies on plasma and immune cells, GSH and GSH/GSSG were significantly decreased in both autism cerebellum (P<0.01) and BA22 (P<0.01). There was a significant increase in 3-NT in the autism cerebellum and BA22 (P<0.01). Similarly, 8-oxo-dG was significantly increased in autism cerebellum and BA22 (P<0.01 and P=0.01, respectively), and was inversely correlated with GSH/GSSG in the cerebellum (P<0.01). There was a significant increase in 3-CT levels in both brain regions (P<0.01), whereas aconitase activity was significantly decreased in autism cerebellum (P<0.01), and was negatively correlated with GSH/GSSG (P=0.01). Together, these results indicate that decreased GSH/GSSG redox/antioxidant capacity and increased oxidative stress in the autism brain may have functional consequence in terms of a chronic inflammatory response, increased mitochondrial superoxide production, and oxidative protein and DNA damage. Translational Psychiatry (2012) 2, e134; doi:10.1038/tp.2012.61; published online 10 July 2012
C1 [Rose, S.; Melnyk, S.; Pavliv, O.; Bai, S.; Nick, T. G.; Frye, R. E.; James, S. J.] Univ Arkansas Med Sci, Dept Pediat, Arkansas Childrens Hosp, Res Inst, Little Rock, AR 72202 USA.
C3 Arkansas Children's Hospital; University of Arkansas System; University
   of Arkansas Medical Sciences
RP Rose, S (corresponding author), Univ Arkansas Med Sci, Dept Pediat, Arkansas Childrens Hosp, Res Inst, 13 Childrens Way,Slot 512-41B, Little Rock, AR 72202 USA.
EM srose@uams.edu
RI Frye, Richard/AAB-5543-2020
OI Rose, Shannon/0000-0003-0595-4367
FU National Institute of Child Health and Development [RO1 HD051873]; Jane
   Botsford Johnson Foundation; EUNICE KENNEDY SHRIVER NATIONAL INSTITUTE
   OF CHILD HEALTH &HUMAN DEVELOPMENT [R01HD051873] Funding Source: NIH
   RePORTER; NATIONAL CENTER FOR RESEARCH RESOURCES [UL1RR024148] Funding
   Source: NIH RePORTER
FX We would like to thank the families of individuals with autism for the
   thoughtful donation of post-mortem tissues to the Autism Tissue Program
   at the Harvard Brain Tissue Resource Center, Belmont, MA, USA, and the
   NICHD Brain and Tissue Bank for Developmental Disorders at the
   University of Maryland, Baltimore, MD, USA. This work was supported, in
   part, by the National Institute of Child Health and Development (RO1
   HD051873 to SJJ) and the Jane Botsford Johnson Foundation.
CR Amaral DG, 2008, TRENDS NEUROSCI, V31, P137, DOI 10.1016/j.tins.2007.12.005
   Andreazza AC, 2008, J AFFECT DISORDERS, V111, P135, DOI 10.1016/j.jad.2008.04.013
   Bigler ED, 2007, DEV NEUROPSYCHOL, V31, P217, DOI 10.1080/87565640701190841
   Bishop A, 2005, TOXICOLOGY, V208, P193, DOI 10.1016/j.tox.2004.11.034
   Bolanos JP, 2007, BIOCHEM SOC T, V35, P1224, DOI 10.1042/BST0351224
   Boso M, 2006, NEUROSCI LETT, V410, P169, DOI 10.1016/j.neulet.2006.08.092
   Brambilla P, 2003, BRAIN RES BULL, V61, P557, DOI 10.1016/j.brainresbull.2003.06.001
   BROWN GC, 1995, NEUROSCI LETT, V193, P201, DOI 10.1016/0304-3940(95)11703-Y
   Brown GC, 1999, BBA-BIOENERGETICS, V1411, P351, DOI 10.1016/S0005-2728(99)00025-0
   Bubber P, 2011, EUR NEUROPSYCHOPHARM, V21, P254, DOI 10.1016/j.euroneuro.2010.10.007
   Butterfield DA, 2001, TRENDS MOL MED, V7, P548, DOI 10.1016/S1471-4914(01)02173-6
   Chango A, 2009, MED PRIN PRACT, V18, P81, DOI 10.1159/000189803
   Chauhan A, 2004, LIFE SCI, V75, P2539, DOI 10.1016/j.lfs.2004.04.038
   Chauhan A, 2011, J NEUROCHEM, V117, P209, DOI 10.1111/j.1471-4159.2011.07189.x
   Choi DK, 2005, J NEUROSCI, V25, P6594, DOI 10.1523/JNEUROSCI.0970-05.2005
   Courchesne E, 2001, NEUROLOGY, V57, P245, DOI 10.1212/WNL.57.2.245
   Fridovich I, 1997, J BIOL CHEM, V272, P18515, DOI 10.1074/jbc.272.30.18515
   Frye RE, 2011, PEDIATR RES, V69, p41R, DOI 10.1203/PDR.0b013e318212f16b
   Gage NM, 2009, J NEURODEV DISORD, V1, P205, DOI 10.1007/s11689-009-9010-2
   Garbett K, 2008, NEUROBIOL DIS, V30, P303, DOI 10.1016/j.nbd.2008.01.012
   GARDNER PR, 1992, J BIOL CHEM, V267, P8757
   GARDNER PR, 1991, J BIOL CHEM, V266, P19328
   Giulivi C, 2010, JAMA-J AM MED ASSOC, V304, P2389, DOI 10.1001/jama.2010.1706
   Goines P, 2011, BRAIN BEHAV IMMUN, V25, P514, DOI 10.1016/j.bbi.2010.11.017
   Green PS, 2004, J NEUROCHEM, V90, P724, DOI 10.1111/j.1471-4159.2004.02527.x
   Heinecke JW, 1999, METHOD ENZYMOL, V300, P124
   Helbock HJ, 1998, P NATL ACAD SCI USA, V95, P288, DOI 10.1073/pnas.95.1.288
   James SJ, 2006, AM J MED GENET B, V141B, P947, DOI 10.1002/ajmg.b.30366
   James SJ, 2009, FASEB J, V23, P2374, DOI 10.1096/fj.08-128926
   James SJ, 2009, AM J CLIN NUTR, V89, P425, DOI 10.3945/ajcn.2008.26615
   James SJ, 2004, AM J CLIN NUTR, V80, P1611, DOI 10.1093/ajcn/80.6.1611
   Jones DP, 2006, REJUV RES, V9, P169, DOI 10.1089/rej.2006.9.169
   Jou RJ, 2010, BRAIN RES, V1360, P205, DOI 10.1016/j.brainres.2010.09.005
   KEMPER TL, 1993, NEUROL CLIN, V11, P175, DOI 10.1016/S0733-8619(18)30176-2
   KOEN AL, 1969, BIOCHIM BIOPHYS ACTA, V191, P698, DOI 10.1016/0005-2744(69)90363-5
   Liang LP, 2004, J NEUROCHEM, V90, P1076, DOI 10.1111/j.1471-4159.2004.02567.x
   Liang LP, 2000, NEUROSCIENCE, V101, P563, DOI 10.1016/S0306-4522(00)00397-3
   LIOCHEV SI, 1994, FREE RADICAL BIO MED, V16, P29, DOI 10.1016/0891-5849(94)90239-9
   Lopez-Hurtado E., 2008, AM J BIOCH BIOTECHNO, V4, P130, DOI DOI 10.3844/AJBBSP.2008.130.145
   Martin HL, 2009, FASEB J, V23, P3263, DOI 10.1096/fj.08-125443
   Melnyk S, 1999, J NUTR BIOCHEM, V10, P490, DOI 10.1016/S0955-2863(99)00033-9
   Melnyk S, 2000, CLIN CHEM, V46, P265
   Melnyk S, 2012, J AUTISM DEV DISORD, V42, P367, DOI 10.1007/s10803-011-1260-7
   Mohiuddin I, 2006, J SURG RES, V133, P143, DOI 10.1016/j.jss.2005.10.008
   Nagra RM, 1997, J NEUROIMMUNOL, V78, P97, DOI 10.1016/S0165-5728(97)00089-1
   Grijalva C. G., 2009, Morbidity and Mortality Weekly Report, V58, P1
   Nishioka N, 2004, AM J GERIAT PSYCHIAT, V12, P167, DOI 10.1176/appi.ajgp.12.2.167
   Nordmann R, 1987, Alcohol Alcohol Suppl, V1, P75
   Pardo CA, 2007, BRAIN PATHOL, V17, P434, DOI 10.1111/j.1750-3639.2007.00102.x
   Pilger A, 2006, INT ARCH OCC ENV HEA, V80, P1, DOI 10.1007/s00420-006-0106-7
   Pitkanen S, 1996, J CLIN INVEST, V98, P345, DOI 10.1172/JCI118798
   Prabakaran S, 2004, MOL PSYCHIATR, V9, P684, DOI 10.1038/sj.mp.4001511
   Rose S, 2011, AUTISM RES TREATMENT, V2012
   Rossignol DA, 2012, MOL PSYCHIATR, V17, P290, DOI 10.1038/mp.2010.136
   Sajdel-Sulkowska E.M., 2008, AM J BIOCH BIOTECHNO, V4, P73
   Sajdel-Sulkowska EM, 2011, CEREBELLUM, V10, P43, DOI 10.1007/s12311-010-0223-4
   Sajdel-Sulkowska EM, 2009, CEREBELLUM, V8, P366, DOI 10.1007/s12311-009-0105-9
   Scott JA, 2009, AUTISM RES, V2, P246, DOI 10.1002/aur.97
   Singer HS, 2006, J NEUROIMMUNOL, V178, P149, DOI 10.1016/j.jneuroim.2006.05.025
   Sogut S, 2003, CLIN CHIM ACTA, V331, P111, DOI 10.1016/S0009-8981(03)00119-0
   Sorolla MA, 2008, FREE RADICAL BIO MED, V45, P667, DOI 10.1016/j.freeradbiomed.2008.05.014
   Sweeten TL, 2004, BIOL PSYCHIAT, V55, P434, DOI 10.1016/j.biopsych.2003.09.001
   Vargas DL, 2005, ANN NEUROL, V57, P67, DOI 10.1002/ana.20315
   Vasquez-Vivar J, 2000, J BIOL CHEM, V275, P14064, DOI 10.1074/jbc.275.19.14064
   Welter R, 1996, ARCH BIOCHEM BIOPHYS, V331, P9, DOI 10.1006/abbi.1996.0276
   Whitney ER, 2008, CEREBELLUM, V7, P406, DOI 10.1007/s12311-008-0043-y
   Yao JK, 2006, DIS MARKERS, V22, P83, DOI 10.1155/2006/248387
   Zoroglu SS, 2003, CELL BIOCHEM FUNCT, V21, P55, DOI 10.1002/cbf.989
NR 68
TC 283
Z9 286
U1 5
U2 56
PU NATURE PUBLISHING GROUP
PI LONDON
PA MACMILLAN BUILDING, 4 CRINAN ST, LONDON N1 9XW, ENGLAND
SN 2158-3188
J9 TRANSL PSYCHIAT
JI Transl. Psychiatr.
PD JUL
PY 2012
VL 2
AR e134
DI 10.1038/tp.2012.61
PG 8
WC Psychiatry
WE Science Citation Index Expanded (SCI-EXPANDED)
SC Psychiatry
GA 971RK
UT WOS:000306221300006
PM 22781167
OA gold, Green Published
HC Y
HP N
DA 2022-12-12
ER

PT J
AU Ahmad, SF
   Ansari, MA
   Nadeem, A
   Bakheet, SA
   Al-Ayadhi, LY
   Attia, SM
AF Ahmad, Sheikh F.
   Ansari, Mushtaq A.
   Nadeem, Ahmed
   Bakheet, Saleh A.
   AL-Ayadhi, Laila Yousef
   Attia, Sabry M.
TI Toll-like receptors, NF-kappa B, and IL-27 mediate adenosine A2A
   receptor signaling in BTBR T+ Itpr3(tf)/J mice
SO PROGRESS IN NEURO-PSYCHOPHARMACOLOGY & BIOLOGICAL PSYCHIATRY
LA English
DT Article
DE Autism; BTBR T+ Itpr3(tf)/J (BTBR); C57BL/6 (B6); Adenosine A2A receptor
   (A2AR); Toll-like receptors (TLRs); NF-kappa B/I kappa B alpha; Spleen
   and brain
ID CENTRAL-NERVOUS-SYSTEM; MOUSE MODEL; IMMUNE-RESPONSES; CYTOKINE
   PRODUCTION; SPECTRUM DISORDERS; NEGATIVE REGULATOR; ACTIVATION; AUTISM;
   EXPRESSION; CELLS
AB Autism is a predominant neurodevelopmental disorder characterized by impaired communication, social deficits, and repetitive behaviors. Recent research has proposed that the impairment of innate immunity may play an important role in autism. Toll-like receptors (TLRs) are potential therapeutic targets against neuroinflammation. The BTBR T+ Itpr3(tf/)J (BTBR) mouse is a well-known model of autism, showing repetitive behaviors such as cognitive inflexibility and increased grooming as compared to C57BL/6 (B6) mice. Adenosine A2A receptor (A2AR) signaling is involved in inflammation, brain injury, and lymphocyte infiltration into the CNS, but the role of A2AR in autism remains unknown. We investigated the effect of A2AR antagonist SCH 5826 (SCH) and agonist CGS 21680 (CGS) on the expression levels of TLRs, IL-27, NF-kappa B p65, and I kappa B alpha in BTBR mice. Treatment of BTBR mice with SCH increased the percentage of splenic CD14(+) TLR2(+) cells, CD14(+) TLR3(+) cells, CD14(+) TLR4(+) cells, and decreased the percentage of CD14(+) IL-27(+) cells, as compared to the untreated BTBR mice. Our results reveal that BTBR mice treated with CGS had reversal of SCH-induced immunological responses. Moreover, mRNA and protein expression analyses confirmed increased expression of TLR2, TLR3, TLR4, and NF kappa B p65 in brain tissue, and decreased IL-27 and I kappa B alpha expression following SCH treatment, as compared to the untreated-BTBR and CGS-treated BTBR mice. Together, these results suggest that the A2AR agonist corrects neuroimmune dysfunction observed in BTBR mice, and thus has the potential as a therapeutic approach in autism.
C1 [Ahmad, Sheikh F.; Ansari, Mushtaq A.; Nadeem, Ahmed; Bakheet, Saleh A.; Attia, Sabry M.] King Saud Univ, Dept Pharmacol & Toxicol, Coll Pharm, Riyadh, Saudi Arabia.
   [AL-Ayadhi, Laila Yousef] King Saud Univ, Coll Med, AL Amodi Autism Res Chair, Autism Res & Treatment Ctr,Dept Physiol, Riyadh, Saudi Arabia.
   [Attia, Sabry M.] Al Azhar Univ, Dept Pharmacol & Toxicol, Coll Pharm, Cairo, Egypt.
C3 King Saud University; King Saud University; Egyptian Knowledge Bank
   (EKB); Al Azhar University
RP Ahmad, SF (corresponding author), King Saud Univ, Dept Pharmacol & Toxicol, Coll Pharm, Riyadh, Saudi Arabia.
EM fashaikh@ksu.edu.sa
RI Ahmad, Sheikh F./AAC-8750-2021; Bakheet, Saleh A/AEC-8869-2022; NADEEM,
   AHMED/AFO-7618-2022; attia, Sabry M./GRO-6742-2022; Ansari, Mushtaq
   Ahmad/AAB-8093-2022; Ahmad, Sheikh Fayaz/R-5853-2017; Nadeem,
   Ahmed/ABA-1974-2020; Ansari, Mushtaq Ahmad/GQH-7773-2022
OI Bakheet, Saleh A/0000-0003-2008-6377; NADEEM, AHMED/0000-0003-2038-8367;
   Ahmad, Sheikh Fayaz/0000-0002-8282-3726; Nadeem,
   Ahmed/0000-0003-2038-8367; Ansari, Mushtaq Ahmad/0000-0002-3556-5939
FU King Saud University [RGP-120]
FX The authors extend their appreciation to the Deanship of Scientific
   Research at King Saud University for funding the work through the
   research group project No. RGP-120.
CR Ahmad S.F., 2017, MOL NEUROBIOL
   Ahmad SF, 2016, MOL NEUROBIOL
   Ahmad SF, 2017, MOL IMMUNOL, V82, P57, DOI 10.1016/j.molimm.2016.12.019
   Ahmad SF, 2017, IMMUNOBIOLOGY, V222, P206, DOI 10.1016/j.imbio.2016.10.001
   Ahmad SF, 2016, MOL IMMUNOL, V78, P65, DOI 10.1016/j.molimm.2016.08.017
   Ahmad SF, 2015, J NEUROIMMUNOL, V289, P30, DOI 10.1016/j.jneuroim.2015.10.008
   American Psychiatric Association, 2015, DIAGN STAT MAN MENT
   Ansari MA, 2017, MOL CELL NEUROSCI, V82, P76, DOI 10.1016/j.mcn.2017.04.012
   Ansari MA, 2017, CELL SIGNAL, V36, P14, DOI 10.1016/j.cellsig.2017.04.014
   Ansari MA, 2016, LIFE SCI, V165, P1, DOI 10.1016/j.lfs.2016.09.014
   Ashwood P, 2011, BRAIN BEHAV IMMUN, V25, P40, DOI 10.1016/j.bbi.2010.08.003
   Bakheet S.A., 2016, MOL NEUROBIOL
   Bakheet SA, 2016, MOL CELL NEUROSCI, V77, P1, DOI 10.1016/j.mcn.2016.09.004
   Bolivar VJ, 2007, BEHAV BRAIN RES, V176, P21, DOI 10.1016/j.bbr.2006.09.007
   Camandola S, 2007, EXPERT OPIN THER TAR, V11, P123, DOI 10.1517/14728222.11.2.123
   Cameron JS, 2007, J NEUROSCI, V27, P13033, DOI 10.1523/JNEUROSCI.4290-06.2007
   Campos-Romo A, 2009, J NEUROSCI METH, V177, P361, DOI 10.1016/j.jneumeth.2008.10.026
   Canals M, 2003, J BIOL CHEM, V278, P46741, DOI 10.1074/jbc.M306451200
   Chen JF, 2007, PROG NEUROBIOL, V83, P310, DOI 10.1016/j.pneurobio.2007.09.002
   Chong WP, 2014, J AUTOIMMUN, V50, P12, DOI 10.1016/j.jaut.2013.08.003
   Diogenes MJ, 2004, J NEUROSCI, V24, P2905, DOI 10.1523/JNEUROSCI.4454-03.2004
   Diveu C, 2009, J IMMUNOL, V182, P5748, DOI 10.4049/jimmunol.0801162
   Enstrom AM, 2010, BRAIN BEHAV IMMUN, V24, P64, DOI 10.1016/j.bbi.2009.08.001
   Enstrom AM, 2009, BRAIN BEHAV IMMUN, V23, P124, DOI 10.1016/j.bbi.2008.08.001
   Erdmann AA, 2005, BLOOD, V105, P4707, DOI 10.1182/blood-2004-04-1407
   Facci L, 2014, SCI REP-UK, V4, DOI 10.1038/srep06824
   Fitzgerald DC, 2007, NAT IMMUNOL, V8, P1372, DOI 10.1038/ni1540
   Heine H, 2003, INT ARCH ALLERGY IMM, V130, P180, DOI 10.1159/000069517
   Heneka MT, 2014, NAT REV IMMUNOL, V14, P463, DOI 10.1038/nri3705
   Heo Y, 2011, PLOS ONE, V6, DOI 10.1371/journal.pone.0020912
   Hoffmann O, 2007, J IMMUNOL, V178, P6476, DOI 10.4049/jimmunol.178.10.6476
   Ingwersen J, 2016, J NEUROINFLAMM, V13, DOI 10.1186/s12974-016-0512-z
   Ishii KJ, 2005, J CLIN IMMUNOL, V25, P511, DOI 10.1007/s10875-005-7829-1
   Jin JJ, 2008, J NEUROINFLAMM, V5, DOI 10.1186/1742-2094-5-23
   Jyonouchi H, 2001, J NEUROIMMUNOL, V120, P170, DOI 10.1016/S0165-5728(01)00421-0
   KALTSCHMIDT C, 1994, MOL CELL BIOL, V14, P3981, DOI 10.1128/MCB.14.6.3981
   Kaul D, 2012, PLOS ONE, V7, DOI 10.1371/journal.pone.0037767
   Kermanian F, 2013, METAB BRAIN DIS, V28, P45, DOI 10.1007/s11011-012-9366-y
   Kim C, 2015, CELL REP, V13, P771, DOI 10.1016/j.celrep.2015.09.044
   Monique L, 2006, J MOL NEUROSCI, V29, P185, DOI 10.1385/JMN/29:03:185
   Lathia JD, 2008, J NEUROSCI, V28, P13978, DOI 10.1523/JNEUROSCI.2140-08.2008
   Li N, 2012, EUR J IMMUNOL, V42, P1140, DOI 10.1002/eji.201142088
   Li X., 2009, LARGE AREA SYNTHESIS, V2009, P1, DOI DOI 10.1016/J.EPSL.2009.07.027
   Lukashev DE, 2003, BIOCHEM PHARMACOL, V65, P2081, DOI 10.1016/S0006-2952(03)00158-8
   Mayne M, 2001, ANN NEUROL, V49, P727, DOI 10.1002/ana.1010
   McTighe SM, 2013, PLOS ONE, V8, DOI 10.1371/journal.pone.0062189
   Nadeem A, 2017, BRAIN BEHAV IMMUN, V61, P146, DOI 10.1016/j.bbi.2016.12.024
   Naik US, 2011, PLOS ONE, V6, DOI 10.1371/journal.pone.0019488
   Okun E, 2009, BRAIN RES REV, V59, P278, DOI 10.1016/j.brainresrev.2008.09.001
   Panaro MA, 2008, IMMUNOPHARM IMMUNOT, V30, P729, DOI 10.1080/08923970802278557 
   Salama M, 2013, CNS NEUROL DISORD-DR, V12, P583
   Senecal V, 2016, GLIA, V64, P553, DOI 10.1002/glia.22948
   Silverman JL, 2010, NEUROPSYCHOPHARMACOL, V35, P976, DOI 10.1038/npp.2009.201
   Stridh L, 2013, J NEUROSCI, V33, P12041, DOI 10.1523/JNEUROSCI.0673-13.2013
   Stumhofer JS, 2006, NAT IMMUNOL, V7, P937, DOI 10.1038/ni1376
   Suzuki K, 2013, JAMA PSYCHIAT, V70, P49, DOI 10.1001/jamapsychiatry.2013.272
   Trotta T, 2014, J NEUROIMMUNOL, V268, P1, DOI 10.1016/j.jneuroim.2014.01.014
   Vargas DL, 2005, ANN NEUROL, V57, P67, DOI 10.1002/ana.20315
   Verkhratsky A, 2014, CELL TISSUE RES, V357, P493, DOI 10.1007/s00441-014-1814-z
   von Ziegler LM, 2013, J NEUROSCI METH, V216, P137, DOI 10.1016/j.jneumeth.2013.03.005
   Yu LQ, 2008, ANN NEUROL, V63, P338, DOI 10.1002/ana.21313
   Zekki H, 2002, BRAIN PATHOL, V12, P308
   Zhang DQ, 2016, J NEUROIMMUNOL, V293, P100, DOI 10.1016/j.jneuroim.2016.03.004
   Zhang M, 2016, J NEUROIMMUNOL, V293, P129, DOI 10.1016/j.jneuroim.2016.03.002
NR 64
TC 25
Z9 26
U1 0
U2 6
PU PERGAMON-ELSEVIER SCIENCE LTD
PI OXFORD
PA THE BOULEVARD, LANGFORD LANE, KIDLINGTON, OXFORD OX5 1GB, ENGLAND
SN 0278-5846
EI 1878-4216
J9 PROG NEURO-PSYCHOPH
JI Prog. Neuro-Psychopharmacol. Biol. Psychiatry
PD OCT 3
PY 2017
VL 79
BP 184
EP 191
DI 10.1016/j.pnpbp.2017.06.034
PN B
PG 8
WC Clinical Neurology; Neurosciences; Pharmacology & Pharmacy; Psychiatry
WE Science Citation Index Expanded (SCI-EXPANDED)
SC Neurosciences & Neurology; Pharmacology & Pharmacy; Psychiatry
GA FK0BR
UT WOS:000413145700016
PM 28668513
DA 2022-12-12
ER

PT J
AU Le Belle, JE
   Sperry, J
   Ngo, A
   Ghochani, Y
   Laks, DR
   Lopez-Aranda, M
   Silva, AJ
   Kornblum, HI
AF Le Belle, Janel E.
   Sperry, Jantzen
   Ngo, Amy
   Ghochani, Yasmin
   Laks, Dan R.
   Lopez-Aranda, Manuel
   Silva, Alcino J.
   Kornblum, Harley I.
TI Maternal Inflammation Contributes to Brain Overgrowth and
   Autism-Associated Behaviors through Altered Redox Signaling in Stem and
   Progenitor Cells
SO STEM CELL REPORTS
LA English
DT Article
ID SELF-RENEWAL; CHILDREN; INFECTION; REVEALS; NUMBER; LEADS
AB A period of mild brain overgrowth with an unknown etiology has been identified as one of the most common phenotypes in autism. Here, we test the hypothesis that maternal inflammation during critical periods of embryonic development can cause brain overgrowth and autism-associated behaviors as a result of altered neural stem cell function. Pregnant mice treated with low-dose lipopolysaccharide at embryonic day 9 had offspring with brain overgrowth, with a more pronounced effect in PTEN heterozygotes. Exposure to maternal inflammation also enhanced NADPH oxidase (NOX)-PI3K pathway signaling, stimulated the hyperproliferation of neural stem and progenitor cells, increased forebrain microglia, and produced abnormal autism-associated behaviors in affected pups. Our evidence supports the idea that a prenatal neuroinflammatory dysregulation in neural stem cell redox signaling can act in concert with underlying genetic susceptibilities to affect cellular responses to environmentally altered cellular levels of reactive oxygen species.
C1 [Le Belle, Janel E.; Ngo, Amy; Laks, Dan R.; Lopez-Aranda, Manuel; Silva, Alcino J.; Kornblum, Harley I.] Univ Calif Los Angeles, David Geffen Sch Med, NPI Semel Inst Neurosci & Human Behav, Los Angeles, CA 90095 USA.
   [Le Belle, Janel E.; Ngo, Amy; Laks, Dan R.; Lopez-Aranda, Manuel; Silva, Alcino J.; Kornblum, Harley I.] Univ Calif Los Angeles, David Geffen Sch Med, Dept Psychiat & Biobehav Sci, Los Angeles, CA 90095 USA.
   [Sperry, Jantzen; Kornblum, Harley I.] Univ Calif Los Angeles, David Geffen Sch Med, Dept Mol & Med Pharmacol, Los Angeles, CA 90095 USA.
   [Ghochani, Yasmin; Kornblum, Harley I.] Univ Calif Los Angeles, David Geffen Sch Med, Inst Mol Biol, Los Angeles, CA 90095 USA.
   [Laks, Dan R.] Univ Calif Los Angeles, David Geffen Sch Med, Dept Biol Chem, Los Angeles, CA 90095 USA.
   [Lopez-Aranda, Manuel; Silva, Alcino J.] Univ Calif Los Angeles, David Geffen Sch Med, Integrat Ctr Learning & Memory, Los Angeles, CA 90095 USA.
   [Lopez-Aranda, Manuel; Silva, Alcino J.] Univ Calif Los Angeles, David Geffen Sch Med, Brain Res Inst, Los Angeles, CA 90095 USA.
   [Kornblum, Harley I.] Univ Calif Los Angeles, David Geffen Sch Med, Eli & Edythe Broad Ctr Regenerat Med & Stem Cell, Los Angeles, CA 90095 USA.
   [Kornblum, Harley I.] Univ Calif Los Angeles, David Geffen Sch Med, Jonsson Comprehens Canc Ctr, Los Angeles, CA 90095 USA.
C3 University of California System; University of California Los Angeles;
   University of California Los Angeles Medical Center; David Geffen School
   of Medicine at UCLA; University of California System; University of
   California Los Angeles; University of California Los Angeles Medical
   Center; David Geffen School of Medicine at UCLA; University of
   California System; University of California Los Angeles; University of
   California Los Angeles Medical Center; David Geffen School of Medicine
   at UCLA; University of California System; University of California Los
   Angeles; University of California Los Angeles Medical Center; David
   Geffen School of Medicine at UCLA; University of California System;
   University of California Los Angeles; University of California Los
   Angeles Medical Center; David Geffen School of Medicine at UCLA;
   University of California System; University of California Los Angeles;
   University of California Los Angeles Medical Center; David Geffen School
   of Medicine at UCLA; University of California System; University of
   California Los Angeles; University of California Los Angeles Medical
   Center; David Geffen School of Medicine at UCLA; University of
   California System; University of California Los Angeles; University of
   California Los Angeles Medical Center; David Geffen School of Medicine
   at UCLA; UCLA Jonsson Comprehensive Cancer Center; University of
   California System; University of California Los Angeles; University of
   California Los Angeles Medical Center; David Geffen School of Medicine
   at UCLA
RP Kornblum, HI (corresponding author), Univ Calif Los Angeles, David Geffen Sch Med, NPI Semel Inst Neurosci & Human Behav, Los Angeles, CA 90095 USA.
EM harley@ucla.edu
RI López-Aranda, Manuel F./GNM-7102-2022; Silva, Alcino/ABD-7684-2021
OI López-Aranda, Manuel F./0000-0001-9063-0740; Silva,
   Alcino/0000-0002-1587-4558; Laks, Dan/0000-0002-9691-8339; Silva,
   Alcino/0000-0001-5525-0494
FU Miriam and Sheldon G. Adelson Medical Research Foundation; Cure Autism
   Now Fellowship; Autism Speaks Basic and Clinical grant; Autism Speaks
   Environmental Sciences grant; Center for Autism Research and Treatment
   (CART) Pilot Grant [06LEB2008]; NIH [MH65756, CA-16042, AI-28697]; JCCC;
   UCLA AIDS Institute; David Geffen School of Medicine at UCLA; UCLA
   Chancellor's Office; NIH/NICHD [P50-HD-055784]; EUNICE KENNEDY SHRIVER
   NATIONAL INSTITUTE OF CHILD HEALTH & HUMAN DEVELOPMENT [P50HD055784]
   Funding Source: NIH RePORTER; NATIONAL CANCER INSTITUTE [P30CA016042]
   Funding Source: NIH RePORTER; NATIONAL INSTITUTE OF ALLERGY AND
   INFECTIOUS DISEASES [P30AI028697] Funding Source: NIH RePORTER; NATIONAL
   INSTITUTE OF MENTAL HEALTH [R01MH084315, R01MH065756] Funding Source:
   NIH RePORTER
FX This work was supported by the following grants and awards: Dr. Miriam
   and Sheldon G. Adelson Medical Research Foundation (to H.I.K.); Cure
   Autism Now Fellowship (to J.E.L.); Autism Speaks Basic and Clinical
   grant (to H.I.K.); Autism Speaks Environmental Sciences grant (to
   J.E.L.); Center for Autism Research and Treatment (CART) Pilot Grant
   Award #06LEB2008, which is supported by NIH/NICHD grant P50-HD-055784
   (to J.E.L.); and NIH grant MH65756 (to H.I.K.). Flow cytometry and cell
   sorting was performed in the UCLA Jonsson Comprehensive Cancer Center
   (JCCC) and the Center for AIDS Research Flow Cytometry Core Facility,
   which is supported by NIH awards CA-16042 and AI-28697, the JCCC, the
   UCLA AIDS Institute, the David Geffen School of Medicine at UCLA, and
   the UCLA Chancellor's Office.
CR Antony JM, 2011, J NEUROSCI RES, V89, P286, DOI 10.1002/jnr.22533
   Bauman MD, 2013, TRANSL PSYCHIAT, V3, DOI 10.1038/tp.2013.47
   Beloosesky R, 2012, J MATERN-FETAL NEO M, V25, P1324, DOI 10.3109/14767058.2011.632793
   Bill BR, 2009, CURR OPIN GENET DEV, V19, P271, DOI 10.1016/j.gde.2009.04.004
   Chen H, 2011, NEUROBIOL DIS, V42, P341, DOI 10.1016/j.nbd.2011.01.027
   Clement HW, 2010, J NEURAL TRANSM, V117, P13, DOI 10.1007/s00702-009-0327-5
   Courchesne E, 2003, JAMA-J AM MED ASSOC, V290, P337, DOI 10.1001/jama.290.3.337
   Courchesne E, 2011, JAMA-J AM MED ASSOC, V306, P2001, DOI 10.1001/jama.2011.1638
   Crawley JN, 2007, BRAIN PATHOL, V17, P448, DOI 10.1111/j.1750-3639.2007.00096.x
   Cunningham CL, 2013, J NEUROSCI, V33, P4216, DOI 10.1523/JNEUROSCI.3441-12.2013
   Ehninger D, 2012, MOL PSYCHIATR, V17, P469, DOI 10.1038/mp.2011.39
   Fatemi SH, 2002, CELL MOL NEUROBIOL, V22, P25, DOI 10.1023/A:1015337611258
   Fidler DJ, 2000, DEV MED CHILD NEUROL, V42, P737, DOI 10.1017/S0012162200001365
   Gregorian C, 2009, J NEUROSCI, V29, P1874, DOI 10.1523/JNEUROSCI.3095-08.2009
   Groszer M, 2006, P NATL ACAD SCI USA, V103, P111, DOI 10.1073/pnas.0509939103
   Hallmayer J, 2011, ARCH GEN PSYCHIAT, V68, P1095, DOI 10.1001/archgenpsychiatry.2011.76
   Herbert MR, 2005, NEUROSCIENTIST, V11, P417, DOI 10.1177/0091270005278866
   Hobert JA, 2014, EUR J HUM GENET, V22, P273, DOI 10.1038/ejhg.2013.114
   Klein S, 2013, AUTISM RES, V6, P51, DOI 10.1002/aur.1266
   Le Belle JE, 2011, CELL STEM CELL, V8, P59, DOI 10.1016/j.stem.2010.11.028
   Luo R, 2012, AM J HUM GENET, V91, P38, DOI 10.1016/j.ajhg.2012.05.011
   Nordahl CW, 2013, BRAIN BEHAV IMMUN, V30, P61, DOI 10.1016/j.bbi.2013.01.084
   Patterson PH, 2011, TRENDS MOL MED, V17, P389, DOI 10.1016/j.molmed.2011.03.001
   Penagarikano O, 2011, CELL, V147, P235, DOI 10.1016/j.cell.2011.08.040
   Rebello Celso M., 2006, Clinics, V61, P127, DOI 10.1590/S1807-59322006000200007
   Rose S, 2012, TRANSL PSYCHIAT, V2, DOI 10.1038/tp.2012.61
   Sacco R, 2007, BIOL PSYCHIAT, V62, P1038, DOI 10.1016/j.biopsych.2007.04.039
   Schumann CM, 2010, J NEUROSCI, V30, P4419, DOI 10.1523/JNEUROSCI.5714-09.2010
   Seaberg RM, 2005, DEV BIOL, V278, P71, DOI 10.1016/j.ydbio.2004.10.017
   Stoner R, 2014, NEW ENGL J MED, V370, P1209, DOI 10.1056/NEJMoa1307491
   Varga EA, 2009, GENET MED, V11, P111, DOI 10.1097/GIM.0b013e31818fd762
   Voineagu I, 2011, NATURE, V474, P380, DOI 10.1038/nature10110
   Zhou J, 2012, CURR OPIN NEUROBIOL, V22, P873, DOI 10.1016/j.conb.2012.05.004
NR 33
TC 68
Z9 68
U1 1
U2 13
PU CELL PRESS
PI CAMBRIDGE
PA 50 HAMPSHIRE ST, FLOOR 5, CAMBRIDGE, MA 02139 USA
SN 2213-6711
J9 STEM CELL REP
JI Stem Cell Rep.
PD NOV 11
PY 2014
VL 3
IS 5
BP 725
EP 734
DI 10.1016/j.stemcr.2014.09.004
PG 10
WC Cell & Tissue Engineering; Cell Biology
WE Science Citation Index Expanded (SCI-EXPANDED)
SC Cell Biology
GA AT7LP
UT WOS:000345118600005
PM 25418720
OA Green Published, gold
DA 2022-12-12
ER

PT J
AU Young, AMH
   Chakrabarti, B
   Roberts, D
   Lai, MC
   Suckling, J
   Baron-Cohen, S
AF Young, Adam M. H.
   Chakrabarti, Bhismadev
   Roberts, David
   Lai, Meng-Chuan
   Suckling, John
   Baron-Cohen, Simon
TI From molecules to neural morphology: understanding neuroinflammation in
   autism spectrum condition
SO MOLECULAR AUTISM
LA English
DT Review
DE NF-kappa B; Autism; Brain; Inflammation
ID NF-KAPPA-B; NECROSIS-FACTOR-ALPHA; MHC CLASS-I; MATERNAL ANTIBODIES;
   PREFRONTAL CORTEX; BRAIN-DEVELOPMENT; IMMUNE-RESPONSES; EARLY MARKERS;
   DISORDERS; CHILDREN
AB Growing evidence points toward a critical role for early (prenatal) atypical neurodevelopmental processes in the aetiology of autism spectrum condition (ASC). One such process that could impact early neural development is inflammation. We review the evidence for atypical expression of molecular markers in the amniotic fluid, serum, cerebrospinal fluid (CSF), and the brain parenchyma that suggest a role for inflammation in the emergence of ASC. This is complemented with a number of neuroimaging and neuropathological studies describing microglial activation. Implications for treatment are discussed.
C1 [Young, Adam M. H.; Chakrabarti, Bhismadev; Lai, Meng-Chuan; Baron-Cohen, Simon] Univ Cambridge, Dept Psychiat, Autism Res Ctr, Douglas House,18B Trumpington Rd, Cambridge, England.
   [Young, Adam M. H.; Roberts, David] Univ Cambridge, Addenbrookes Hosp, Sch Clin Med, Cambridge CB2 2QQ, England.
   [Chakrabarti, Bhismadev] Univ Reading, Sch Psychol & Clin Language Sci, Ctr Integrat Neurosci & Neurodynam, Reading, Berks, England.
   [Lai, Meng-Chuan] Univ Toronto, Ctr Addict & Mental Hlth, Toronto, ON, Canada.
   [Lai, Meng-Chuan] Univ Toronto, Dept Psychiat, Toronto, ON, Canada.
   [Lai, Meng-Chuan] Natl Taiwan Univ Hosp & Coll Med, Dept Psychiat, Taipei, Taiwan.
   [Suckling, John] Univ Cambridge, Dept Psychiat, Brain Mapping Unit, Cambridge, England.
   [Suckling, John] Univ Cambridge, Behav & Clin Neurosci Inst, Cambridge, England.
   [Baron-Cohen, Simon] Cambridgeshire & Peterborough NHS Fdn Trust, CLASS Clin, Cambridge, England.
C3 University of Cambridge; Cambridge University Hospitals NHS Foundation
   Trust; Addenbrooke's Hospital; University of Cambridge; University of
   Reading; University of Toronto; University Toronto Affiliates; Centre
   for Addiction & Mental Health - Canada; University of Toronto; National
   Taiwan University; National Taiwan University Hospital; University of
   Cambridge; University of Cambridge
RP Young, AMH (corresponding author), Univ Cambridge, Dept Psychiat, Autism Res Ctr, Douglas House,18B Trumpington Rd, Cambridge, England.; Young, AMH (corresponding author), Univ Cambridge, Addenbrookes Hosp, Sch Clin Med, Cambridge CB2 2QQ, England.
EM ay276@cam.ac.uk
RI Suckling, John/ABD-7246-2021; Lai, Meng-Chuan/K-7407-2016
OI Suckling, John/0000-0002-5098-1527; Lai, Meng-Chuan/0000-0002-9593-5508;
   Chakrabarti, Bhismadev/0000-0002-6649-7895; Baron-Cohen,
   Simon/0000-0001-9217-2544
FU MRC; Autism Research Trust; William Binks Autism Neuroscience
   Fellowship; Medical Research Council [G0600977] Funding Source:
   researchfish; MRC [G0600977] Funding Source: UKRI
FX SBC was supported by the MRC and the Autism Research Trust and M-CL by
   the William Binks Autism Neuroscience Fellowship, during the period of
   this work.
CR Abdallah MW, 2013, CYTOKINE, V61, P370, DOI 10.1016/j.cyto.2012.11.015
   American Psychiatric Association, 1994, DSM 4 SOURCEBOOK
   Anderson AA, 2008, J CELL PHYSIOL, V215, P82, DOI 10.1002/jcp.21288
   [Anonymous], 2013, DSM V SOURC
   Ashwood P, 2008, J NEUROIMMUNOL, V204, P149, DOI 10.1016/j.jneuroim.2008.07.006
   Balosso S, 2009, NEUROSCIENCE, V161, P293, DOI 10.1016/j.neuroscience.2009.03.005
   Baron-Cohen S, 2002, TRENDS COGN SCI, V6, P248, DOI 10.1016/S1364-6613(02)01904-6
   BARONCOHEN S, 1985, COGNITION, V21, P37, DOI 10.1016/0010-0277(85)90022-8
   Bauman MD, 2013, TRANSL PSYCHIAT, V3, DOI 10.1038/tp.2013.47
   Beart PM, 2007, BRIT J PHARMACOL, V150, P5, DOI 10.1038/sj.bjp.0706949
   Becker KG, 2007, MED HYPOTHESES, V69, P731, DOI 10.1016/j.mehy.2007.02.019
   Bernardi S, 2011, BRAIN RES, V1380, P198, DOI 10.1016/j.brainres.2010.12.057
   Braunschweig D, 2013, TRANSL PSYCHIAT, V3, DOI 10.1038/tp.2013.50
   Braunschweig D, 2008, NEUROTOXICOLOGY, V29, P226, DOI 10.1016/j.neuro.2007.10.010
   Brimberg L, 2013, MOL PSYCHIATR, V18, P1171, DOI 10.1038/mp.2013.101
   Buehler MR, 2011, MED HYPOTHESES, V76, P863, DOI 10.1016/j.mehy.2011.02.038
   Camacho J, 2014, BEHAV BRAIN RES, V266, P46, DOI 10.1016/j.bbr.2014.02.045
   Castedo M, 2002, CELL DEATH DIFFER, V9, P1287, DOI 10.1038/sj.cdd.4401130
   Chawarska K, 2014, J AM ACAD CHILD PSY, V53, P1317, DOI 10.1016/j.jaac.2014.09.015
   Chen JA, 2015, ANNU REV PATHOL-MECH, V10, P111, DOI 10.1146/annurev-pathol-012414-040405
   Chien YL, 2012, PSYCHIAT GENET, V22, P46, DOI 10.1097/YPG.0b013e32834915ae
   Clifford S, 2007, J AUTISM DEV DISORD, V37, P738, DOI 10.1007/s10803-006-0205-z
   Courchesne E, 2011, JAMA-J AM MED ASSOC, V306, P2001, DOI 10.1001/jama.2011.1638
   Courchesne E, 2011, BRAIN RES, V1380, P138, DOI 10.1016/j.brainres.2010.09.101
   Croen LA, 2008, BIOL PSYCHIAT, V64, P583, DOI 10.1016/j.biopsych.2008.05.006
   Croen LA, 2008, AUTISM RES, V1, P130, DOI 10.1002/aur.14
   Cusco I, 2009, HUM MOL GENET, V18, P1795, DOI 10.1093/hmg/ddp092
   Deitmer JW, 2003, J NEUROCHEM, V87, P127, DOI 10.1046/j.1471-4159.2003.01981.x
   Deverman BE, 2009, NEURON, V64, P61, DOI 10.1016/j.neuron.2009.09.002
   DeVito TJ, 2007, BIOL PSYCHIAT, V61, P465, DOI 10.1016/j.biopsych.2006.07.022
   Doshi-Velez F, 2014, PEDIATRICS, V133, pE54, DOI 10.1542/peds.2013-0819
   Engstrom M, 2003, EXP HEMATOL, V31, P316, DOI 10.1016/S0301-472X(03)00002-X
   Enstrom AM, 2010, BRAIN BEHAV IMMUN, V24, P64, DOI 10.1016/j.bbi.2009.08.001
   Fatemi SH, 2001, J AUTISM DEV DISORD, V31, P529, DOI 10.1023/A:1013234708757
   FRITH U, 1989, BRIT J DISORD COMMUN, V24, P123
   Fujii E, 2010, J MED INVESTIG, V57, P35, DOI 10.2152/jmi.57.35
   Gabis L, 2008, J CHILD NEUROL, V23, P766, DOI 10.1177/0883073808315423
   Gao Yu-xing, 2003, Zhonghua Er Ke Za Zhi, V41, P684
   GARTY BZ, 1994, CLIN DIAGN LAB IMMUN, V1, P667, DOI 10.1128/CDLI.1.6.667-669.1994
   Gaugler T, 2014, NAT GENET, V46, P881, DOI 10.1038/ng.3039
   Geschwind DH, 2007, CURR OPIN NEUROBIOL, V17, P103, DOI 10.1016/j.conb.2007.01.009
   Geschwind DH, 2015, LANCET NEUROL, V16
   Ghosh S, 1998, ANNU REV IMMUNOL, V16, P225, DOI 10.1146/annurev.immunol.16.1.225
   Ghosh S, 2002, CELL, V109, pS81, DOI 10.1016/S0092-8674(02)00703-1
   Goines PE, 2011, MOL AUTISM, V2, DOI 10.1186/2040-2392-2-13
   Happe F, 2006, J AUTISM DEV DISORD, V36, P5, DOI 10.1007/s10803-005-0039-0
   Hay N, 2004, GENE DEV, V18, P1926, DOI 10.1101/gad.1212704
   Herman GE, 2007, GENET MED, V9, P268, DOI 10.1097/GIM.0b013e31804d683b
   Herman GE, 2007, AM J MED GENET A, V143A, P589, DOI 10.1002/ajmg.a.31619
   Hertz L, 2004, J CEREBR BLOOD F MET, V24, P1241, DOI 10.1097/00004647-200411000-00008
   Horder J, 2013, TRANSL PSYCHIAT, V3, DOI 10.1038/tp.2013.53
   Hsiao EY, 2013, CELL, V155, P1451, DOI 10.1016/j.cell.2013.11.024
   Hu SX, 2000, NEUROIMMUNOMODULAT, V7, P153, DOI 10.1159/000026433
   Hu WW, 2010, P NATL ACAD SCI USA, V107, P7455, DOI 10.1073/pnas.1001006107
   Johnson WG, 2009, ARCH PEDIAT ADOL MED, V163, P542, DOI 10.1001/archpediatrics.2009.74
   Jyonouchi H, 2002, NEUROPSYCHOBIOLOGY, V46, P76, DOI 10.1159/000065416
   Kern JK, 2002, MED HYPOTHESES, V59, P255, DOI 10.1016/S0306-9877(02)00212-8
   Klauck SM, 2006, EUR J HUM GENET, V14, P714, DOI 10.1038/sj.ejhg.5201610
   Knuesel I, 2014, NAT REV NEUROL, V10, P643, DOI 10.1038/nrneurol.2014.187
   Lai MC, 2013, PLOS BIOL, V11, DOI 10.1371/journal.pbio.1001544
   Lee A, 2010, INT J BIOCHEM CELL B, V42, P1901, DOI 10.1016/j.biocel.2010.09.016
   Lee HM, 2014, NATURE, V509, P195, DOI 10.1038/nature13154
   Lin DM, 2003, INFECT IMMUN, V71, P5156, DOI 10.1128/IAI.71.9.5156-5162.2003
   Malik M, 2011, MEDIAT INFLAMM, V2011, DOI 10.1155/2011/785265
   Martin LA, 2008, BRAIN BEHAV IMMUN, V22, P806, DOI 10.1016/j.bbi.2007.12.007
   Masi A, 2015, MOL PSYCHIATR, V20, P440, DOI 10.1038/mp.2014.59
   McAllister AK, 2014, BIOL PSYCHIAT, V75, P262, DOI 10.1016/j.biopsych.2013.10.003
   Mondino A, 2007, SEMIN IMMUNOL, V19, P162, DOI 10.1016/j.smim.2007.02.008
   Morgan JT, 2010, BIOL PSYCHIAT, V68, P368, DOI 10.1016/j.biopsych.2010.05.024
   Murdoch JD, 2013, CURR OPIN GENET DEV, V23, P310, DOI 10.1016/j.gde.2013.02.003
   Naik US, 2011, PLOS ONE, V6, DOI 10.1371/journal.pone.0019488
   Neuhaus E, 2010, CLIN PSYCHOL REV, V30, P733, DOI 10.1016/j.cpr.2010.05.007
   Nordahl CW, 2012, ARCH GEN PSYCHIAT, V69, P53, DOI 10.1001/archgenpsychiatry.2011.145
   Nordahl CW, 2011, P NATL ACAD SCI USA, V108, P20195, DOI 10.1073/pnas.1107560108
   O'Dushlaine & The Network and Pathway Analysis Subgroup of the Psychiatric Genomics Consortium, 2015, NAT NEUROSCI, V18, P199
   OZONOFF S, 1993, J AUTISM DEV DISORD, V23, P429, DOI 10.1007/BF01046049
   Pahl HL, 1999, ONCOGENE, V18, P6853, DOI 10.1038/sj.onc.1203239
   Paolicelli RC, 2011, NEURON GLIA BIOL, V7, P77, DOI 10.1017/S1740925X12000105
   Pardo CA, 2006, INT REV PSYCHIATR, V17, P485, DOI 10.1080/02646830500381930
   Patterson PH., 2008, BEHAV BRAIN RES, V12, P121
   Perkins ND, 2004, TRENDS CELL BIOL, V14, P64, DOI 10.1016/j.tcb.2003.12.004
   Plaisted K, 1998, J CHILD PSYCHOL PSYC, V39, P765, DOI 10.1017/S0021963098002601
   Plaisted K, 1998, J CHILD PSYCHOL PSYC, V39, P777, DOI 10.1017/S0021963098002613
   Prabowo AS, 2013, J NEUROINFLAMM, V10, DOI 10.1186/1742-2094-10-12
   Pramparo T, 2015, JAMA PSYCHIAT, V72, P386, DOI 10.1001/jamapsychiatry.2014.3008
   Sacco R, 2007, BIOL PSYCHIAT, V62, P1038, DOI 10.1016/j.biopsych.2007.04.039
   Sadiq FA, 2012, EUR CHILD ADOLES PSY, V21, P267, DOI 10.1007/s00787-012-0259-8
   Sauer S, 2008, P NATL ACAD SCI USA, V105, P7797, DOI 10.1073/pnas.0800928105
   Schumann CM, 2011, BRAIN RES, V1380, P175, DOI 10.1016/j.brainres.2010.09.061
   Schwarz E, 2011, MOL PSYCHIATR, V16, P1213, DOI 10.1038/mp.2010.102
   Shatz CJ, 2009, NEURON, V64, P40, DOI 10.1016/j.neuron.2009.09.044
   Shin JW, 2009, NEUROCHEM RES, V34, P1758, DOI 10.1007/s11064-009-9982-z
   Singer HS, 2009, J NEUROIMMUNOL, V211, P39, DOI 10.1016/j.jneuroim.2009.03.011
   Singh B, 2011, PSYCHIAT RES, V189, P215, DOI 10.1016/j.psychres.2011.03.010
   Steeb H, 2014, MOL AUTISM, V5, DOI 10.1186/2040-2392-5-4
   STUBBS EG, 1985, J AM ACAD CHILD PSY, V24, P182, DOI 10.1016/S0002-7138(09)60445-3
   STUBBS EG, 1986, DEV MED CHILD NEUROL, V28, P229
   Suzuki K, 2011, PLOS ONE, V6, DOI 10.1371/journal.pone.0020470
   Tabuchi K, 2007, SCIENCE, V318, P71, DOI 10.1126/science.1146221
   Tincani A, 2005, AUTOIMMUN REV, V4, P423, DOI 10.1016/j.autrev.2005.03.001
   Vargas DL, 2005, ANN NEUROL, V57, P67, DOI 10.1002/ana.20315
   Voineagu I, 2013, FRONT HUM NEUROSCI, V7, DOI 10.3389/fnhum.2013.00738
   Voineagu I, 2011, NATURE, V474, P380, DOI 10.1038/nature10110
   WARREN RP, 1990, J AM ACAD CHILD PSY, V29, P873, DOI 10.1097/00004583-199011000-00005
   Williams PG, 1998, J AUTISM DEV DISORD, V28, P567, DOI 10.1023/A:1026012414193
   Wiznitzer M, 2004, J CHILD NEUROL, V19, P675, DOI 10.1177/08830738040190090701
   Young AMH, 2012, PLOS ONE, V7, DOI 10.1371/journal.pone.0039049
   Young Adam M H, 2011, Front Psychiatry, V2, P27, DOI 10.3389/fpsyt.2011.00027
   Zimmerman AW, 2007, BRAIN BEHAV IMMUN, V21, P351, DOI 10.1016/j.bbi.2006.08.005
   Zimmerman AW, 2005, PEDIATR NEUROL, V33, P195, DOI 10.1016/j.pediatrneurol.2005.03.014
NR 110
TC 56
Z9 57
U1 0
U2 30
PU BIOMED CENTRAL LTD
PI LONDON
PA 236 GRAYS INN RD, FLOOR 6, LONDON WC1X 8HL, ENGLAND
SN 2040-2392
J9 MOL AUTISM
JI Mol. Autism
PD JAN 20
PY 2016
VL 7
AR 9
DI 10.1186/s13229-016-0068-x
PG 8
WC Genetics & Heredity; Neurosciences
WE Science Citation Index Expanded (SCI-EXPANDED)
SC Genetics & Heredity; Neurosciences & Neurology
GA DB4LC
UT WOS:000368483500001
PM 26793298
OA Green Published, Green Accepted, gold
DA 2022-12-12
ER

PT J
AU Zerrate, MC
   Pletnikov, M
   Connors, SL
   Vargas, DL
   Seidler, FJ
   Zimmerman, AW
   Slotkin, TA
   Pardo, CA
AF Zerrate, M. C.
   Pletnikov, M.
   Connors, S. L.
   Vargas, D. L.
   Seidler, F. J.
   Zimmerman, A. W.
   Slotkin, T. A.
   Pardo, C. A.
TI Neuroinflammation and behavioral abnormalities after neonatal
   terbutaline treatment in rats: Implications for autism
SO JOURNAL OF PHARMACOLOGY AND EXPERIMENTAL THERAPEUTICS
LA English
DT Article
ID CENTRAL-NERVOUS-SYSTEM; BRAIN-DEVELOPMENT; BETA(2)-ADRENERGIC RECEPTORS;
   ADRENERGIC-RECEPTORS; ANIMAL-MODEL; IN-VIVO; SPECTRUM; DRUGS;
   ACTIVATION; MICROGLIA
AB Autism is a neurodevelopmental disorder presenting before 3 years of age with deficits in communication and social skills and repetitive behaviors. In addition to genetic influences, recent studies suggest that prenatal drug or chemical exposures are risk factors for autism. Terbutaline, a beta 2- adrenoceptor agonist used to arrest preterm labor, has been associated with increased concordance for autism in dizygotic twins. We studied the effects of terbutaline on microglial activation in different brain regions and behavioral outcomes in developing rats. Newborn rats were given terbutaline ( 10 mg/ kg) daily on postnatal days ( PN) 2 to 5 or PN 11 to 14 and examined 24 h after the last dose and at PN 30. Immunohistochemical studies showed that administration of terbutaline on PN 2 to 5 produced a robust increase in microglial activation on PN 30 in the cerebral cortex, as well as in cerebellar and cerebrocortical white matter. None of these effects occurred in animals given terbutaline on PN 11 to 14. In behavioral tests, animals treated with terbutaline on PN 2 to 5 showed consistent patterns of hyper-reactivity to novelty and aversive stimuli when assessed in a novel open field, as well as in the acoustic startle response test. Our findings indicate that beta 2-adrenoceptor overstimulation during an early critical period results in microglial activation associated with innate neuroinflammatory pathways and behavioral abnormalities, similar to those described in autism. This study provides a useful animal model for understanding the neuropathological processes underlying autism spectrum disorders.
C1 Johns Hopkins Univ, Sch Med, Dept Neurol, Neuroimmunopathol Lab, Baltimore, MD 21287 USA.
   Johns Hopkins Univ, Sch Med, Dept Psychiat & Behav Sci, Baltimore, MD 21287 USA.
   Kennedy Krieger Inst, Baltimore, MD USA.
   Duke Univ, Med Ctr, Dept Pharmacol & Canc Biol, Durham, NC USA.
   Duke Univ, Med Ctr, Dept Psychiat & Behav Sci, Durham, NC USA.
C3 Johns Hopkins University; Johns Hopkins University; Kennedy Krieger
   Institute; Duke University; Duke University
RP Pardo, CA (corresponding author), Johns Hopkins Univ, Sch Med, Dept Neurol, Neuroimmunopathol Lab, 600 N Wolfe St, Baltimore, MD 21287 USA.
EM cpardo@jhmi.edu
RI Pardo, Carlos A./A-5192-2008; Pletnikov, Mikhail V/G-8709-2012
OI Pardo, Carlos A./0000-0002-4128-5335; Pletnikov, Mikhail
   V/0000-0002-8819-6559
FU NIDA NIH HHS [K08 DA016160, K08 DA016160-04, K08-DA16160] Funding
   Source: Medline; NATIONAL INSTITUTE ON DRUG ABUSE [K08DA016160] Funding
   Source: NIH RePORTER
CR ALTMAN J, 1987, ENVIRON HEALTH PERSP, V74, P153, DOI 10.2307/3430445
   Andres C, 2002, BRAIN RES BULL, V57, P109, DOI 10.1016/S0361-9230(01)00642-6
   Aschner M, 1999, ANNU REV PHARMACOL, V39, P151, DOI 10.1146/annurev.pharmtox.39.1.151
   Bailey A, 1998, BRAIN, V121, P889, DOI 10.1093/brain/121.5.889
   BERGMAN B, 1984, EUR J RESPIR DIS, V65, P81
   Beversdorf DQ, 2005, J AUTISM DEV DISORD, V35, P471, DOI 10.1007/s10803-005-5037-8
   Cheh MA, 2006, BRAIN RES, V1116, P166, DOI 10.1016/j.brainres.2006.07.086
   Connors SL, 2005, J CHILD NEUROL, V20, P876, DOI 10.1177/08830738050200110401
   Courchesne E, 2004, MENT RETARD DEV D R, V10, P106, DOI 10.1002/mrdd.20020
   FEENSTRA MGP, 1992, NEUROTOXICOLOGY, V13, P55
   Graeber MB, 1990, BRAIN PATHOL, V1, P2, DOI 10.1111/j.1750-3639.1990.tb00630.x
   GUNDERSEN HJG, 1988, APMIS, V96, P379, DOI 10.1111/j.1699-0463.1988.tb05320.x
   HADDERSALGRA M, 1986, BRIT J OBSTET GYNAEC, V93, P156, DOI 10.1111/j.1471-0528.1986.tb07880.x
   HAMILTON SP, 1994, GLIA, V11, P326, DOI 10.1002/glia.440110405
   Herbert MR, 2005, NEUROSCIENTIST, V11, P417, DOI 10.1177/0091270005278866
   HodgesSavola C, 1996, GLIA, V17, P52, DOI 10.1002/(SICI)1098-1136(199605)17:1<52::AID-GLIA5>3.0.CO;2-9
   Hohmann Christine F., 2000, Neural Plasticity, V7, P213, DOI 10.1155/NP.2000.213
   Hornig M, 1999, P NATL ACAD SCI USA, V96, P12102, DOI 10.1073/pnas.96.21.12102
   Ito D, 2001, STROKE, V32, P1208, DOI 10.1161/01.STR.32.5.1208
   Ito D, 1998, MOL BRAIN RES, V57, P1, DOI 10.1016/S0169-328X(98)00040-0
   Kemper TL, 1998, J NEUROPATH EXP NEUR, V57, P645, DOI 10.1097/00005072-199807000-00001
   LAM F, 1998, OBSTET GYNECOL SURV, V53, P85
   Lord C, 2000, NEURON, V28, P355, DOI 10.1016/S0896-6273(00)00115-X
   MANTYH PW, 1995, J NEUROSCI, V15, P152
   Ming X, 2005, BRAIN DEV-JPN, V27, P509, DOI 10.1016/j.braindev.2005.01.003
   Pitzer M, 2001, CHILD PSYCHIAT HUM D, V31, P165, DOI 10.1023/A:1026419720410
   Pletnikov MV, 2002, FRONT BIOSCI-LANDMRK, V7, pD593, DOI 10.2741/pletnik
   Rhodes MC, 2004, J PHARMACOL EXP THER, V308, P529, DOI 10.1124/jpet.103.060095
   RODIER PM, 1988, PROG BRAIN RES, V73, P335
   Sato-Bigbee C, 1999, J NEUROCHEM, V72, P139, DOI 10.1046/j.1471-4159.1999.0720139.x
   Schneider T, 2005, NEUROPSYCHOPHARMACOL, V30, P80, DOI 10.1038/sj.npp.1300518
   Shi LM, 2003, J NEUROSCI, V23, P297, DOI 10.1523/jneurosci.23-01-00297.2003
   Slotkin TA, 2003, J PHARMACOL EXP THER, V306, P1, DOI 10.1124/jpet.102.048421
   Slotkin TA, 2005, DEV BRAIN RES, V160, P219, DOI 10.1016/j.devbrainres.2005.09.006
   Slotkin TA, 2001, DEV BRAIN RES, V131, P113, DOI 10.1016/S0165-3806(01)00282-6
   Stanwood GD, 2004, CURR OPIN PHARMACOL, V4, P65, DOI 10.1016/j.coph.2003.09.003
   Szpir M, 2006, ENVIRON HEALTH PERSP, V114, pA100, DOI 10.1289/ehp.114-a100
   Szpir M, 2006, ENVIRON HEALTH PERSP, V114, pA412, DOI 10.1289/ehp.114-a412
   Tanaka KF, 2002, J NEUROSCI RES, V70, P232, DOI 10.1002/jnr.10399
   TEGNER K, 1984, EUR J RESPIR DIS, V65, P93
   Vargas DL, 2005, ANN NEUROL, V57, P67, DOI 10.1002/ana.20315
NR 41
TC 56
Z9 61
U1 0
U2 12
PU AMER SOC PHARMACOLOGY EXPERIMENTAL THERAPEUTICS
PI BETHESDA
PA 9650 ROCKVILLE PIKE, BETHESDA, MD 20814-3995 USA
SN 0022-3565
EI 1521-0103
J9 J PHARMACOL EXP THER
JI J. Pharmacol. Exp. Ther.
PD JUL
PY 2007
VL 322
IS 1
BP 16
EP 22
DI 10.1124/jpet.107.121483
PG 7
WC Pharmacology & Pharmacy
WE Science Citation Index Expanded (SCI-EXPANDED)
SC Pharmacology & Pharmacy
GA 180FO
UT WOS:000247348100003
PM 17400887
DA 2022-12-12
ER

PT J
AU Win-Shwe, TT
   Nway, NC
   Imai, M
   Lwin, TT
   Mare, O
   Watanabe, H
AF Win-Shwe, Tin-Tin
   Nway, Nay Chi
   Imai, Motoki
   Lwin, Thet-Thet
   Mare, Ohn
   Watanabe, Hidehiro
TI Social behavior, neuroimmune markers and glutamic acid decarboxylase
   levels in a rat model of valproic acid-induced autism
SO JOURNAL OF TOXICOLOGICAL SCIENCES
LA English
DT Article
DE Developmental neurotoxicity; Valproic acid (VPA); Social behavior;
   Autism; Glutamic acid decarboxylase (GAD); Rat
ID PREFRONTAL CORTEX; DISORDERS; HIPPOCAMPUS; SEROTONIN; EXPOSURE; BRAIN;
   GENE; NEUROINFLAMMATION; SCHIZOPHRENIA; NEUROBIOLOGY
AB Autism is a complex neurodevelopmental disorder characterized by impaired social communication and social interactions, and repetitive behaviors. The etiology of autism remains unknown and its molecular basis is not yet well understood. Pregnant Sprague-Dawley (SD) rats were administered 600 mg/kg of valproic acid (VPA) by intraperitoneal injection on day 12.5 of gestation. Both 11- to 13-week-old male and female rat models of VPA-induced autism showed impaired sociability and impaired preference for social novelty as compared to the corresponding control SD rats. Significantly reduced mRNA expressions of social behavior-related genes, such as those encoding the serotonin receptor, brain-derived neurotrophic factor and neuroligin3, and significantly increased expression levels of proinflammatory cytokines, such as interleukin-1 beta and tumor necrosis factor-alpha, were noted in the hippocampi of both male and female rats exposed to VPA in utero. The hippocampal expression level of gamma amino butyric acid (GABA) enzyme glutamic acid decarboxylase (GAD) 67 protein was reduced in both male and female VPA-exposed rats as compared to the corresponding control animals. Our results indicate that developmental exposure to VPA affects the social behavior in rats by modulating the expression levels of social behavior-related genes and inflammatory mediators accompanied with changes in GABA enzyme in the hippocampus.
C1 [Win-Shwe, Tin-Tin; Watanabe, Hidehiro] Natl Inst Environm Studies, 16-2 Onogawa, Tsukuba, Ibaraki 3058506, Japan.
   [Nway, Nay Chi; Mare, Ohn] Univ Med, 1 Pyay Rd, Kamayut Township, Yangon, Myanmar.
   [Imai, Motoki; Lwin, Thet-Thet] Kitasato Univ, Grad Sch Med Sci, Minami Ku, 1-15-1 Kitasato, Sagamihara, Kanagawa 2520373, Japan.
C3 National Institute for Environmental Studies - Japan; Kitasato
   University
RP Win-Shwe, TT (corresponding author), Natl Inst Environm Studies, 16-2 Onogawa, Tsukuba, Ibaraki 3058506, Japan.
EM tin.tin.win.shwe@nies.go.jp
RI Shwe, Tin Tin Win/ADN-6350-2022
FU JSPS KAKENHI [16K00577]; National Institute for Environmental Studies
   [1517A0002]
FX This work was financially supported by a Grant-in-Aid for Scientific
   Research (C) JSPS KAKENHI (16K00577) to TTWS, and a research fund from
   the National Institute for Environmental Studies (1517A0002) to HW. We
   would like to thank Dr. Hiroko Maruyama and Dr. Fumitaka Kawakami from
   Kitasato University for kind supervision of Western blot analyses.
CR Allsop SA, 2014, FRONT BEHAV NEUROSCI, V8, DOI 10.3389/fnbeh.2014.00241
   Baltz T, 2010, FRONT CELL NEUROSCI, V4, DOI 10.3389/fncel.2010.00015
   Banerjee A, 2013, INT J NEUROPSYCHOPH, V16, P1309, DOI 10.1017/S1461145712001216
   Barrett CE, 2017, MOL AUTISM, V8, DOI 10.1186/s13229-017-0160-x
   Benes FM, 2001, NEUROPSYCHOPHARMACOL, V25, P1, DOI 10.1016/S0893-133X(01)00225-1
   Bromley RL, 2013, J NEUROL NEUROSUR PS, V84, P637, DOI 10.1136/jnnp-2012-304270
   Bu XS, 2017, NEUROPSYCH DIS TREAT, V13, P1633, DOI 10.2147/NDT.S129081
   Burgess NK, 2006, J AUTISM DEV DISORD, V36, P697, DOI 10.1007/s10803-006-0100-7
   Calhoon GG, 2015, NAT NEUROSCI, V18, P1394, DOI 10.1038/nn.4101
   Cho H, 2017, SCI REP-UK, V7, DOI 10.1038/s41598-017-13642-3
   Chomiak Taylor, 2013, Patholog Res Int, V2013, P712758, DOI 10.1155/2013/712758
   Christensen J, 2013, JAMA-J AM MED ASSOC, V309, P1696, DOI 10.1001/jama.2013.2270
   CHRISTIANSON AL, 1994, DEV MED CHILD NEUROL, V36, P361
   Codagnone MG, 2015, DEV NEUROSCI-BASEL, V37, P215, DOI 10.1159/000375489
   DiCicco-Bloom E, 2006, J NEUROSCI, V26, P6897, DOI 10.1523/JNEUROSCI.1712-06.2006
   Dufour-Rainfray D, 2010, NEUROSCI LETT, V470, P55, DOI 10.1016/j.neulet.2009.12.054
   ERLANDER MG, 1991, NEURON, V7, P91, DOI 10.1016/0896-6273(91)90077-D
   Fatemi SH, 2002, BIOL PSYCHIAT, V52, P805, DOI 10.1016/S0006-3223(02)01430-0
   Gadia Carlos A, 2004, J Pediatr (Rio J), V80, pS83
   Galanopoulou AS, 2006, EUR J NEUROSCI, V23, P2423, DOI 10.1111/j.1460-9568.2006.04778.x
   Goines PE, 2013, NEUROTOXICOL TERATOL, V36, P67, DOI 10.1016/j.ntt.2012.07.006
   Guidotti A, 2000, ARCH GEN PSYCHIAT, V57, P1061, DOI 10.1001/archpsyc.57.11.1061
   Haddad PM, 2009, EXPERT OPIN DRUG MET, V5, P539, DOI [10.1517/17425250902911455 , 10.1517/17425250902911455]
   Kane MJ, 2012, PLOS ONE, V7, DOI 10.1371/journal.pone.0048975
   Kim JY, 2004, ENVIRON HEALTH PERSP, V112, P666, DOI 10.1289/ehp.6827
   Kim KC, 2013, J NEUROCHEM, V124, P832, DOI 10.1111/jnc.12147
   Kim KC, 2011, TOXICOL LETT, V201, P137, DOI 10.1016/j.toxlet.2010.12.018
   Kinsey AM, 2001, MOL BRAIN RES, V88, P194, DOI 10.1016/S0169-328X(01)00034-1
   Kolozsi E, 2009, NEUROSCIENCE, V163, P1201, DOI 10.1016/j.neuroscience.2009.07.021
   Langen M, 2009, BIOL PSYCHIAT, V66, P327, DOI 10.1016/j.biopsych.2009.03.017
   Li M, 2012, BEHAV BRAIN RES, V231, P146, DOI 10.1016/j.bbr.2012.03.010
   Lin HX, 2013, PLOS ONE, V8, DOI 10.1371/journal.pone.0060516
   Liu XY, 2016, FRONT BEHAV NEUROSCI, V10, DOI 10.3389/fnbeh.2016.00201
   Maekawa T, 2010, EMBO J, V29, P184, DOI 10.1038/emboj.2009.318
   Martinowich K, 2008, NEUROPSYCHOPHARMACOL, V33, P73, DOI 10.1038/sj.npp.1301571
   Mony TJ, 2016, CLIN PSYCHOPHARM NEU, V14, P338, DOI 10.9758/cpn.2016.14.4.338
   MORENO H, 1992, INVEST CLIN, V33, P13
   Moreno-Fuenmayor H, 1996, Invest Clin, V37, P113
   Morgan JT, 2010, BIOL PSYCHIAT, V68, P368, DOI 10.1016/j.biopsych.2010.05.024
   Murphy DL, 2004, MOL INTERV, V4, P109, DOI 10.1124/mi.4.2.8
   Ohja K, 2018, NEUROMOL MED, V20, P161, DOI 10.1007/s12017-018-8488-8
   Ouellette-Kuntz H, 2012, CHRON DIS INJ CAN, V32, P84
   Peralta F, 2016, MOL MED REP, V14, P2807, DOI 10.3892/mmr.2016.5529
   Perrot-Sinal TS, 2007, J NEUROENDOCRINOL, V19, P302, DOI 10.1111/j.1365-2826.2007.01530.x
   Rapin I, 2008, PEDIATR CLIN N AM, V55, P1129, DOI 10.1016/j.pcl.2008.07.005
   Rubenstein JLR, 2003, GENES BRAIN BEHAV, V2, P255, DOI 10.1034/j.1601-183X.2003.00037.x
   Schneider T, 2005, NEUROPSYCHOPHARMACOL, V30, P80, DOI 10.1038/sj.npp.1300518
   STROMLAND K, 1994, DEV MED CHILD NEUROL, V36, P351
   Tin-Tin-Win-Shwe, 2006, TOXICOL LETT, V163, P153, DOI 10.1016/j.toxlet.2005.10.006
   Tin-Tin-Win-Shwe, 2008, TOXICOL APPL PHARM, V226, P192, DOI 10.1016/j.taap.2007.09.009
   Vargas DL, 2005, ANN NEUROL, V57, P67, DOI 10.1002/ana.20315
   Whitaker-Azmitia PM, 2001, BRAIN RES BULL, V56, P479, DOI 10.1016/S0361-9230(01)00615-3
   Williams PG, 1997, DEV MED CHILD NEUROL, V39, P632
   Win-Shwe TT, 2007, NEUROTOXICOLOGY, V28, P957, DOI 10.1016/j.neuro.2007.08.002
   Win-Shwe TT, 2012, J APPL TOXICOL, V32, P126, DOI 10.1002/jat.1643
   Win-Shwe TT, 2010, NEUROIMMUNOMODULAT, V17, P132, DOI 10.1159/000258697
   Win-Shwe TT, 2008, NEUROTOXICOLOGY, V29, P940, DOI 10.1016/j.neuro.2008.09.007
   Wingate M, 2014, MMWR SURVEILL SUMM, V63
NR 58
TC 27
Z9 27
U1 0
U2 3
PU JAPANESE SOC TOXICOLOGICAL SCIENCES
PI TOKYO
PA INTERNATIONAL MEDICAL INFORMATION CENTER, SHINANOMACHI RENGAKAN, 35
   SHINANO-MACHI, SHINJUKU-KU, TOKYO, 160-0016, JAPAN
SN 0388-1350
EI 1880-3989
J9 J TOXICOL SCI
JI J. Toxicol. Sci.
PY 2018
VL 43
IS 10-12
BP 631
EP 643
DI 10.2131/jts.43.631
PG 13
WC Toxicology
WE Science Citation Index Expanded (SCI-EXPANDED)
SC Toxicology
GA HK3KZ
UT WOS:000457816700007
PM 30404997
OA gold
DA 2022-12-12
ER

PT J
AU Kocovska, E
   Gaughran, F
   Krivoy, A
   Meier, UC
AF Kocovska, Eva
   Gaughran, Fiona
   Krivoy, Amir
   Meier, Ute-Christiane
TI Vitamin-D Deficiency As a Potential Environmental Risk Factor in
   Multiple Sclerosis, Schizophrenia, and Autism
SO FRONTIERS IN PSYCHIATRY
LA English
DT Review
DE vitamin-D; multiple sclerosis; schizophrenia; autism; immunity;
   microbiome
ID EPSTEIN-BARR-VIRUS; CENTRAL-NERVOUS-SYSTEM; D-RECEPTOR;
   1,25-DIHYDROXYVITAMIN D-3; SPECTRUM DISORDER; D SUPPLEMENTATION;
   25-HYDROXYVITAMIN D; IMMUNE ACTIVATION; SEX-DIFFERENCES; YOUNG-ADULTS
AB In this short review, we want to summarize the current findings on the role of vitamin-D in multiple sclerosis (MS), schizophrenia, and autism. Many studies have highlighted hypo-vitaminosis-D as a potential environmental risk factor for a variety of conditions such as MS, asthma, cardiovascular disease, and, more recently, psychiatric diseases. However, whether hypovitaminosis-D is a potential causative factor for the development or activity in these conditions or whether hypovitaminosis-D may be due to increased vitamin-D consumption by an activated immune system (reverse causation) is the focus of intense research. Here, we will discuss current evidence exploring the role of vitamin-D in MS, schizophrenia, and autism and its impact on adaptive and innate immunity, antimicrobial defense, the microbiome, neuroinflammation, behavior, and neurogenesis. More work is needed to gain insight into its role in the underlying pathophysiology of these conditions as it may offer attractive means of intervention and prevention.
C1 [Kocovska, Eva] Queen Mary Univ London, Blizard Inst, Barts & London Sch Med & Dent, Ctr Primary Care & Publ Hlth, London, England.
   [Gaughran, Fiona; Krivoy, Amir] Kings Coll London, Dept Psychosis Studies, South London & Maudlsey NHS Fdn Trust, Inst Psychiat Psychol & Neurosci,Natl Psychosis S, London, England.
   [Meier, Ute-Christiane] Queen Mary Univ London, Neuroinflammat & Psychoimmunol Grp, Dept Neurosci & Trauma, Barts & London Sch Med & Dent,Blizard Inst, London, England.
C3 University of London; Queen Mary University London; University of
   London; King's College London; University of London; Queen Mary
   University London
RP Meier, UC (corresponding author), Queen Mary Univ London, Neuroinflammat & Psychoimmunol Grp, Dept Neurosci & Trauma, Barts & London Sch Med & Dent,Blizard Inst, London, England.
EM u.meier@qmul.ac.uk
RI Meier, Ute Christiane/N-6891-2018; Gaughran, Fiona/AAC-7160-2019;
   Gaughran, Fiona/H-5495-2011
OI Meier, Ute Christiane/0000-0002-8838-5464; Gaughran,
   Fiona/0000-0001-7414-5569
FU Life Science Initiative "Inflammation in autism" [NSCG1Q3R]
FX This project is supported by funding from the Life Science Initiative
   "Inflammation in autism" (UCM) as part of an interdisciplinary project
   in collaboration with Professor Jane Wills (grant number NSCG1Q3R).
CR Andreassen OA, 2015, MOL PSYCHIATR, V20, P207, DOI 10.1038/mp.2013.195
   Ascherio A, 2014, JAMA NEUROL, V71, P306, DOI 10.1001/jamaneurol.2013.5993
   Baeke F, 2010, CURR OPIN PHARMACOL, V10, P482, DOI 10.1016/j.coph.2010.04.001
   Bahlo M, 2009, NAT GENET, V41, P824, DOI 10.1038/ng.396
   Barrat FJ, 2002, J EXP MED, V195, P603, DOI 10.1084/jem.20011629
   Bartels LE, 2010, INT IMMUNOPHARMACOL, V10, P922, DOI 10.1016/j.intimp.2010.05.003
   Bechter K, 2013, PROG NEURO-PSYCHOPH, V42, P71, DOI 10.1016/j.pnpbp.2012.06.019
   Bell MD, 2006, SCHIZOPHR RES, V81, P17, DOI 10.1016/j.schres.2005.09.016
   Berer K, 2012, ACTA NEUROPATHOL, V123, P639, DOI 10.1007/s00401-012-0949-9
   BHALLA AK, 1984, J IMMUNOL, V133, P1748
   Bikle DD, 2010, TRENDS ENDOCRIN MET, V21, P375, DOI 10.1016/j.tem.2010.01.003
   Boontanrart M, 2016, J NEUROIMMUNOL, V292, P126, DOI 10.1016/j.jneuroim.2016.01.015
   Bouillon Roger, 2014, Bonekey Rep, V3, P480, DOI 10.1038/bonekey.2013.214
   Braunschweig D, 2013, TRANSL PSYCHIAT, V3, DOI 10.1038/tp.2013.50
   BRENNAN A, 1987, IMMUNOLOGY, V61, P457
   Brown Alan S, 2011, Front Psychiatry, V2, P63, DOI 10.3389/fpsyt.2011.00063
   Buescher AVS, 2014, JAMA PEDIATR, V168, P721, DOI 10.1001/jamapediatrics.2014.210
   Buka SL, 2001, ARCH GEN PSYCHIAT, V58, P1032, DOI 10.1001/archpsyc.58.11.1032
   Cantor-Graae E, 2005, AM J PSYCHIAT, V162, P12, DOI 10.1176/appi.ajp.162.1.12
   Chen S, 2007, J IMMUNOL, V179, P1634, DOI 10.4049/jimmunol.179.3.1634
   Cheng JB, 2004, P NATL ACAD SCI USA, V101, P7711, DOI 10.1073/pnas.0402490101
   Chun RF, 2014, FRONT PHYSIOL, V5, DOI 10.3389/fphys.2014.00151
   Coleman M, 2012, THE AUSTISMUS
   Compston A.E.G., 1998, MCALPINES MULTIPLE S, V3rd
   Coskun S, 2016, GENE, V588, P109, DOI 10.1016/j.gene.2016.05.004
   Coutinho E, 2016, HAND CLINIC, V133, P269, DOI 10.1016/B978-0-444-63432-0.00015-3
   Crews M, 2013, SCHIZOPHR RES, V150, P533, DOI 10.1016/j.schres.2013.08.036
   Cui XY, 2015, J STEROID BIOCHEM, V148, P305, DOI 10.1016/j.jsbmb.2014.11.004
   Davies G, 2003, SCHIZOPHRENIA BULL, V29, P587, DOI 10.1093/oxfordjournals.schbul.a007030
   Davis KL, 2003, ARCH GEN PSYCHIAT, V60, P443, DOI 10.1001/archpsyc.60.5.443
   de Cossio LF, 2017, BRAIN BEHAV IMMUN, V63, P88, DOI 10.1016/j.bbi.2016.09.028
   Disanto G, 2012, HUM MOL GENET, V21, P3575, DOI 10.1093/hmg/dds189
   Disanto G, 2011, EXPERT REV NEUROTHER, V11, P1221, DOI [10.1586/ern.11.97, 10.1586/ERN.11.97]
   Edmonson CA, 2016, FRONT NEUROL, V7, DOI 10.3389/fneur.2016.00009
   Eyles DW, 2014, NEUROSCIENCE, V268, P1, DOI 10.1016/j.neuroscience.2014.02.042
   Eyles DW, 2013, FRONT NEUROENDOCRIN, V34, P47, DOI 10.1016/j.yfrne.2012.07.001
   Eyles DW, 2005, J CHEM NEUROANAT, V29, P21, DOI 10.1016/j.jchemneu.2004.08.006
   FELDMAN D, 2011, VITAMIN D, DOI DOI 10.1007/978-1-4419-7188-3_3
   Fernandes de Abreu D A, 2009, Psychoneuroendocrinology, V34 Suppl 1, pS265, DOI 10.1016/j.psyneuen.2009.05.023
   Fernell E, 2015, MOL AUTISM, V6, DOI 10.1186/2040-2392-6-3
   Fieser L. F., 1959, STEROIDS
   Fitzgerald KC, 2015, JAMA NEUROL, V72, P1458, DOI 10.1001/jamaneurol.2015.2742
   Garbett K, 2008, NEUROBIOL DIS, V30, P303, DOI 10.1016/j.nbd.2008.01.012
   Gilvarry CM, 1996, SCHIZOPHR RES, V19, P33, DOI 10.1016/0920-9964(95)00045-3
   Goines P, 2010, CURR OPIN NEUROL, V23, P111, DOI 10.1097/WCO.0b013e3283373514
   Gottfried E, 2006, BIOCHEM BIOPH RES CO, V349, P209, DOI 10.1016/j.bbrc.2006.08.034
   Grant WB, 2009, DERM-ENDOCRINOL, V1, P223, DOI 10.4161/derm.1.4.9500
   Groves NJ, 2014, ANNU REV NUTR, V34, P117, DOI 10.1146/annurev-nutr-071813-105557
   Hedelin M, 2010, BMC PSYCHIATRY, V10, DOI 10.1186/1471-244X-10-38
   Heine G, 2008, EUR J IMMUNOL, V38, P2210, DOI 10.1002/eji.200838216
   Hohlfeld R, 2015, NERVENARZT, V86, P925, DOI 10.1007/s00115-014-4248-7
   HOLICK MF, 1995, P NATL ACAD SCI USA, V92, P3124, DOI 10.1073/pnas.92.8.3124
   Itzhaky D, 2012, ISR MED ASSOC J, V14, P88
   Jablonski NG, 2000, J HUM EVOL, V39, P57, DOI 10.1006/jhev.2000.0403
   Kampman MT, 2012, MULT SCLER J, V18, P1144, DOI 10.1177/1352458511434607
   Khandaker GM, 2015, LANCET PSYCHIAT, V2, P258, DOI 10.1016/S2215-0366(14)00122-9
   Kocovska E, 2014, POPULATION STUDY RIS
   Kocovska E, 2014, J AUTISM DEV DISORD, V44, P2996, DOI 10.1007/s10803-014-2155-1
   Kocovska E, 2012, J AUTISM DEV DISORD, V42, P1959, DOI 10.1007/s10803-012-1444-9
   Kocovska E, 2012, RES DEV DISABIL, V33, P1541, DOI 10.1016/j.ridd.2012.02.015
   Kohane IS, 2012, PLOS ONE, V7, DOI 10.1371/journal.pone.0033224
   Koponen H, 2004, EUR ARCH PSY CLIN N, V254, P9, DOI 10.1007/s00406-004-0485-2
   Kopp S, 2010, J ATTEN DISORD, V14, P167, DOI 10.1177/1087054709332458
   Kuhle J, 2015, MULT SCLER J, V21, P1013, DOI 10.1177/1352458514568827
   Lally J, 2016, BMC PSYCHIATRY, V16, DOI 10.1186/s12888-016-0780-2
   Laskaris LE, 2016, BRIT J PHARMACOL, V173, P666, DOI 10.1111/bph.13364
   Liu PT, 2006, SCIENCE, V311, P1770, DOI 10.1126/science.1123933
   Luxwolda MF, 2013, EUR J NUTR, V52, P1115, DOI 10.1007/s00394-012-0421-6
   Majewska MD, 2014, EUR CHILD ADOLES PSY, V23, P485, DOI 10.1007/s00787-013-0472-0
   Marrie RA, 2016, NEUROLOGY, V86, P1279, DOI 10.1212/WNL.0000000000002481
   Masi A, 2015, MOL PSYCHIATR, V20, P440, DOI 10.1038/mp.2014.59
   McDougle CJ, 2015, BRAIN RES, V1617, P72, DOI 10.1016/j.brainres.2014.09.048
   McGrath J, 2004, SCHIZOPHR RES, V67, P237, DOI 10.1016/j.schres.2003.08.005
   McGrath J, 2008, EPIDEMIOL REV, V30, P67, DOI 10.1093/epirev/mxn001
   McGrath JJ, 2010, SCHIZOPHRENIA BULL, V36, P1073, DOI 10.1093/schbul/sbq101
   McGrath JJ, 2010, ARCH GEN PSYCHIAT, V67, P889, DOI 10.1001/archgenpsychiatry.2010.110
   Meier UC, 2012, CLIN EXP IMMUNOL, V167, P1, DOI 10.1111/j.1365-2249.2011.04446.x
   MOISES HW, 1995, NAT GENET, V11, P321, DOI 10.1038/ng1195-321
   Mokry LE, 2015, PLOS MED, V12, DOI 10.1371/journal.pmed.1001866
   Munger KL, 2006, JAMA-J AM MED ASSOC, V296, P2832, DOI 10.1001/jama.296.23.2832
   Munger KL, 2004, NEUROLOGY, V62, P60, DOI 10.1212/01.WNL.0000101723.79681.38
   Murri MB, 2013, SCHIZOPHR RES, V150, P235, DOI 10.1016/j.schres.2013.07.017
   Nerhus M, 2016, SCHIZOPHR RES, V178, P44, DOI 10.1016/j.schres.2016.08.024
   Pakpoor J, 2013, MULT SCLER J, V19, P162, DOI 10.1177/1352458512449682
   Patterson P., 2013, INFECT BEHAV BRAIN I
   Patterson PH, 2011, TRENDS MOL MED, V17, P389, DOI 10.1016/j.molmed.2011.03.001
   PROVVEDINI DM, 1983, SCIENCE, V221, P1181, DOI 10.1126/science.6310748
   Ramagopalan SV, 2010, LANCET NEUROL, V9, P727, DOI 10.1016/S1474-4422(10)70094-6
   Ramagopalan SV, 2009, PLOS GENET, V5, DOI 10.1371/journal.pgen.1000369
   Ramien C, 2014, MULT SCLER J, V20, P751, DOI 10.1177/1352458513509507
   Remington G, 2010, CNS DRUGS, V24, P9, DOI 10.2165/11530250-000000000-00000
   Rhead B, 2016, NEUROL-GENET, V2, DOI 10.1212/NXG.0000000000000097
   Ripke S, 2014, NATURE, V511, P421, DOI 10.1038/nature13595
   Rosello A, 2012, CLIN EXP IMMUNOL, V168, P52, DOI 10.1111/j.1365-2249.2011.04544.x
   Runia TF, 2012, NEUROLOGY, V79, P261, DOI 10.1212/WNL.0b013e31825fdec7
   Saad K, 2016, NUTR NEUROSCI, V19, P346, DOI 10.1179/1476830515Y.0000000019
   Sadeghi K, 2006, EUR J IMMUNOL, V36, P361, DOI 10.1002/eji.200425995
   Salles A, 2014, J PHYSIOL-PARIS, V108, P256, DOI 10.1016/j.jphysparis.2014.05.002
   Salzer J, 2012, NEUROLOGY, V79, P2140, DOI 10.1212/WNL.0b013e3182752ea8
   Schaafsma SM, 2014, FRONT NEUROENDOCRIN, V35, P255, DOI 10.1016/j.yfrne.2014.03.006
   Schmidt RJ, 2015, EARLY HUM DEV, V91, P483, DOI 10.1016/j.earlhumdev.2015.05.008
   Schultz SK, 1999, LANCET, V353, P1425, DOI 10.1016/S0140-6736(98)07549-7
   Sekar A, 2016, NATURE, V530, P177, DOI 10.1038/nature16549
   Sherwin E, 2016, CNS DRUGS, V30, P1019, DOI 10.1007/s40263-016-0370-3
   Shirazi HA, 2015, EXP MOL PATHOL, V98, P240, DOI 10.1016/j.yexmp.2015.02.004
   Sigmundsdottir H, 2007, NAT IMMUNOL, V8, P285, DOI 10.1038/ni1433
   Simpson S, 2010, ANN NEUROL, V68, P193, DOI 10.1002/ana.22043
   Smolders HR., 2016, C EUR COMM TREATM RE
   Smolders J, 2013, J NEUROPATH EXP NEUR, V72, P91, DOI 10.1097/NEN.0b013e31827f4fcc
   Smolders J, 2009, PLOS ONE, V4, DOI 10.1371/journal.pone.0006635
   Sommer IE, 2014, SCHIZOPHRENIA BULL, V40, P181, DOI 10.1093/schbul/sbt139
   Strous RD, 2006, J AUTOIMMUN, V27, P71, DOI 10.1016/j.jaut.2006.07.006
   Stubbs G, 2016, MED HYPOTHESES, V88, P74, DOI 10.1016/j.mehy.2016.01.015
   STUMPF WE, 1987, HISTOCHEMISTRY, V87, P393, DOI 10.1007/BF00496810
   Sundqvist E, 2010, EUR J HUM GENET, V18, P1349, DOI 10.1038/ejhg.2010.113
   Suzuki K, 2013, JAMA PSYCHIAT, V70, P49, DOI 10.1001/jamapsychiatry.2013.272
   Takano T, 2015, DEV NEUROSCI-BASEL, V37, P195, DOI 10.1159/000398791
   Taylor AE, 2016, SCI REP-UK, V6, DOI 10.1038/srep26496
   Tolppanen AM, 2012, PLOS ONE, V7, DOI 10.1371/journal.pone.0041575
   Tzartos JS, 2012, NEUROLOGY, V78, P15, DOI 10.1212/WNL.0b013e31823ed057
   Uitterlinden AG, 2004, GENE, V338, P143, DOI 10.1016/j.gene.2004.05.014
   Valipour G, 2014, J CLIN ENDOCR METAB, V99, P3863, DOI 10.1210/jc.2014-1887
   van Etten E, 2005, J STEROID BIOCHEM, V97, P93, DOI 10.1016/j.jsbmb.2005.06.002
   Wacker M, 2013, DERM-ENDOCRINOL, V5, DOI [10.4161/derm.24494, 10.4161/derm.24476]
   Wacker M, 2013, NUTRIENTS, V5, P111, DOI 10.3390/nu5010111
   Wang J, 2016, NAT GENET, V48, P1396, DOI 10.1038/ng.3695
   Wang TT, 2005, MOL ENDOCRINOL, V19, P2685, DOI 10.1210/me.2005-0106
   Wang YJ, 2012, ARCH BIOCHEM BIOPHYS, V523, P123, DOI 10.1016/j.abb.2012.04.001
   Whitehouse AJO, 2012, PEDIATRICS, V129, P485, DOI 10.1542/peds.2011-2644
   Witsch-Baumgartner M, 2008, J MED GENET, V45, P200, DOI 10.1136/jmg.2007.053520
   Zandi MS, 2011, J NEUROL, V258, P686, DOI 10.1007/s00415-010-5788-9
   Zhu DM, 2015, PSYCHIAT RES, V228, P565, DOI 10.1016/j.psychres.2015.05.051
   Zuckerman L, 2003, PSYCHOPHARMACOLOGY, V169, P308, DOI 10.1007/s00213-003-1461-7
NR 133
TC 50
Z9 52
U1 0
U2 31
PU FRONTIERS MEDIA SA
PI LAUSANNE
PA AVENUE DU TRIBUNAL FEDERAL 34, LAUSANNE, CH-1015, SWITZERLAND
SN 1664-0640
J9 FRONT PSYCHIATRY
JI Front. Psychiatry
PD MAR 27
PY 2017
VL 8
AR 47
DI 10.3389/fpsyt.2017.00047
PG 11
WC Psychiatry
WE Science Citation Index Expanded (SCI-EXPANDED); Social Science Citation Index (SSCI)
SC Psychiatry
GA EP5DH
UT WOS:000397398700001
PM 28396640
OA gold, Green Published
DA 2022-12-12
ER

PT J
AU Senkal, E
   Bagcioglu, E
   Eryigit, U
   Erbas, O
   Solmaz, V
AF Senkal, Evrim
   Bagcioglu, Erman
   Eryigit, Umut
   Erbas, Oytun
   Solmaz, Volkan
TI Exposure to hypertonic solutions during pregnancy induces autism-like
   behaviors via the NFAT-5 pathway in offspring in a rat model
SO PHYSIOLOGY & BEHAVIOR
LA English
DT Article
DE Autism; Pregnant rat model; Hyperosmolar state; NFAT5 pathway
ID MATERNAL IMMUNE ACTIVATION; SPECTRUM DISORDERS; PRENATAL EXPOSURE; TH17
   CELLS; INTERLEUKIN-17A; MACROPHAGES; CHILDREN; BRAIN; IL-17; RISK
AB Objectives: to investigate the effects of hyperosmolar state (HS) on immune response and inflammation via the NFAT5 pathway and examine whether immune-mediated conditions trigger autism-like behavior in offspring.
   Methods: a pregnant rat model was performed by administering hyperosmotic solutions. Pregnant rats were divided into 2 main groups; control (group I) and hyperosmolar groups (group II). Control group rats were given % 0.25 NaCI (tap water) (n = 6), the Hyperosmolar (HO) group was further subdivided into 3 groups as; Group II a rats which were given % 3 hypertonic NaCl (n = 6), Group II b rats were given mineral water (% 3 NaH-CO3+magnesium+calcium content) (n = 6), and Group II c rats were given Ayran (% 0.8 NaCl content) (n = 6). Their offspring were examined for behaviors, biochemical and histological abnormality.
   Results: in offspring, TNF-alpha, IL-17, NFAT-5, and NGF levels in the brain were significantly higher in hyperosmotic solution groups than in control rats. Exposure of pregnant rats to hyperosmotic solution resulted in autism-like behaviors in their offspring. Through immunohistochemical methods, we found that CA1 and CA2 of the hippocampus indicated decreased number of neurons in hyperosmotic solution groups compared with the control group.
   Conclusions: our findings once again emphasized that the immune-mediated conditions involved in the pathophysiology of autism. NFAT5 pathway may be a key factor in the development of neuroinflammation by hyperosmotic solutions.
C1 [Senkal, Evrim] Istanbul Medeniyet Univ, Dept Pediat, Gortepe Training & Res Hosp, Istanbul, Turkey.
   [Bagcioglu, Erman] Ruhr Univ, Dept Clin Psychol, Bochum, Germany.
   [Eryigit, Umut] Private Off, Istanbul, Turkey.
   [Erbas, Oytun] Istanbul Bilim Univ, Dept Physiol, Sch Med, Istanbul, Turkey.
   [Solmaz, Volkan] Cologne Univ, Dept Neurophysiol, Cologne, Germany.
C3 Istanbul Medeniyet University; Ruhr University Bochum; Demiroglu Bilim
   University; University of Cologne
RP Bagcioglu, E (corresponding author), Ruhr Univ, Dept Clin Psychol, Bochum, Germany.
EM ermanbagcioglu@yahoo.com
RI ERBAS, OYTUN/ABA-7380-2021
CR Akintunde ME, 2015, J NEUROIMMUNOL, V286, P33, DOI 10.1016/j.jneuroim.2015.07.003
   Alberdi M, 2017, IMMUNOL CELL BIOL, V95, P56, DOI 10.1038/icb.2016.69
   Aramburu J, 2019, FRONT IMMUNOL, V10, DOI 10.3389/fimmu.2019.00535
   Ariza J, 2017, PLOS ONE, V12, DOI 10.1371/journal.pone.0183443
   Ashwood P, 2011, PLOS ONE, V6, DOI 10.1371/journal.pone.0019299
   Babaloo Z, 2015, IMMUNOL LETT, V164, P76, DOI 10.1016/j.imlet.2015.01.001
   Bai D, 2020, BIOL PSYCHIAT, V88, P480, DOI 10.1016/j.biopsych.2020.03.013
   Baio J, 2018, MMWR SURVEILL SUMM, V67, P1, DOI 10.15585/mmwr.ss6706a1
   Bennett FC, 2019, CLIN EXP IMMUNOL, V197, P294, DOI 10.1111/cei.13334
   Beurel E, 2018, BRAIN BEHAV IMMUN, V69, P28, DOI 10.1016/j.bbi.2017.08.001
   Bilbo SD, 2012, FRONT NEUROENDOCRIN, V33, P267, DOI 10.1016/j.yfrne.2012.08.006
   Brucato M, 2017, AUTISM RES, V10, P1878, DOI 10.1002/aur.1841
   Chaliha D, 2020, DEV NEUROSCI-BASEL, V42, P12, DOI 10.1159/000509109
   Chaste Pauline, 2012, Dialogues Clin Neurosci, V14, P281
   Chen SW, 2016, BEHAV BRAIN RES, V296, P61, DOI 10.1016/j.bbr.2015.08.035
   Choi GB, 2016, SCIENCE, V351, P933, DOI 10.1126/science.aad0314
   Cipollini V, 2019, FRONT NEUROANAT, V13, DOI 10.3389/fnana.2019.00095
   de Souza DF, 2015, FRONT CELL NEUROSCI, V9, DOI 10.3389/fncel.2015.00489
   Debnath M, 2014, SCHIZOPHRENIA BULL, V40, P1412, DOI 10.1093/schbul/sbu049
   Do MH, 2020, EUR J NUTR, V59, P3779, DOI 10.1007/s00394-020-02209-0
   Erbas O, 2018, INT J DEV NEUROSCI, V69, P68, DOI 10.1016/j.ijdevneu.2018.07.001
   Erbas O, 2014, SCI WORLD J, DOI 10.1155/2014/946265
   Fan AN, 2020, J NEUROINFLAMM, V17, DOI 10.1186/s12974-020-01858-6
   Geier DA, 2013, TRANSL NEURODEGENER, V2, DOI [10.1186/2047-9158-2-25, 10.1186/2047-9158-2-17]
   Glasson EJ, 2004, ARCH GEN PSYCHIAT, V61, P618, DOI 10.1001/archpsyc.61.6.618
   Gordon EA., 2016, USING MOUSE MODEL IN
   Hernandez AL, 2015, J CLIN INVEST, V125, P4212, DOI 10.1172/JCI81151
   Hughes HK, 2018, FRONT CELL NEUROSCI, V12, DOI 10.3389/fncel.2018.00405
   Jeon SJ, 2018, EXP NEUROBIOL, V27, P321, DOI 10.5607/en.2018.27.5.321
   Kadar A, 2009, J NEUROSCI METH, V184, P115, DOI 10.1016/j.jneumeth.2009.07.010
   Kentner AC, 2019, NEUROPSYCHOPHARMACOL, V44, P245, DOI 10.1038/s41386-018-0185-7
   Kim R, 2018, PROG NEURO-PSYCHOPH, V87, P126, DOI 10.1016/j.pnpbp.2017.10.002
   Lee N, 2019, FRONT IMMUNOL, V10, DOI 10.3389/fimmu.2019.00270
   Lins BR, 2019, ENEURO, V6, DOI 10.1523/ENEURO.0437-18.2019
   Loomes R, 2017, J AM ACAD CHILD PSY, V56, P466, DOI 10.1016/j.jaac.2017.03.013
   Mak KMC, 2012, NEUROSIGNALS, V20, P237, DOI 10.1159/000331899
   Malkova NV, 2012, BRAIN BEHAV IMMUN, V26, P607, DOI 10.1016/j.bbi.2012.01.011
   Martinez-Cerdeno V, 2016, CEREB CORTEX, V26, P374, DOI 10.1093/cercor/bhu291
   Meltzer A, 2017, NEUROPSYCHOPHARMACOL, V42, P284, DOI 10.1038/npp.2016.158
   Moaaz M, 2019, J NEUROIMMUNOL, V337, DOI 10.1016/j.jneuroim.2019.577071
   Ormstad H, 2018, CNS NEUROL DISORD-DR, V17, P626, DOI 10.2174/1871527317666180720163221
   Paval D, 2017, DEV NEUROSCI-BASEL, V39, P355, DOI 10.1159/000478725
   Rylaarsdam L, 2019, FRONT CELL NEUROSCI, V13, DOI 10.3389/fncel.2019.00385
   Samuelsson AM, 2006, AM J PHYSIOL-REG I, V290, pR1345, DOI 10.1152/ajpregu.00268.2005
   Solek CM, 2018, DEV DYNAM, V247, P588, DOI 10.1002/dvdy.24612
   Tellechea M, 2018, J IMMUNOL, V200, P305, DOI 10.4049/jimmunol.1601942
   Tick B, 2016, J CHILD PSYCHOL PSYC, V57, P585, DOI 10.1111/jcpp.12499
   Vargas DL, 2005, ANN NEUROL, V57, P67, DOI 10.1002/ana.20315
   Wang DD, 2009, J NEUROIMMUNOL, V212, P17, DOI 10.1016/j.jneuroim.2009.04.007
   Yang XL, 2018, DEV NEUROSCI-BASEL, V40, P289, DOI 10.1159/000493789
   Yi BQ, 2015, TRANSL RES, V166, P103, DOI 10.1016/j.trsl.2014.11.007
   Zerbo O, 2015, BRAIN BEHAV IMMUN, V46, P232, DOI 10.1016/j.bbi.2015.02.001
   Zerbo O, 2013, J AUTISM DEV DISORD, V43, P25, DOI 10.1007/s10803-012-1540-x
   Zhang QH, 2021, IMMUNOLOGY, V162, P179, DOI 10.1111/imm.13265
   Zhang WC, 2015, CELL RES, V25, P893, DOI 10.1038/cr.2015.87
   Zimmerman AW, 2005, PEDIATR NEUROL, V33, P195, DOI 10.1016/j.pediatrneurol.2005.03.014
NR 56
TC 1
Z9 1
U1 0
U2 4
PU PERGAMON-ELSEVIER SCIENCE LTD
PI OXFORD
PA THE BOULEVARD, LANGFORD LANE, KIDLINGTON, OXFORD OX5 1GB, ENGLAND
SN 0031-9384
EI 1873-507X
J9 PHYSIOL BEHAV
JI Physiol. Behav.
PD OCT 15
PY 2021
VL 240
AR 113545
DI 10.1016/j.physbeh.2021.113545
EA AUG 2021
PG 8
WC Psychology, Biological; Behavioral Sciences
WE Science Citation Index Expanded (SCI-EXPANDED); Social Science Citation Index (SSCI)
SC Psychology; Behavioral Sciences
GA US4GA
UT WOS:000697388700016
PM 34363817
DA 2022-12-12
ER

PT J
AU Shultz, SR
   MacFabe, DF
   Martin, S
   Jackson, J
   Taylor, R
   Boon, F
   Ossenkopp, KP
   Cain, DP
AF Shultz, Sandy R.
   MacFabe, Derrick F.
   Martin, Samantha
   Jackson, Jordana
   Taylor, Roy
   Boon, Francis
   Ossenkopp, Klaus-Peter
   Cain, Donald P.
TI Intracerebroventricular injections of the enteric bacterial metabolic
   product propionic acid impair cognition and sensorimotor ability in the
   Long-Evans rat: Further development of a rodent model of autism
SO BEHAVIOURAL BRAIN RESEARCH
LA English
DT Article
DE Autism spectrum disorders; Animal model; Spatial cognition;
   Sensorimotor; Short chain fatty acids; Clostridia; Neuroinflammation;
   Perseveration
ID CHAIN FATTY-ACIDS; DETAILED BEHAVIORAL-ANALYSIS; WATER MAZE ACQUISITION;
   CENTRAL-NERVOUS-SYSTEM; TERM POTENTIATION; SPECTRUM DISORDER; CHILDREN;
   PLACE; BRAIN; SEROTONIN
AB Propionic acid (PPA) is a dietary short chain fatty acid and a metabolic end-product of enteric bacteria. Intracerebroventricular (ICV) injections of PPA can result in brain and behavioral abnormalities in rats similar to those seen in humans suffering from autism. To evaluate cognition and sensorimotor ability in the PPA model, male Long-Evans hooded rats received ICV injection of PPA or control compounds prior to behavioral testing in water maze and beam tasks. Compared to controls, PPA-treated rats were impaired in the water maze task as indicated by an unusual pattern of mild or no impairment during spatial acquisition training, but marked impairment during spatial reversal training. PPA-treated rats were also impaired on the beam task. Neuropathological analysis from PPA-treated rats revealed an innate neuroinflammatory response. These findings add to evidence that PPA can change the brain and behavior in the laboratory rat consistent with symptoms of human autism. Crown Copyright (C) 2008 Published by Elsevier B.V. All rights reserved.
C1 [Shultz, Sandy R.; MacFabe, Derrick F.; Martin, Samantha; Jackson, Jordana; Taylor, Roy; Boon, Francis; Ossenkopp, Klaus-Peter; Cain, Donald P.] Univ Western Ontario, Dept Psychol, Kilee Patchell Evans Autism Res Grp, London, ON, Canada.
   [Shultz, Sandy R.; Ossenkopp, Klaus-Peter; Cain, Donald P.] Univ Western Ontario, Grad Program Neurosci, London, ON, Canada.
   [MacFabe, Derrick F.] Univ Western Ontario, Dept Psychiat, Div Dev Disabil, London, ON N6A 3K7, Canada.
C3 Western University (University of Western Ontario); Western University
   (University of Western Ontario); Western University (University of
   Western Ontario)
RP Shultz, SR (corresponding author), Univ Western Ontario, Dept Psychol, Kilee Patchell Evans Autism Res Grp, 1151 Richmond St,SSC Room 7418, London, ON, Canada.
EM sshultz@uwo.ca
RI Ossenkopp, Klaus-Peter/A-4810-2008
OI Ossenkopp, Klaus-Peter/0000-0001-7391-3239; Shultz,
   Sandy/0000-0002-2525-8775
FU GoodLife Children's Foundation; Natural Science and Engineering Research
   Council of Canada (NSERC); OGS
FX This research was supported by contributions from GoodLife Children's
   Foundation and Round for a Reason Charities to Derrick F. MacFabe, by a
   grant from the Natural Science and Engineering Research Council of
   Canada (NSERC) to Donald R Cain, and by scholarships from NSERC and OGS
   to Sandy R. Shultz. We thank Lisa Tichenoff and Kelly Foley for
   neuropathology analysis. Our heartfelt gratitude goes out to David
   Patchell-Evans, Tamara Rogerson and Kilee Patchell-Evans.
CR Andres C, 2002, BRAIN RES BULL, V57, P109, DOI 10.1016/S0361-9230(01)00642-6
   Arndt TL, 2005, INT J DEV NEUROSCI, V23, P189, DOI 10.1016/j.ijdevneu.2004.11.001
   Beiko J, 1997, BEHAV BRAIN RES, V88, P201, DOI 10.1016/S0166-4328(97)02298-5
   Beiko J, 2004, BEHAV BRAIN RES, V151, P239, DOI 10.1016/j.bbr.2003.08.019
   Bergersen L, 2002, NEUROCHEM RES, V27, P89, DOI 10.1023/A:1014806723147
   Bonnet U, 2000, EUR NEUROPSYCHOPHARM, V10, P97, DOI 10.1016/S0924-977X(99)00063-2
   BRASS EP, 1988, BIOCHEM J, V250, P819, DOI 10.1042/bj2500819
   Brusque AM, 1999, PHARMACOL BIOCHEM BE, V64, P529, DOI 10.1016/S0091-3057(99)00127-6
   Cain DP, 2006, BEHAV BRAIN RES, V170, P241, DOI 10.1016/j.bbr.2006.02.023
   Cain DP, 2003, BRAIN RES, V972, P64, DOI 10.1016/S0006-8993(03)02486-7
   CAIN DP, 1993, HIPPOCAMPUS, V3, P153, DOI 10.1002/hipo.450030208
   Cain DP, 1996, BEHAV NEUROSCI, V110, P86, DOI 10.1037/0735-7044.110.1.86
   Cannizzaro C, 2003, NEUROCHEM INT, V43, P9, DOI 10.1016/S0197-0186(02)00211-5
   Casini A, 2003, BIOORG MED CHEM LETT, V13, P2765, DOI 10.1016/S0960-894X(03)00507-9
   Chauhan Abha, 2006, Pathophysiology, V13, P171, DOI 10.1016/j.pathophys.2006.05.007
   Chugani DC, 2004, MENT RETARD DEV D R, V10, P112, DOI 10.1002/mrdd.20021
   Crawley JN, 2004, MENT RETARD DEV D R, V10, P248, DOI 10.1002/mrdd.20039
   DiCicco-Bloom E, 2006, J NEUROSCI, V26, P6897, DOI 10.1523/JNEUROSCI.1712-06.2006
   Dringen R, 2005, ANTIOXID REDOX SIGN, V7, P1223, DOI 10.1089/ars.2005.7.1223
   Hoh TE, 2003, BEHAV BRAIN RES, V138, P81, DOI 10.1016/S0166-4328(02)00237-1
   Horvath K, 1999, J PEDIATR-US, V135, P559, DOI 10.1016/S0022-3476(99)70052-1
   James SJ, 2006, AM J MED GENET B, V141B, P947, DOI 10.1002/ajmg.b.30366
   Jyonouchi H, 2002, NEUROPSYCHOBIOLOGY, V46, P76, DOI 10.1159/000065416
   KARURI AR, 1993, BRIT J CANCER, V68, P1080, DOI 10.1038/bjc.1993.485
   Kenton L, 2008, NEUROPSYCHOPHARMACOL, V33, P1298, DOI 10.1038/sj.npp.1301518
   KOLB B, 1985, BEHAV BRAIN RES, V17, P25, DOI 10.1016/0166-4328(85)90005-1
   Le Poul E, 2003, J BIOL CHEM, V278, P25481, DOI 10.1074/jbc.M301403200
   Leung LS, 1996, BEHAV NEUROSCI, V110, P1017
   MacFabe D., 2008, AM J BIOCH BIOTECHNO, V4, P146, DOI 10.3844/ajbbsp.2008.146.166
   MacFabe DF, 2007, BEHAV BRAIN RES, V176, P149, DOI 10.1016/j.bbr.2006.07.025
   Maimburg RD, 2006, ACTA PSYCHIAT SCAND, V114, P257, DOI 10.1111/j.1600-0447.2006.00805.x
   Maurer MH, 2004, NEUROSCI LETT, V355, P105, DOI 10.1016/j.neulet.2003.10.056
   Mittelbronn M, 2001, ACTA NEUROPATHOL, V101, P249
   Moore H, 2002, NEUROPSYCHOPHARMACOL, V27, P980, DOI 10.1016/S0893-133X(02)00383-4
   MORRIS R, 1984, J NEUROSCI METH, V11, P47, DOI 10.1016/0165-0270(84)90007-4
   MORRIS RGM, 1989, J NEUROSCI, V9, P3040
   Nyhan WL, 1999, ARCH NEUROL-CHICAGO, V56, P1143, DOI 10.1001/archneur.56.9.1143
   OSSENKOPP KP, 1985, NEUROBEH TOXICOL TER, V7, P95
   Pettenuzzo LF, 2002, PHARMACOL BIOCHEM BE, V73, P623, DOI 10.1016/S0091-3057(02)00856-0
   Rinehart NJ, 2006, DEV MED CHILD NEUROL, V48, P819, DOI 10.1017/S0012162206001769
   Rorig B, 1996, J PHYSIOL-LONDON, V490, P31
   Schulpis KH, 2001, EPILEPSIA, V42, P1359, DOI 10.1046/j.1528-1157.2001.47000.x
   Severson CA, 2003, NAT NEUROSCI, V6, P1139, DOI 10.1038/nn1130
   Shah P, 2006, BRAIN RES, V1107, P13, DOI 10.1016/j.brainres.2006.05.097
   Shear DA, 2000, NEUROREPORT, V11, P1833, DOI 10.1097/00001756-200006260-00007
   Shi SR, 2001, J HISTOCHEM CYTOCHEM, V49, P931, DOI 10.1177/002215540104900801
   Shultz SR, 2008, NEUROPHARMACOLOGY, V54, P901, DOI 10.1016/j.neuropharm.2008.01.013
   Song YL, 2004, APPL ENVIRON MICROB, V70, P6459, DOI 10.1128/AEM.70.11.6459-6465.2004
   Stoll G, 1999, PROG NEUROBIOL, V58, P233, DOI 10.1016/S0301-0082(98)00083-5
   SWANSON LW, 1980, NEUROENDOCRINOLOGY, V31, P410, DOI 10.1159/000123111
   THOMPSON GN, 1990, METABOLISM, V39, P1133, DOI 10.1016/0026-0495(90)90084-P
   Vargas DL, 2005, ANN NEUROL, V57, P67, DOI 10.1002/ana.20315
   Wajner M, 2004, J INHERIT METAB DIS, V27, P427, DOI 10.1023/B:BOLI.0000037353.13085.e2
   Whishaw IQ, 1997, HIPPOCAMPUS, V7, P361, DOI 10.1002/(SICI)1098-1063(1997)7:4<361::AID-HIPO2>3.0.CO;2-M
   Whishaw IQ, 1995, HIPPOCAMPUS, V5, P595, DOI 10.1002/hipo.450050610
   Whitton PS, 2007, BRIT J PHARMACOL, V150, P963, DOI 10.1038/sj.bjp.0707167
   Zilka N, 2006, Bratisl Lek Listy, V107, P374
   Zwaigenbaum L, 2005, INT J DEV NEUROSCI, V23, P143, DOI 10.1016/j.ijdevneu.2004.05.001
NR 58
TC 87
Z9 94
U1 0
U2 13
PU ELSEVIER SCIENCE BV
PI AMSTERDAM
PA PO BOX 211, 1000 AE AMSTERDAM, NETHERLANDS
SN 0166-4328
J9 BEHAV BRAIN RES
JI Behav. Brain Res.
PD JUN 8
PY 2009
VL 200
IS 1
BP 33
EP 41
DI 10.1016/j.bbr.2008.12.023
PG 9
WC Behavioral Sciences; Neurosciences
WE Science Citation Index Expanded (SCI-EXPANDED)
SC Behavioral Sciences; Neurosciences & Neurology
GA 437TR
UT WOS:000265510300005
PM 19154758
DA 2022-12-12
ER

PT J
AU Altimiras, F
   Garcia, JA
   Palacios-Garcia, I
   Hurley, MJ
   Deacon, R
   Gonzalez, B
   Cogram, P
AF Altimiras, Francisco
   Garcia, Jose Antonio
   Palacios-Garcia, Ismael
   Hurley, Michael J.
   Deacon, Robert
   Gonzalez, Bernardo
   Cogram, Patricia
TI Altered Gut Microbiota in a Fragile X Syndrome Mouse Model
SO FRONTIERS IN NEUROSCIENCE
LA English
DT Article
DE autism spectrum disorders; biomarkers; drug development; drug targets;
   fragile X syndrome; gut microbiota; mouse models; neuroinflammation
ID AKKERMANSIA-MUCINIPHILA; BRAIN; AUTISM; METABOLISM; ECOLOGY; HEALTH;
   BOWEL
AB The human gut microbiome is the ecosystem of microorganisms that live in the human digestive system. Several studies have related gut microbiome variants to metabolic, immune and nervous system disorders. Fragile X syndrome (FXS) is a neurodevelopmental disorder considered the most common cause of inherited intellectual disability and the leading monogenetic cause of autism. The role of the gut microbiome in FXS remains largely unexplored. Here, we report the results of a gut microbiome analysis using a FXS mouse model and 16S ribosomal RNA gene sequencing. We identified alterations in the fmr1 KO2 gut microbiome associated with different bacterial species, including those in the genera Akkermansia, Sutterella, Allobaculum, Bifidobacterium, Odoribacter, Turicibacter, Flexispira, Bacteroides, and Oscillospira. Several gut bacterial metabolic pathways were significantly altered in fmr1 KO2 mice, including menaquinone degradation, catechol degradation, vitamin B6 biosynthesis, fatty acid biosynthesis, and nucleotide metabolism. Several of these metabolic pathways, including catechol degradation, nucleotide metabolism and fatty acid biosynthesis, were previously reported to be altered in children and adults with autism. The present study reports a potential association of the gut microbiome with FXS, thereby opening new possibilities for exploring reliable treatments and non-invasive biomarkers.
C1 [Altimiras, Francisco; Garcia, Jose Antonio] Pontificia Univ Catolica Valparaiso, Fac Engn, Valparaiso, Chile.
   [Altimiras, Francisco] Univ Amer, Fac Engn & Business, Santiago, Chile.
   [Palacios-Garcia, Ismael] Pontificia Univ Catolica Chile, Sch Psychol, Santiago, Chile.
   [Palacios-Garcia, Ismael] Univ Diego Portales, Fac Psicol, Ctr Estudios Neurociencia Humana & Neuropsicol, Santiago, Chile.
   [Hurley, Michael J.] Univ Southampton, Fac Environm & Life Sci, Biol Sci, Southampton, Hants, England.
   [Deacon, Robert; Cogram, Patricia] Univ Chile, Inst Ecol & Biodivers IEB, Dept Genet, Fac Sci, Santiago, Chile.
   [Deacon, Robert; Cogram, Patricia] FRAXA Res Fdn, FRAXA DVI, Santiago, Chile.
   [Gonzalez, Bernardo] Univ Adolfo Ibanez, Fac Engn & Sci, Santiago, Chile.
   [Gonzalez, Bernardo] Ctr Appl Ecol & Sustainabil CAPES, Santiago, Chile.
C3 Pontificia Universidad Catolica de Valparaiso; Universidad de Las
   Americas - Chile; Pontificia Universidad Catolica de Chile; University
   Diego Portales; University of Southampton; Universidad de Chile;
   Universidad Adolfo Ibanez
RP Altimiras, F (corresponding author), Pontificia Univ Catolica Valparaiso, Fac Engn, Valparaiso, Chile.; Altimiras, F (corresponding author), Univ Amer, Fac Engn & Business, Santiago, Chile.; Cogram, P (corresponding author), Univ Chile, Inst Ecol & Biodivers IEB, Dept Genet, Fac Sci, Santiago, Chile.; Cogram, P (corresponding author), FRAXA Res Fdn, FRAXA DVI, Santiago, Chile.
EM fjaltimiras@gmail.com; patricia.cogram@gmail.com
RI González, Bernardo/AAW-9578-2021
OI Hurley, Michael/0000-0001-8022-9283; Altimiras,
   Francisco/0000-0003-1992-8338; GARCIA, JOSE/0000-0003-3126-8352
FU Fragile X Research Foundation, United States; INF-PUCV Scholarship;
   grant CONICYT/FONDECYT/INICIACION [11180056]; grant
   FONDECYT/POSTDOCTORAL [3190491]; grant ANID PIA/BASAL [FB0002]; grant
   ANID/FONDECYT/REGULAR [1200928]
FX This work was supported by the Fragile X Research Foundation, United
   States. FA was supported by the INF-PUCV Scholarship. JG was supported
   by the grant CONICYT/FONDECYT/INICIACION/11180056. IP-G was supported by
   the grant FONDECYT/POSTDOCTORAL/3190491. BG was supported by the grant
   ANID PIA/BASAL FB0002. PC was supported by the grant
   ANID/FONDECYT/REGULAR/1200928.
CR Adams JB, 2011, BMC PEDIATR, V11, DOI 10.1186/1471-2431-11-111
   Arbab T, 2018, SCI REP-UK, V8, DOI 10.1038/s41598-018-26853-z
   Azhari A, 2019, DEV PSYCHOBIOL, V61, P752, DOI 10.1002/dev.21803
   Bagga D, 2018, GUT MICROBES, V9, P486, DOI 10.1080/19490976.2018.1460015
   Bagni C, 2019, NEURON, V101, P1070, DOI 10.1016/j.neuron.2019.02.041
   Bajaj JS, 2012, AM J PHYSIOL-GASTR L, V302, pG168, DOI 10.1152/ajpgi.00190.2011
   Banerjee A, 2018, BRAIN RES, V1693, P24, DOI 10.1016/j.brainres.2018.04.008
   Bedarf JR, 2017, GENOME MED, V9, DOI 10.1186/s13073-017-0428-y
   Belmonte MK, 2006, NAT NEUROSCI, V9, P1221, DOI 10.1038/nn1765
   Bercik P, 2012, NEUROGASTROENT MOTIL, V24, P405, DOI 10.1111/j.1365-2982.2012.01906.x
   Biagi E, 2014, PLOS ONE, V9, DOI 10.1371/journal.pone.0112023
   Bostrom C, 2016, NEUROSCI BIOBEHAV R, V68, P563, DOI 10.1016/j.neubiorev.2016.06.033
   Bravo JA, 2011, P NATL ACAD SCI USA, V108, P16050, DOI 10.1073/pnas.1102999108
   Buttigieg PL, 2014, FEMS MICROBIOL ECOL, V90, P543, DOI 10.1111/1574-6941.12437
   Caporaso JG, 2010, NAT METHODS, V7, P335, DOI 10.1038/nmeth.f.303
   Caspi R, 2018, NUCLEIC ACIDS RES, V46, pD633, DOI 10.1093/nar/gkx935
   Collins SM, 2012, NAT REV MICROBIOL, V10, P735, DOI 10.1038/nrmicro2876
   Coretti L, 2017, SCI REP-UK, V7, DOI 10.1038/srep45356
   Cryan JF, 2011, NEUROGASTROENT MOTIL, V23, P187, DOI 10.1111/j.1365-2982.2010.01664.x
   Cryan JF, 2020, LANCET NEUROL, V19, P179, DOI 10.1016/S1474-4422(19)30356-4
   Cryan JF, 2012, NAT REV NEUROSCI, V13, P701, DOI 10.1038/nrn3346
   De Angelis M, 2013, PLOS ONE, V8, DOI 10.1371/journal.pone.0076993
   Derrien M, 2017, MICROB PATHOGENESIS, V106, P171, DOI 10.1016/j.micpath.2016.02.005
   Fiorentino M, 2016, MOL AUTISM, V7, DOI 10.1186/s13229-016-0110-z
   Foster JA, 2013, TRENDS NEUROSCI, V36, P305, DOI 10.1016/j.tins.2013.01.005
   Ganesh BP, 2013, PLOS ONE, V8, DOI 10.1371/journal.pone.0074963
   Gantois I, 2019, ANNU REV MED, V70, P167, DOI 10.1146/annurev-med-081117-041238
   Geerlings SY, 2018, MICROORGANISMS, V6, DOI 10.3390/microorganisms6030075
   Gomes AC, 2018, GUT MICROBES, V9, P308, DOI 10.1080/19490976.2018.1465157
   Grenham S, 2011, FRONT PHYSIOL, V2, DOI 10.3389/fphys.2011.00094
   Grice EA, 2011, NAT REV MICROBIOL, V9, P244, DOI 10.1038/nrmicro2537
   Hagerman RJ, 2009, PEDIATRICS, V123, P378, DOI 10.1542/peds.2008-0317
   Hiippala K, 2016, FRONT MICROBIOL, V7, DOI 10.3389/fmicb.2016.01706
   Holmes E, 2011, TRENDS MICROBIOL, V19, P349, DOI 10.1016/j.tim.2011.05.006
   Huttenhower C, 2012, NATURE, V486, P207, DOI 10.1038/nature11234
   Jiang HY, 2015, BRAIN BEHAV IMMUN, V48, P186, DOI 10.1016/j.bbi.2015.03.016
   Kazdoba TM, 2014, INTRACTABLE RARE DIS, V3, P118, DOI 10.5582/irdr.2014.01024
   Kramvis I, 2013, FRONT BEHAV NEUROSCI, V7, DOI 10.3389/fnbeh.2013.00172
   Langille MGI, 2013, NAT BIOTECHNOL, V31, P814, DOI 10.1038/nbt.2676
   Levenga J, 2011, NEUROBIOL DIS, V42, P311, DOI 10.1016/j.nbd.2011.01.022
   Liu YX, 2016, CLIN GASTROENTEROL H, V14, P1602, DOI 10.1016/j.cgh.2016.05.033
   MacFabe Derrick F., 2012, Microbial Ecology in Health and Disease, V23, P19260, DOI 10.3402/mehd.v23i0.19260
   McDonald D, 2012, ISME J, V6, P610, DOI 10.1038/ismej.2011.139
   Meguid NA, 2008, CLIN BIOCHEM, V41, P1044, DOI 10.1016/j.clinbiochem.2008.05.013
   Messaoudi M, 2011, GUT MICROBES, V2, P256, DOI 10.4161/gmic.2.4.16108
   Mientjes EJ, 2006, NEUROBIOL DIS, V21, P549, DOI 10.1016/j.nbd.2005.08.019
   Mulle JG, 2013, CURR PSYCHIAT REP, V15, DOI 10.1007/s11920-012-0337-0
   Navas-Molina JA, 2013, METHOD ENZYMOL, V531, P371, DOI 10.1016/B978-0-12-407863-5.00019-8
   Naviaux JC, 2014, TRANSL PSYCHIAT, V4, DOI 10.1038/tp.2014.33
   Neufeld KA, 2009, J PSYCHIATR NEUROSCI, V34, P230
   Newell C, 2016, MOL AUTISM, V7, DOI 10.1186/s13229-016-0099-3
   Ottman N, 2017, BEST PRACT RES CL GA, V31, P637, DOI 10.1016/j.bpg.2017.10.001
   Page T, 2000, J AUTISM DEV DISORD, V30, P463, DOI 10.1023/A:1005563926383
   Page T, 2000, BBA-MOL BASIS DIS, V1500, P291, DOI 10.1016/S0925-4439(99)00113-1
   Peterson J, 2009, GENOME RES, V19, P2317, DOI 10.1101/gr.096651.109
   Pop AS, 2014, PSYCHOPHARMACOLOGY, V231, P1217, DOI 10.1007/s00213-013-3330-3
   Puertollano E, 2014, CURR OPIN CLIN NUTR, V17, P139, DOI 10.1097/MCO.0000000000000025
   R Core Team, 2013, R R PROJECT STAT COM
   Rhee SH, 2009, NAT REV GASTRO HEPAT, V6, P306, DOI 10.1038/nrgastro.2009.35
   Rideout JR, 2014, PEERJ, V2, DOI 10.7717/peerj.545
   Sampson TR, 2016, CELL, V167, P1469, DOI 10.1016/j.cell.2016.11.018
   Sgritta M, 2019, NEURON, V101, P246, DOI 10.1016/j.neuron.2018.11.018
   Shin J, 2016, SCI REP-UK, V6, DOI 10.1038/srep29681
   Turnbaugh PJ, 2007, NATURE, V449, P804, DOI 10.1038/nature06244
   Van Herreweghen F, 2018, FEMS MICROBIOL ECOL, V94, DOI 10.1093/femsec/fiy186
   Wang L, 2013, MOL AUTISM, V4, DOI 10.1186/2040-2392-4-42
   Wang L, 2012, DIGEST DIS SCI, V57, P2096, DOI 10.1007/s10620-012-2167-7
   Wikoff WR, 2009, P NATL ACAD SCI USA, V106, P3698, DOI 10.1073/pnas.0812874106
   Williams BL, 2012, MBIO, V3, DOI 10.1128/mBio.00261-11
   Yang YJ, 2019, NEUROPSYCHOPHARMACOL, V44, P2054, DOI 10.1038/s41386-019-0437-1
   Zhang MX, 2018, SCI REP-UK, V8, DOI 10.1038/s41598-018-32219-2
   Zhou ZL, 2019, NEUROTHERAPEUTICS, V16, P741, DOI 10.1007/s13311-019-00719-2
NR 72
TC 4
Z9 4
U1 1
U2 5
PU FRONTIERS MEDIA SA
PI LAUSANNE
PA AVENUE DU TRIBUNAL FEDERAL 34, LAUSANNE, CH-1015, SWITZERLAND
EI 1662-453X
J9 FRONT NEUROSCI-SWITZ
JI Front. Neurosci.
PD MAY 26
PY 2021
VL 15
AR 653120
DI 10.3389/fnins.2021.653120
PG 10
WC Neurosciences
WE Science Citation Index Expanded (SCI-EXPANDED)
SC Neurosciences & Neurology
GA SP2PP
UT WOS:000659516900001
PM 34121987
OA Green Published, gold
DA 2022-12-12
ER

PT J
AU Bakheet, SA
   Alzahrani, MZ
   Nadeem, A
   Ansari, MA
   Zoheir, KMA
   Attia, SM
   Al-Ayadhi, LY
   Ahmad, SF
AF Bakheet, Saleh A.
   Alzahrani, Mohammad Zeed
   Nadeem, Ahmed
   Ansari, Mushtaq Ahmad
   Zoheir, Khairy M. A.
   Attia, Sabry M.
   Al-Ayadhi, Laila Yousef
   Ahmad, Sheikh Fayaz
TI Resveratrol treatment attenuates chemokine receptor expression in the
   BTBR T plus tf/J mouse model of autism
SO MOLECULAR AND CELLULAR NEUROSCIENCE
LA English
DT Article
DE Autism; Resveratrol; BTBR T plus tf/J; C57BL/6J; CCR and CXCR; Spleen;
   Brain
ID CENTRAL-NERVOUS-SYSTEM; MULTIPLE-SCLEROSIS; CEREBRAL-ISCHEMIA; BRAIN;
   CELLS; INFLAMMATION; MICE; CCR5; LYMPHOCYTES; REPERTOIRE
AB Autism is a neurodevelopmental disorder categorized by qualitative impairments in social interaction, communication, and repetitive stereotypic behavior. Emerging evidence increasingly suggests that chemokine receptors have a pivotal role in the central nervous system and are involved in the pathogenesis of numerous neuroinflammatory diseases. Resveratrol is widely used to treat neurodegenerative diseases, but its effect on autism has not been investigated. We investigated the effect of resveratrol (20 and 40 mg/kg) in the spleen and brain tissues of BTBR T+ tf/J (BTBR) and C57BL/6J (B6) mice as well as on the C-C chemokine receptor (CCR) and C-X-C motif chemokine receptor (CXCR) (CCR3(+), CCR5(+), CCR7(+) and CCR9(+), CXCR3(+) and CXCR5(+)) in cluster of differentiation 4-positive (CD4(+)) T cells in the spleen. We also assessed the mRNA expression of CCR and CXCR receptors in the spleen and brain tissues. Our study revealed that the BTBR and B6 control mice showed different immune profiles. The BTBR mice showed characteristic higher levels of both CCR and CXCR production and expression in CD4(+) T cells than the B6 control mice did. Treatment of B6 and BTBR mice with resveratrol (20 and 40 mg/kg) induced a substantial decrease in the CCR and CXCR production and expression in CD4(+) T cells compared with the respective untreated control groups. Moreover, resveratrol treatment decreased the mRNA expression levels of CCR and CXCR in the spleen and brain tissues. Resveratrol downregulated the chemokine receptor levels, which might provide unique targets for future therapies for autism. (C) 2016 Elsevier Inc. All rights reserved.
C1 [Bakheet, Saleh A.; Alzahrani, Mohammad Zeed; Nadeem, Ahmed; Ansari, Mushtaq Ahmad; Zoheir, Khairy M. A.; Attia, Sabry M.; Ahmad, Sheikh Fayaz] King Saud Univ, Coll Pharm, Dept Pharmacol & Toxicol, Riyadh, Saudi Arabia.
   [Zoheir, Khairy M. A.] Natl Res Ctr, Dept Cell Biol, Cairo, Egypt.
   [Attia, Sabry M.] Al Azhar Univ, Coll Pharm, Dept Pharmacol & Toxicol, Cairo, Egypt.
   [Al-Ayadhi, Laila Yousef] King Saud Univ, Coll Med, Dept Physiol, Autism Res & Treatment Ctr,Al Amodi Autism Res Ch, Riyadh, Saudi Arabia.
C3 King Saud University; Egyptian Knowledge Bank (EKB); National Research
   Centre (NRC); Egyptian Knowledge Bank (EKB); Al Azhar University; King
   Saud University
RP Ahmad, SF (corresponding author), King Saud Univ, Coll Pharm, Dept Pharmacol & Toxicol, Riyadh, Saudi Arabia.
EM s_fayazahmad@yahoo.com
RI Ahmad, Sheikh Fayaz/R-5853-2017; Ahmad, Sheikh F./AAC-8750-2021;
   Bakheet, Saleh A/AEC-8869-2022; attia, Sabry M./GRO-6742-2022; Ansari,
   Mushtaq Ahmad/AAB-8093-2022; NADEEM, AHMED/AFO-7618-2022; Nadeem,
   Ahmed/ABA-1974-2020; Ansari, Mushtaq Ahmad/GQH-7773-2022
OI Ahmad, Sheikh Fayaz/0000-0002-8282-3726; Bakheet, Saleh
   A/0000-0003-2008-6377; NADEEM, AHMED/0000-0003-2038-8367; Nadeem,
   Ahmed/0000-0003-2038-8367; Zoheir, Khairy/0000-0003-0896-4499; Ansari,
   Mushtaq Ahmad/0000-0002-3556-5939
FU Deanship of Scientific Research at King Saud University [RGP-120]
FX The authors extend their appreciation to the Deanship of Scientific
   Research at King Saud University for funding the work through the
   research group project No. RGP-120.
CR Ahmad SF, 2015, J NEUROIMMUNOL, V289, P30, DOI 10.1016/j.jneuroim.2015.10.008
   Ahmad SF, 2015, IMMUNOBIOLOGY, V220, P341, DOI 10.1016/j.imbio.2014.10.014
   Ahmad SF, 2014, CYTOKINE, V68, P76, DOI 10.1016/j.cyto.2014.04.006
   Albani D, 2010, BIOFACTORS, V36, P370, DOI 10.1002/biof.118
   Andjelkovic AV, 1999, GLIA, V28, P225, DOI 10.1002/(SICI)1098-1136(199912)28:3<225::AID-GLIA6>3.0.CO;2-6
   Ashwood P, 2011, J NEUROIMMUNOL, V232, P196, DOI 10.1016/j.jneuroim.2010.10.025
   Ashwood P, 2008, J NEUROIMMUNOL, V204, P149, DOI 10.1016/j.jneuroim.2008.07.006
   Axtell RC, 2009, NAT IMMUNOL, V10, P453, DOI 10.1038/ni0509-453
   Babcock A, 2003, ADV EXP MED BIOL, V520, P120
   Bagaeva LV, 2006, J IMMUNOL, V176, P7676, DOI 10.4049/jimmunol.176.12.7676
   Bajetto A, 2002, J NEUROCHEM, V82, P1311, DOI 10.1046/j.1471-4159.2002.01091.x
   Bakheet S.A., 2016, MOL NEUROBIOL    AUG, V30
   Bakheet SA, 2016, LIFE SCI, V152, P1, DOI 10.1016/j.lfs.2016.03.030
   Balashov KE, 1999, P NATL ACAD SCI USA, V96, P6873, DOI 10.1073/pnas.96.12.6873
   Bambini V, 2014, NEUROSCI LETT, V583, P176, DOI 10.1016/j.neulet.2014.09.039
   Biber K, 2006, CURR DRUG TARGETS, V7, P29, DOI 10.2174/138945006775270196
   Biber K, 2002, NEUROSCIENCE, V112, P487, DOI 10.1016/S0306-4522(02)00114-8
   Blanchard DC, 2012, NEUROSCI BIOBEHAV R, V36, P2370, DOI 10.1016/j.neubiorev.2012.09.005
   Boyd BA, 2012, J AUTISM DEV DISORD, V42, P1236, DOI 10.1007/s10803-011-1284-z
   Chevallier C, 2012, TRENDS COGN SCI, V16, P231, DOI 10.1016/j.tics.2012.02.007
   Constantino JN, 2011, PEDIATR RES, V69, p55R, DOI 10.1203/PDR.0b013e318212ec6e
   Engelhardt B, 2012, TRENDS IMMUNOL, V33, P579, DOI 10.1016/j.it.2012.07.004
   Enstrom AM, 2010, BRAIN BEHAV IMMUN, V24, P64, DOI 10.1016/j.bbi.2009.08.001
   Flynn G, 2003, J NEUROIMMUNOL, V136, P84, DOI 10.1016/S0165-5728(03)00009-2
   Frith CD, 2012, ANNU REV PSYCHOL, V63, P287, DOI 10.1146/annurev-psych-120710-100449
   Garbett K, 2008, NEUROBIOL DIS, V30, P303, DOI 10.1016/j.nbd.2008.01.012
   Ho DJ, 2010, EXP NEUROL, V225, P74, DOI 10.1016/j.expneurol.2010.05.006
   Holman DW, 2011, BBA-MOL BASIS DIS, V1812, P220, DOI 10.1016/j.bbadis.2010.07.019
   Hong JH, 2016, J NUTR BIOCHEM, V27, P146, DOI 10.1016/j.jnutbio.2015.08.029
   Jin F, 2008, EUR J PHARMACOL, V600, P78, DOI 10.1016/j.ejphar.2008.10.005
   Karpus WJ, 2003, METHODS, V29, P362, DOI 10.1016/S1046-2023(02)00360-2
   Kivisakk P, 2002, CLIN EXP IMMUNOL, V129, P510, DOI 10.1046/j.1365-2249.2002.01947.x
   Kivisakk P, 2004, ANN NEUROL, V55, P627, DOI 10.1002/ana.20049
   Kizil C, 2012, NEURAL DEV, V7, DOI 10.1186/1749-8104-7-27
   Kogan MD, 2009, PEDIATRICS, V124, P1395, DOI 10.1542/peds.2009-1522
   Leonard SS, 2003, BIOCHEM BIOPH RES CO, V309, P1017, DOI 10.1016/j.bbrc.2003.08.105
   Li LS, 2016, BRAIN INJURY, V30, P468, DOI 10.3109/02699052.2015.1129557
   Li XH, 2009, J NEUROIMMUNOL, V207, P111, DOI 10.1016/j.jneuroim.2008.12.002
   Lombardo MV, 2011, CONSCIOUS COGN, V20, P130, DOI 10.1016/j.concog.2010.09.006
   Louboutin JP, 2011, FASEB J, V25, P737, DOI 10.1096/fj.10-161851
   McFarlane HG, 2008, GENES BRAIN BEHAV, V7, P152, DOI 10.1111/j.1601-183X.2007.00330.x
   Moriya J, 2011, BIOL PHARM BULL, V34, P354, DOI 10.1248/bpb.34.354
   Olaussen RW, 2007, GASTROENTEROLOGY, V132, P2371, DOI 10.1053/j.gastro.2007.04.023
   Pang C, 2015, NEUROPHARMACOLOGY, V97, P447, DOI 10.1016/j.neuropharm.2015.04.017
   Papadakis KA, 2001, GASTROENTEROLOGY, V121, P246, DOI 10.1053/gast.2001.27154
   Reichel CA, 2006, J LEUKOCYTE BIOL, V79, P114, DOI 10.1189/jlb.0605337
   Rutz HLH, 2012, BEHAV BRAIN RES, V234, P33, DOI 10.1016/j.bbr.2012.05.048
   Scattoni ML, 2008, PLOS ONE, V3, DOI 10.1371/journal.pone.0003067
   Sha HC, 2008, EUR J PHARMACOL, V601, P136, DOI 10.1016/j.ejphar.2008.10.017
   Silverman JL, 2010, NEUROPSYCHOPHARMACOL, V35, P976, DOI 10.1038/npp.2009.201
   Soleas GJ, 2001, ADV EXP MED BIOL, V492, P159
   Sorensen TL, 2002, J NEUROIMMUNOL, V127, P59, DOI 10.1016/S0165-5728(02)00097-8
   Unsoeld H, 2004, J IMMUNOL, V173, P3013, DOI 10.4049/jimmunol.173.5.3013
   van der Meer P, 2000, EXP MOL PATHOL, V69, P192, DOI 10.1006/exmp.2000.2336
   Vargas DL, 2005, ANN NEUROL, V57, P67, DOI 10.1002/ana.20315
   Villablanca EJ, 2011, GASTROENTEROLOGY, V140, P1776, DOI 10.1053/j.gastro.2011.02.015
   Wainwright DA, 2009, ASN NEURO, V1, DOI 10.1042/AN20090017
   Wang B, 2013, NUTR RES, V33, P971, DOI 10.1016/j.nutres.2013.07.016
   Westmoreland SV, 1998, AM J PATHOL, V152, P659
   Wilson EH, 2009, IMMUNITY, V30, P300, DOI 10.1016/j.immuni.2008.12.013
   Zhang F, 2010, EUR J PHARMACOL, V636, P1, DOI 10.1016/j.ejphar.2010.03.043
NR 61
TC 32
Z9 32
U1 0
U2 4
PU ACADEMIC PRESS INC ELSEVIER SCIENCE
PI SAN DIEGO
PA 525 B ST, STE 1900, SAN DIEGO, CA 92101-4495 USA
SN 1044-7431
EI 1095-9327
J9 MOL CELL NEUROSCI
JI Mol. Cell. Neurosci.
PD DEC
PY 2016
VL 77
BP 1
EP 10
DI 10.1016/j.mcn.2016.09.004
PG 10
WC Neurosciences
WE Science Citation Index Expanded (SCI-EXPANDED); Social Science Citation Index (SSCI)
SC Neurosciences & Neurology
GA EE4IY
UT WOS:000389566700001
PM 27693537
DA 2022-12-12
ER

PT J
AU Weil, ZM
   Norman, GJ
   Karelina, K
   Morris, JS
   Barker, JM
   Su, AJ
   Walton, JC
   Bohinc, S
   Nelson, RJ
   DeVries, AC
AF Weil, Zachary M.
   Norman, Greg J.
   Karelina, Kate
   Morris, John S.
   Barker, Jacqueline M.
   Su, Alan J.
   Walton, James C.
   Bohinc, Steven
   Nelson, Randy J.
   DeVries, A. Courtney
TI Sleep deprivation attenuates inflammatory responses and ischemic cell
   death
SO EXPERIMENTAL NEUROLOGY
LA English
DT Article
DE Global ischemia; Sleep deprivation; Glucocorticoids; Inflammation;
   Cytokines; Mifepristone; Lipopolysaccharide; Biological rhythms
ID CARDIOVASCULAR-DISEASE; CEREBRAL-ISCHEMIA; BRAIN; TOLERANCE; MICE;
   INSOMNIA; STRESS; STROKE; SYSTEM; HEALTH
AB Although the biological function of sleep remains uncertain, the consequences of sleep deprivation are well-described and are reported to be detrimental to cognitive function and affective well-being. Sleep deprivation also is strongly associated with elevated risk factors for cardiovascular disease. We used a mouse model of cardiac arrest/cardiopulmonary resuscitation to test the hypothesis that acute sleep deprivation would exacerbate neuroinflammation and neurodegeneration after global ischemia. The resulting data led to a rejection of our hypothesis that sleep deprivation is necessarily detrimental. Indeed, acute sleep deprivation (ASD) was associated with a reduction in ischemia-induced interleukin 1 beta (IL-1 beta) gene expression and attenuation of neuronal damage in the hippocampus. Further, sleep deprivation increased gene expression of two anti-inflammatory cytokines, IL-6 and IL-10 that are associated with improved ischemic outcome. To determine whether the anti-inflammatory properties of ASD were specific to ischemia, mice were treated systemically with lipopolysaccharide (LPS), a potent inflammogen. Acute sleep deprivation attenuated the central and peripheral increase in tumor necrosis factor-alpha (TNF alpha) and increased IL-10 expression. Together, the ischemia and LPS data suggest that, ASD produces an anti-inflammatory bias that could be exploited to improve medical procedures that are compromised by inflammation. (C) 2009 Elsevier Inc. All rights reserved
C1 Ohio State Univ, Dept Psychol, Columbus, OH 43210 USA.
   Ohio State Univ, Dept Neurosci, Columbus, OH 43210 USA.
   Ohio State Univ, Inst Behav Med Res, Columbus, OH 43210 USA.
C3 University System of Ohio; Ohio State University; University System of
   Ohio; Ohio State University; University System of Ohio; Ohio State
   University
RP Weil, ZM (corresponding author), Rockefeller Univ, Lab Behav Endocrinol, Neurobiol & Behav Lab, 1230 York Ave, New York, NY 10065 USA.
EM zweil@rockefeller.edu
RI Barker, Jacqueline/AAK-9907-2021; Weil, Zachary M/B-5003-2008; Weil,
   Zachary M/A-2439-2008; Walton, James C/F-7435-2010
OI Weil, Zachary M/0000-0003-3758-1809; Weil, Zachary
   M/0000-0003-3758-1809; Walton, James C/0000-0002-3049-1029; Karelina
   Weil, Kate/0000-0002-6628-0768; Barker, Jacqueline/0000-0002-1176-5397;
   Nelson, Randy/0000-0002-8194-4016
FU NSF [IOS 04-16897]; NIH [MH57535, NS40267, HL080249, P30NS045758]; The
   American Heart Association; The Ohio State University Presidential
   Fellowship; NATIONAL HEART, LUNG, AND BLOOD INSTITUTE [R01HL080249]
   Funding Source: NIH RePORTER; NATIONAL INSTITUTE OF MENTAL HEALTH
   [R01MH057535] Funding Source: NIH RePORTER; NATIONAL INSTITUTE OF
   NEUROLOGICAL DISORDERS AND STROKE [R01NS040267, P30NS045758] Funding
   Source: NIH RePORTER
FX This research was supported by NSF grant IOS 04-16897 (RJN), NIH grants
   MH57535 (RJN), NS40267, and HL080249 (ACD), The American Heart
   Association (EIA award to ACD) and The Ohio State University
   Presidential Fellowship (ZMW). Additional support was provided by NIH
   P30NS045758. The authors thank Sarah Bhagat and Ilia Karatsoreos for
   helpful comments and discussion of the data and manuscript.
CR Arumugam TV, 2006, AGEING RES REV, V5, P165, DOI 10.1016/j.arr.2006.03.003
   Barber PA, 2008, STROKE, V39, P1427, DOI 10.1161/STROKEAHA.107.502989
   BLIWISE DL, 1993, SLEEP, V16, P40, DOI 10.1093/sleep/16.1.40
   DeVries AC, 2007, PSYCHONEUROENDOCRINO, V32, P587, DOI 10.1016/j.psyneuen.2007.04.007
   Dhodda VK, 2004, J NEUROCHEM, V89, P73, DOI 10.1111/j.1471-4159.2004.02316.x
   Gidday JM, 2006, NAT REV NEUROSCI, V7, P437, DOI 10.1038/nrn1927
   Hsu JC, 2003, BRAIN RES, V984, P170, DOI 10.1016/S0006-8993(03)03128-7
   Katz DA, 1998, ARCH INTERN MED, V158, P1099, DOI 10.1001/archinte.158.10.1099
   Leung RST, 2001, AM J RESP CRIT CARE, V164, P2147, DOI 10.1164/ajrccm.164.12.2107045
   Liesz A, 2009, NAT MED, V15, P192, DOI 10.1038/nm.1927
   Lorton D, 2006, NEUROIMMUNOMODULAT, V13, P357, DOI 10.1159/000104864
   Mirescu C, 2006, P NATL ACAD SCI USA, V103, P19170, DOI 10.1073/pnas.0608644103
   Navara KJ, 2007, J PINEAL RES, V43, P215, DOI 10.1111/j.1600-079X.2007.00473.x
   Nawashiro H, 1997, J CEREBR BLOOD F MET, V17, P483, DOI 10.1097/00004647-199705000-00001
   Neigh GN, 2004, J CEREBR BLOOD F MET, V24, P372, DOI 10.1097/00004647-200404000-00002
   Nunes GP, 1994, SLEEP RES, V23, P419
   Ohayon MM, 2002, SLEEP MED REV, V6, P97, DOI 10.1053/smrv.2002.0186
   Overbergh L, 1999, CYTOKINE, V11, P305, DOI 10.1006/cyto.1998.0426
   Pera J, 2004, J NEUROSCI RES, V78, P132, DOI 10.1002/jnr.20232
   Rajaratnam SM, 2001, LANCET, V358, P999, DOI 10.1016/S0140-6736(01)06108-6
   Silva RH, 2004, NEUROPHARMACOLOGY, V46, P895, DOI 10.1016/j.neuropharm.2003.11.032
   Stagliano NE, 1999, J CEREBR BLOOD F MET, V19, P757, DOI 10.1097/00004647-199907000-00005
   Tang Y, 2006, NEUROBIOL DIS, V21, P18, DOI 10.1016/j.nbd.2005.06.002
   TOTH LA, 1995, ADV NEUROIMMUNOL, V5, P79, DOI 10.1016/0960-5428(94)00045-P
   VGONTZAS AN, 1994, ARCH INTERN MED, V154, P1705, DOI 10.1001/archinte.154.15.1705
   Wolk R, 2005, CURR PROB CARDIOLOGY, V30, P625, DOI 10.1016/j.cpcardiol.2005.07.002
NR 26
TC 47
Z9 48
U1 0
U2 15
PU ACADEMIC PRESS INC ELSEVIER SCIENCE
PI SAN DIEGO
PA 525 B ST, STE 1900, SAN DIEGO, CA 92101-4495 USA
SN 0014-4886
J9 EXP NEUROL
JI Exp. Neurol.
PD JUL
PY 2009
VL 218
IS 1
BP 129
EP 136
DI 10.1016/j.expneurol.2009.04.018
PG 8
WC Neurosciences
WE Science Citation Index Expanded (SCI-EXPANDED)
SC Neurosciences & Neurology
GA 459ZG
UT WOS:000267152100018
PM 19409382
OA Green Accepted
DA 2022-12-12
ER

PT J
AU Taniguchi, G
   Fuse, H
   Okamura, Y
   Mori, H
   Kondo, S
   Kasai, K
   Takahashi, Y
   Tanaka, K
AF Taniguchi, Go
   Fuse, Hitomi
   Okamura, Yumiko
   Mori, Harushi
   Kondo, Shinsuke
   Kasai, Kiyoto
   Takahashi, Yukitoshi
   Tanaka, Keiko
TI Improvement in anti-N-methyl-D-aspartate receptor antibody-mediated
   temporal lobe epilepsy with amygdala enlargement without immunotherapy
SO EPILEPSY & BEHAVIOR CASE REPORTS
LA English
DT Article
DE Amygdala enlargement; Anti-N-methyl-D-aspartate receptor antibody;
   Autoimmune encephalitis; Temporal lobe epilepsy
ID AUTOIMMUNE; ENCEPHALITIS
AB Focal neuroinflammation is considered one of the hypotheses for the cause of temporal lobe epilepsy (TLE) with amygdala enlargement (AE). Here, we report a case involving an adult female patient with TLE-AE characterized by late-onset seizures and cognitive impairment. Anti-N-methyl-D-aspartate receptor (NMDAR) antibodies were detected in her cerebrospinal fluid. However, administration of appropriate anti-seizure drugs (ASD), without immunotherapy, improved TLE-AE associated with NMDAR antibodies. In the present case, two clinically significant observations were made: 1) anti-NMDAR antibody-mediated autoimmune processes may be associated with TLE-AE, and 2) appropriate administration of ASD alone can improve clinical symptoms in mild cases of autoimmune epilepsy. (C) 2018 The Authors. Published by Elsevier Inc.
C1 [Taniguchi, Go; Fuse, Hitomi; Okamura, Yumiko; Kondo, Shinsuke; Kasai, Kiyoto] Univ Tokyo Hosp, Dept Neuropsychiat, Tokyo, Japan.
   [Mori, Harushi] Univ Tokyo Hosp, Dept Radiol, Tokyo, Japan.
   [Takahashi, Yukitoshi] Shizuoka Inst Epilepsy & Neurol Disorders, Natl Epilepsy Ctr, Shizuoka, Japan.
   [Tanaka, Keiko] Niigata Univ, Brain Res Inst, Dept Cellular Neurobiol, Niigata, Japan.
C3 University of Tokyo; University of Tokyo; Niigata University
RP Taniguchi, G (corresponding author), 7-3-1 Hongo,Bunkyo Ku, Tokyo 1138655, Japan.
EM taniguchi-jes@umin.ac.jp
RI MORI, Harushi/AAA-2669-2022
OI MORI, Harushi/0000-0003-1370-5272; Kasai, Kiyoto/0000-0002-4443-4535;
   Takahashi, Yukitoshi/0000-0002-1922-8967
CR Beh SMJ, 2016, EPILEPSY BEHAV, V60, P33, DOI 10.1016/j.yebeh.2016.04.015
   Cabezudo-Garcia P, 2018, SEIZURE-EUR J EPILEP, V59, P72, DOI 10.1016/j.seizure.2018.05.004
   Feyissa AM, 2017, NEUROL-NEUROIMMUNOL, V4, DOI 10.1212/NXI.0000000000000353
   Gast H, 2010, EPILEPSY BEHAV, V17, P555, DOI 10.1016/j.yebeh.2010.01.017
   Graus F, 2016, LANCET NEUROL, V15, P391, DOI 10.1016/S1474-4422(15)00401-9
   Malter MP, 2016, EPILEPSIA, V57, P1485, DOI 10.1111/epi.13471
   von Podewils F, 2017, EPILEPSIA, V58, P1542, DOI 10.1111/epi.13834
   von Rhein B, 2017, ACTA NEUROL SCAND, V135, P134, DOI 10.1111/ane.12575
   Wagner J, 2015, J NEUROL NEUROSUR PS, V86, P735, DOI 10.1136/jnnp-2014-307875
NR 9
TC 1
Z9 1
U1 0
U2 1
PU ELSEVIER SCIENCE INC
PI NEW YORK
PA 360 PARK AVE SOUTH, NEW YORK, NY 10010-1710 USA
SN 2213-3232
J9 EPILEPSY BEHAV CASE
JI Epilepsy Behav. Case Rep.
PY 2018
VL 10
BP 96
EP 98
DI 10.1016/j.ebcr.2018.07.005
PG 3
WC Clinical Neurology
WE Emerging Sources Citation Index (ESCI)
SC Neurosciences & Neurology
GA HA3ID
UT WOS:000450142400023
PM 30181951
OA Green Published, gold
DA 2022-12-12
ER

PT J
AU Zhang, QZ
   Wu, HM
   Zou, MY
   Li, L
   Li, Q
   Sun, CH
   Xia, W
   Cao, YG
   Wu, LJ
AF Zhang, Quanzhi
   Wu, Hongmei
   Zou, Mingyang
   Li, Ling
   Li, Qi
   Sun, Caihong
   Xia, Wei
   Cao, Yonggang
   Wu, Lijie
TI Folic acid improves abnormal behavior via mitigation of oxidative
   stress, inflammation, and ferroptosis in the BTBR T plus tf/J mouse
   model of autism
SO JOURNAL OF NUTRITIONAL BIOCHEMISTRY
LA English
DT Article
ID ONE-CARBON METABOLISM; MEMORY IMPAIRMENTS; RAT MODEL; FOLATE;
   SUPPLEMENTATION; HOMOCYSTEINE; PHENOTYPES; PROTEIN; RISK;
   NEUROINFLAMMATION
AB The aim of this study was to examine the effects of folic acid (FA) on the autistic phenotypes in BTBR T+ Itpr3tf/J (BTBR) mice and to investigate underlying mechanisms. Mice received FA (0.2 mg/kg/day) orally from postnatal days 14 to 35. Mice were then tested for stereotyped and repetitive behaviors, social interaction, and spatial learning and memory at the end of FA supplementation. Oxidative stress, neuroinflammatory responses and ferroptosis-related proteins in the brain were also evaluated. FA supplementation in BTBR mice reduced repetitive and stereotyped behavior, improved social communication, and enhanced memory and spatial learning. FA supplementation also reduced neuronal loss in hippocampal CA1 regions of the brain and decreased the levels of the proinflammatory cytokines such as interleukin-1 beta (IL-1 beta), Iba-1, IL-18, tumor necrosis factor-a, and IL-6 and glial fibrillary acidic protein in the hippocampus. FA supplementation changed the malondialdehyde and glutathione levels and superoxide dismutase (SOD) and glutathione peroxidase activities in the hippocampus. FA supplementation inhibited the elevation of the SOD1 and TFR protein levels and enhanced the relative expression levels of glutathione peroxidase 4 and ferroportin 1 in the hippocampus and increased the relative levels of phospho-Ca2+/calmodulin-dependent protein kinase II and phospho-cAMP-response element binding protein in the hippocampus. FA oral supplementation to BTBR mice rescued stereotyped and repetitive behaviors, social deficit, and spatial learning and memory impairments, likely by improving the oxidative-stress and inflammatory responses by altering the ferroptosis signaling pathways. (C) 2019 Published by Elsevier Inc.
C1 [Zhang, Quanzhi; Zou, Mingyang; Li, Ling; Li, Qi; Sun, Caihong; Xia, Wei; Wu, Lijie] Harbin Med Univ, Sch Publ Hlth, Dept Child & Adolescent Hlth, 157 Baojian Rd, Harbin 150081, Heilongjiang, Peoples R China.
   [Zhang, Quanzhi; Wu, Hongmei] Harbin Med Univ, Dept Nursing, Daqing Campus, Daqing, Heilongjiang, Peoples R China.
   [Cao, Yonggang] Harbin Med Univ, Dept Pharmacol, Daqing Campus, Daqing, Heilongjiang, Peoples R China.
C3 Harbin Medical University; Harbin Medical University; Harbin Medical
   University
RP Wu, LJ (corresponding author), Harbin Med Univ, Sch Publ Hlth, Dept Child & Adolescent Hlth, 157 Baojian Rd, Harbin 150081, Heilongjiang, Peoples R China.; Cao, YG (corresponding author), Harbin Med Univ Daqing, Dept Pharmacol, Daqing 163319, Heilongjiang, Peoples R China.
EM 437343482@qq.com; wulijiehyd@126.com
OI Wu, Hongmei/0000-0002-1930-1183
FU Natural Science Foundation of China [81773458]
FX This work was partially supported by the Natural Science Foundation of
   China (81773458).
CR Abreu IA, 2010, BBA-PROTEINS PROTEOM, V1804, P263, DOI 10.1016/j.bbapap.2009.11.005
   Al-Farsi YM, 2013, NUTRITION, V29, P537, DOI 10.1016/j.nut.2012.09.014
   Amodeo DA, 2012, BEHAV BRAIN RES, V227, P64, DOI 10.1016/j.bbr.2011.10.032
   Anitha A, 2013, BRAIN PATHOL, V23, P294, DOI 10.1111/bpa.12002
   Cardoso BR, 2017, ACS CHEM NEUROSCI, V8, P1459, DOI 10.1021/acschemneuro.7b00014
   Chen JA, 2015, ANNU REV PATHOL-MECH, V10, P111, DOI 10.1146/annurev-pathol-012414-040405
   Chiarello PG, 2009, DIGEST DIS SCI, V54, P627, DOI 10.1007/s10620-008-0398-4
   Cosar A, 2014, TURK J MED SCI, V44, P1, DOI 10.3906/sag-1211-39
   Crawley JN, 1997, HORM BEHAV, V31, P197, DOI 10.1006/hbeh.1997.1382
   Currais A, 2016, MOL PSYCHIATR, V21, P426, DOI 10.1038/mp.2015.64
   Dixon SJ, 2012, CELL, V149, P1060, DOI 10.1016/j.cell.2012.03.042
   Fenech M, 2010, MECH AGEING DEV, V131, P236, DOI 10.1016/j.mad.2010.02.004
   Flannery BM, 2015, NEUROTOXICOL TERATOL, V47, P36, DOI 10.1016/j.ntt.2014.10.008
   Fujiwara T, 2016, FRONT NEUROSCI-SWITZ, V10, DOI 10.3389/fnins.2016.00174
   Gao JQ, 2016, J NUTR BIOCHEM, V35, P87, DOI 10.1016/j.jnutbio.2016.07.003
   Gao MH, 2018, CURR OPIN CELL BIOL, V51, P58, DOI 10.1016/j.ceb.2017.11.001
   Godbout JP, 2009, IMMUNOL ALLERGY CLIN, V29, P321, DOI 10.1016/j.iac.2009.02.007
   Gottfried C, 2015, FRONT PSYCHIATRY, V6, DOI 10.3389/fpsyt.2015.00121
   Hambright WS, 2017, REDOX BIOL, V12, P8, DOI 10.1016/j.redox.2017.01.021
   Hill M, 2011, SCHIZOPHR RES, V127, P41, DOI 10.1016/j.schres.2010.12.006
   Hoffbrand AV, 2001, BRIT J HAEMATOL, V113, P579, DOI 10.1046/j.1365-2141.2001.02822.x
   Hwang SY, 2011, AM J PHYSIOL-RENAL, V300, pF189, DOI 10.1152/ajprenal.00272.2010
   Koren G, 2002, AM J PSYCHIAT, V159, P136, DOI 10.1176/appi.ajp.159.1.136
   Leung KY, 2013, MOL CELL BIOCHEM, V378, P229, DOI 10.1007/s11010-013-1613-y
   Li XH, 2009, J NEUROIMMUNOL, V207, P111, DOI 10.1016/j.jneuroim.2008.12.002
   Main PAE, 2012, NUTR METAB, V9, DOI 10.1186/1743-7075-9-35
   Malkova NV, 2012, BRAIN BEHAV IMMUN, V26, P607, DOI 10.1016/j.bbi.2012.01.011
   Masi A, 2017, NEUROSCI BULL, V33, P194, DOI 10.1007/s12264-017-0103-8
   McFarlane HG, 2008, GENES BRAIN BEHAV, V7, P152, DOI 10.1111/j.1601-183X.2007.00330.x
   Moy SS, 2007, BEHAV BRAIN RES, V176, P4, DOI 10.1016/j.bbr.2006.07.030
   Nelson SB, 2015, NEURON, V87, P684, DOI 10.1016/j.neuron.2015.07.033
   Pecorelli A, 2013, BRAIN DEV-JPN, V35, P146, DOI 10.1016/j.braindev.2012.03.011
   Peng C, 2014, BIOMED RES INT, V2014, DOI 10.1155/2014/831841
   Pobbe RLH, 2010, BEHAV BRAIN RES, V214, P443, DOI 10.1016/j.bbr.2010.06.025
   Reynolds E, 2006, LANCET NEUROL, V5, P949, DOI 10.1016/S1474-4422(06)70598-1
   Rossignol DA, 2014, FRONT PHYSIOL, V5, DOI 10.3389/fphys.2014.00150
   Schaevitz L, 2014, NEUROSCI BIOBEHAV R, V46, P270, DOI 10.1016/j.neubiorev.2014.04.007
   Schmidt RJ, 2012, AM J CLIN NUTR, V96, P80, DOI 10.3945/ajcn.110.004416
   Shieh PB, 1998, NEURON, V20, P727, DOI 10.1016/S0896-6273(00)81011-9
   Silverman JL, 2013, NEUROPHARMACOLOGY, V68, P210, DOI 10.1016/j.neuropharm.2012.07.042
   Silverman JL, 2012, SCI TRANSL MED, V4, DOI 10.1126/scitranslmed.3003501
   Silverman JL, 2010, NEUROPSYCHOPHARMACOL, V35, P976, DOI 10.1038/npp.2009.201
   Solini A, 2006, INT J OBESITY, V30, P1197, DOI 10.1038/sj.ijo.0803265
   Stigler KA, 2009, RES AUTISM SPECT DIS, V3, P840, DOI 10.1016/j.rasd.2009.01.007
   Stockwell BR, 2017, CELL, V171, P273, DOI 10.1016/j.cell.2017.09.021
   Sun CH, 2016, NUTRIENTS, V8, DOI 10.3390/nu8060337
   Than TA, 2011, J BIOL CHEM, V286, P22047, DOI 10.1074/jbc.M111.240481
   Tian Y, 2014, J PINEAL RES, V56, P1, DOI 10.1111/jpi.12081
   Wang B, 2014, NEUROTOX RES, V26, P52, DOI 10.1007/s12640-013-9451-y
   Wenzel SE, 2017, CELL, V171, P628, DOI 10.1016/j.cell.2017.09.044
   White AR, 2001, J NEUROCHEM, V76, P1509, DOI 10.1046/j.1471-4159.2001.00178.x
   Wu HM, 2018, PSYCHOPHARMACOLOGY, V235, P873, DOI 10.1007/s00213-017-4805-4
   Wu HM, 2017, LIFE SCI, V173, P43, DOI 10.1016/j.lfs.2017.01.012
   Xu XL, 2004, WORLD J GASTROENTERO, V10, P3441
   Yizhar O, 2011, NATURE, V477, P171, DOI 10.1038/nature10360
NR 55
TC 21
Z9 22
U1 2
U2 32
PU ELSEVIER SCIENCE INC
PI NEW YORK
PA STE 800, 230 PARK AVE, NEW YORK, NY 10169 USA
SN 0955-2863
EI 1873-4847
J9 J NUTR BIOCHEM
JI J. Nutr. Biochem.
PD SEP
PY 2019
VL 71
BP 98
EP 109
DI 10.1016/j.jnutbio.2019.05.002
PG 12
WC Biochemistry & Molecular Biology; Nutrition & Dietetics
WE Science Citation Index Expanded (SCI-EXPANDED); Social Science Citation Index (SSCI)
SC Biochemistry & Molecular Biology; Nutrition & Dietetics
GA IU2ZY
UT WOS:000483449700011
PM 31323609
DA 2022-12-12
ER

PT J
AU Pardo, CA
   Buckley, A
   Thurm, A
   Lee, LC
   Azhagiri, A
   Neville, DM
   Swedo, SE
AF Pardo, Carlos A.
   Buckley, Ashura
   Thurm, Audrey
   Lee, Li-Ching
   Azhagiri, Arun
   Neville, David M.
   Swedo, Susan E.
TI A pilot open-label trial of minocycline in patients with autism and
   regressive features
SO JOURNAL OF NEURODEVELOPMENTAL DISORDERS
LA English
DT Article
DE Autism; Minocycline; Microglia; Neuroinflammation; Clinical trial;
   Cytokines; Chemokines; Metalloproteinases; Neurotrophins; BDNF
ID MICROGLIA; BRAIN; SPECTRUM; DISEASE; NEUROPROTECTION; COMMUNICATION;
   NEUROGENESIS; ACTIVATION; DISORDERS
AB Background: Minocycline is a tetracycline derivative that readily crosses the blood brain barrier and appears to have beneficial effects on neuroinflammation, microglial activation and neuroprotection in a variety of neurological disorders. Both microglial activation and neuroinflammation have been reported to be associated with autism. The study was designed to evaluate the effects of minocycline treatment on markers of neuroinflammation and autism symptomatology in children with autism and a history of developmental regression.
   Methods: Eleven children were enrolled in an open-label trial of six months of minocycline (1.4 mg/kg). Ten children completed the trial. Behavioral measures were collected and cerebrospinal fluid (CSF), serum and plasma were obtained before and at the end of minocycline treatment and were analyzed for markers of neuroinflammation.
   Results: Clinical improvements were negligible. The laboratory assays demonstrated significant changes in the expression profile of the truncated form of brain derived neurotrophic factor (BDNF) (P = 0.042) and hepatic growth factor (HGF) (P = 0.028) in CSF. In serum, the ratio of the truncated BDNF form and alpha-2 macroglobulin (alpha-2 M), was also significantly lower (P = 0.028) while the mature BDNF/alpha-2 M ratio revealed no difference following treatment. Only the chemokine CXCL8 (IL-8) was significantly different (P = 0.047) in serum while no significant changes were observed in CSF or serum in chemokines such as CCL2 (MCP-1) or cytokines such as TNF-alpha, CD40L, IL-6, IFN-gamma and IL-1 beta when pre- and post-treatment levels of these proteins were compared. No significant pre-and post-treatment changes were seen in the profiles of plasma metalloproteinases, putative targets of the effects of minocycline.
   Conclusions: Changes in the pre-and post-treatment profiles of BDNF in CSF and blood, HGF in CSF and CXCL8 (IL-8) in serum, suggest that minocycline may have effects in the CNS by modulating the production of neurotrophic growth factors. However, in this small group of children, no clinical improvements were observed during or after the six months of minocycline administration.
C1 [Pardo, Carlos A.; Azhagiri, Arun] Johns Hopkins Univ, Sch Med, Dept Neurol, Baltimore, MD 21287 USA.
   [Buckley, Ashura; Thurm, Audrey; Neville, David M.; Swedo, Susan E.] NIMH, Pediat & Dev Neurosci Branch, Bethesda, MD 20892 USA.
   [Lee, Li-Ching] Johns Hopkins Univ, Bloomberg Sch Publ Hlth, Dept Epidemiol, Baltimore, MD 21205 USA.
C3 Johns Hopkins University; National Institutes of Health (NIH) - USA; NIH
   National Institute of Mental Health (NIMH); Johns Hopkins University;
   Johns Hopkins Bloomberg School of Public Health
RP Pardo, CA (corresponding author), Johns Hopkins Univ, Sch Med, Dept Neurol, 600 North Wolfe St, Baltimore, MD 21287 USA.
EM cpardov1@jhmi.edu
RI Pardo, Carlos A./A-5192-2008
OI Pardo, Carlos A./0000-0002-4128-5335
FU National Institute of Mental Health; NIH [HHSN271200700179]; Bart McLean
   Fund for Neuroimmunology Research; Peter Emch Fund for Autism Research;
   NATIONAL INSTITUTE OF MENTAL HEALTH [ZIAMH002915] Funding Source: NIH
   RePORTER
FX The research was funded by the Intramural Research Program of the
   National Institute of Mental Health. Dr. Pardo's laboratory received
   support from NIH contract HHSN271200700179, The Bart McLean Fund for
   Neuroimmunology Research and The Peter Emch Fund for Autism Research.
   The content is solely the responsibility of the authors and does not
   necessarily represent the official views of the National Institute of
   Mental Health or the National Institutes of Health.
CR Alano CC, 2006, P NATL ACAD SCI USA, V103, P9685, DOI 10.1073/pnas.0600554103
   Amaral DG, 2008, TRENDS NEUROSCI, V31, P137, DOI 10.1016/j.tins.2007.12.005
   Ashwood P, 2011, BRAIN BEHAV IMMUN, V25, P40, DOI 10.1016/j.bbi.2010.08.003
   Bekinschtein P, 2008, NEUROSCIENTIST, V14, P147, DOI 10.1177/1073858407305850
   Bilousova TV, 2009, J MED GENET, V46, P94, DOI 10.1136/jmg.2008.061796
   Blum D, 2004, NEUROBIOL DIS, V17, P359, DOI 10.1016/j.nbd.2004.07.012
   Bonelli RM, 2004, INT CLIN PSYCHOPHARM, V19, P337, DOI 10.1097/00004850-200411000-00004
   Buie T, 2010, PEDIATRICS, V125, pS1, DOI 10.1542/peds.2009-1878C
   Campbell DB, 2006, P NATL ACAD SCI USA, V103, P16834, DOI 10.1073/pnas.0605296103
   Carlino D, 2012, NEUROSCIENTIST, DOI [10.1177/1073858412469444, DOI 10.1177/1073858412469444.EPUB]
   Carlino D, 2011, J PSYCHIATR RES, V45, P273, DOI 10.1016/j.jpsychires.2010.06.012
   Derecki NC, 2013, TRENDS IMMUNOL, V34, P144, DOI 10.1016/j.it.2012.10.002
   Elliott CD, 2007, MANUAL DIFFERENTIAL
   Galpern WR, 2006, INT J STROKE, V1, P97, DOI 10.1111/j.1747-4949.2006.00023.x
   Garcia KLP, 2012, J NEUROPATH EXP NEUR, V71, P289, DOI 10.1097/NEN.0b013e31824b27e4
   Gordon PH, 2008, AMYOTROPH LATERAL SC, V9, P212, DOI 10.1080/17482960802195632
   Gordon PH, 2007, LANCET NEUROL, V6, P1045, DOI 10.1016/S1474-4422(07)70270-3
   Gordon PH, 2004, NEUROLOGY, V62, P1845, DOI 10.1212/01.WNL.0000125321.92112.7E
   Guy W., 1976, ECDEU ASSESSMENT MAN, DOI DOI 10.1037/E591322011-001
   Hayakawa K, 2008, STROKE, V39, P951, DOI 10.1161/STROKEAHA.107.495820
   Hinwood M, 2012, CEREB CORTEX, V22, P1442, DOI 10.1093/cercor/bhr229
   Hussein MH, 2010, FREE RADICAL RES, V44, P422, DOI 10.3109/10715760903548245
   Kettenmann H, 2011, PHYSIOL REV, V91, P461, DOI 10.1152/physrev.00011.2010
   Kim HS, 2009, BEHAV BRAIN RES, V196, P168, DOI 10.1016/j.bbr.2008.09.040
   Kriz J, 2002, NEUROBIOL DIS, V10, P268, DOI 10.1006/nbdi.2002.0487
   Laurence JA, 2005, CEREBELLUM, V4, P206, DOI 10.1080/14734220500208846
   LeWitt PA, 2008, ANN NEUROL, V63, P295, DOI 10.1002/ana.21315
   Li XH, 2009, J NEUROIMMUNOL, V207, P111, DOI 10.1016/j.jneuroim.2008.12.002
   Lord C, 2000, J AUTISM DEV DISORD, V30, P205, DOI 10.1023/A:1005592401947
   Luyster R, 2005, DEV NEUROPSYCHOL, V27, P311, DOI 10.1207/s15326942dn2703_2
   Metz LM, 2004, ANN NEUROL, V55, P756, DOI 10.1002/ana.20111
   Morgan JT, 2010, BIOL PSYCHIAT, V68, P368, DOI 10.1016/j.biopsych.2010.05.024
   Mullen E., 1995, INFANT MULLEN SCALES
   Nutile-McMenemy N, 2007, J NEUROCHEM, V103, P2035, DOI 10.1111/j.1471-4159.2007.04889.x
   Orsucci D, 2009, CNS NEUROL DISORD-DR, V8, P222
   Ozonoff S, 2010, J AM ACAD CHILD PSY, V49, P256, DOI 10.1016/j.jaac.2009.11.009
   Paribello C, 2010, BMC NEUROL, V10, DOI 10.1186/1471-2377-10-91
   Plane JM, 2010, ARCH NEUROL-CHICAGO, V67, P1442, DOI 10.1001/archneurol.2010.191
   Plane JM, 2004, NEUROBIOL DIS, V16, P585, DOI 10.1016/j.nbd.2004.04.003
   Ransohoff RM, 2009, IMMUNITY, V31, P711, DOI 10.1016/j.immuni.2009.09.010
   Rapin I, 1997, NEW ENGL J MED, V337, P97, DOI 10.1056/NEJM199707103370206
   Rutter MALC., 2003, AUTISM DIAGNOSTIC IN
   Sierra A, 2010, CELL STEM CELL, V7, P483, DOI 10.1016/j.stem.2010.08.014
   Sparrow S., 2005, VINELAND ADAPTIVE BE, V2nd, DOI [10.1037/t15164-000, DOI 10.1037/T15164-000]
   Switzer JA, 2011, STROKE, V42, P2633, DOI 10.1161/STROKEAHA.111.618215
   Thirumangalakudi L, 2007, J ALZHEIMERS DIS, V11, P305
   Tremblay ME, 2011, J NEUROSCI, V31, P16064, DOI 10.1523/JNEUROSCI.4158-11.2011
   Vargas DL, 2005, ANN NEUROL, V57, P67, DOI 10.1002/ana.20315
   Yang JM, 2009, NAT NEUROSCI, V12, P113, DOI 10.1038/nn.2244
   Yong VW, 2004, LANCET NEUROL, V3, P744, DOI 10.1016/S1474-4422(04)00937-8
NR 50
TC 40
Z9 40
U1 0
U2 9
PU BMC
PI LONDON
PA CAMPUS, 4 CRINAN ST, LONDON N1 9XW, ENGLAND
SN 1866-1947
EI 1866-1955
J9 J NEURODEV DISORD
JI J. Neurodev. Disord.
PD APR 8
PY 2013
VL 5
AR 9
DI 10.1186/1866-1955-5-9
PG 9
WC Clinical Neurology; Neurosciences
WE Science Citation Index Expanded (SCI-EXPANDED)
SC Neurosciences & Neurology
GA 151ML
UT WOS:000319464500001
PM 23566357
OA Green Published, gold
DA 2022-12-12
ER

PT J
AU Harrington, AJ
   Bridges, CM
   Berto, S
   Blankenship, K
   Cho, JNY
   Assali, A
   Siemsen, BM
   Moore, HW
   Tsvetkov, E
   Thielking, A
   Konopka, G
   Everman, DB
   Scofield, MD
   Skinner, SA
   Cowan, CW
AF Harrington, Adam J.
   Bridges, Catherine M.
   Berto, Stefano
   Blankenship, Kayla
   Cho, Jennifer Y.
   Assali, Ahlem
   Siemsen, Benjamin M.
   Moore, Hannah W.
   Tsvetkov, Evgeny
   Thielking, Acadia
   Konopka, Genevieve
   Everman, David B.
   Scofield, Michael D.
   Skinner, Steven A.
   Cowan, Christopher W.
TI MEF2C Hypofunction in Neuronal and Neuroimmune Populations Produces
   MEF2C Haploinsufficiency Syndrome-like Behaviors in Mice
SO BIOLOGICAL PSYCHIATRY
LA English
DT Article
DE Autism; Mef2c; Microglia; Mouse; Neurodevelopmental disorder; Neuron
ID SEVERE MENTAL-RETARDATION; WILD-TYPE MICROGLIA; TRANSCRIPTION FACTOR;
   SYNAPSE ELIMINATION; MICRODELETION; BRAIN; GENES; PHENOTYPE;
   DIFFERENTIATION; NEUROGENESIS
AB BACKGROUND: Microdeletions of the MEF2C gene are linked to a syndromic form of autism termed MEF2C haploinsufficiency syndrome (MCHS). MEF2C hypofunction in neurons is presumed to underlie most of the symptoms of MCHS. However, it is unclear in which cell populations MEF2C functions to regulate neurotypical development.
   METHODS: Multiple biochemical, molecular, electrophysiological, behavioral, and transgenic mouse approaches were used to characterize MCHS-relevant synaptic, behavioral, and gene expression changes in mouse models of MCHS.
   RESULTS: We showed that MCHS-associated missense mutations cluster in the conserved DNA binding domain and disrupt MEF2C DNA binding. DNA binding-deficient global Mef2c heterozygous mice (Mef2c-Het) displayed numerous MCHS-related behaviors, including autism-related behaviors, changes in cortical gene expression, and deficits in cortical excitatory synaptic transmission. We detected hundreds of dysregulated genes in Mef2c-Het cortex, including significant enrichments of autism risk and excitatory neuron genes. In addition, we observed an enrichment of upregulated microglial genes, but this was not due to neuroinflammation in the Mef2c-Het cortex. Importantly, conditional Mef2c heterozygosity in forebrain excitatory neurons reproduced a subset of the Mef2c-Het phenotypes, while conditional Mef2c heterozygosity in microglia reproduced social deficits and repetitive behavior.
   CONCLUSIONS: Taken together, our findings show that mutations found in individuals with MCHS disrupt the DNA-binding function of MEF2C, and DNA binding-deficient Mef2c global heterozygous mice display numerous MCHS-related phenotypes, including excitatory neuron and microglia gene expression changes. Our findings suggest that MEF2C regulates typical brain development and function through multiple cell types, including excitatory neuronal and neuroimmune populations.
C1 [Harrington, Adam J.; Bridges, Catherine M.; Blankenship, Kayla; Cho, Jennifer Y.; Assali, Ahlem; Siemsen, Benjamin M.; Tsvetkov, Evgeny; Thielking, Acadia; Scofield, Michael D.; Cowan, Christopher W.] Med Univ South Carolina, Dept Neurosci, 173 Ashley Ave,MSC 510, Charleston, SC 29425 USA.
   [Siemsen, Benjamin M.; Scofield, Michael D.] Med Univ South Carolina, Dept Anesthesia & Perioperat Med, Charleston, SC 29425 USA.
   [Bridges, Catherine M.; Cho, Jennifer Y.] Med Univ South Carolina, Dept Med Scientist Training Program, Charleston, SC 29425 USA.
   [Berto, Stefano; Konopka, Genevieve] Univ Texas Southwestern Med Ctr, Dept Neurosci, Dallas, TX 75390 USA.
   [Moore, Hannah W.; Everman, David B.; Skinner, Steven A.] Greenwood Genet Ctr, Greenwood, SC USA.
C3 Medical University of South Carolina; Medical University of South
   Carolina; Medical University of South Carolina; University of Texas
   System; University of Texas Southwestern Medical Center Dallas;
   Greenwood Genetic Center
RP Cowan, CW (corresponding author), Med Univ South Carolina, Dept Neurosci, 173 Ashley Ave,MSC 510, Charleston, SC 29425 USA.
EM cowanc@musc.edu
RI Berto, Stefano/AAK-6665-2021; Tsvetkov, Evgeny/B-6573-2016
OI Bridges Adams, Catherine/0000-0003-4035-4631; Tsvetkov,
   Evgeny/0000-0002-6784-0907; Siemsen, Benjamin/0000-0002-6105-6054; Cho,
   Yongjoo/0000-0002-3472-2760; Harrington, Adam/0000-0002-2280-3213;
   Blankenship, Kayla/0000-0001-9215-0548; Scofield,
   Michael/0000-0002-2330-6999
FU National Institutes of Health [S10 OD021532, R01 MH111464, TL1 TR001451,
   UL1 TR001450, F30 HD098893, C06 RR015455]; Brain and Behavior Research
   Foundation (National Alliance for Research on Schizophrenia and
   Depression Young Investigator Award); Simons Foundation (Simons
   Foundation Autism Research Initiative Pilot Grant) [649452]; National
   Institute of General Medical Sciences Grant [GM103499]; Medical
   University of South Carolina Office of the Vice President for Research
FX This work was supported in part by the National Institutes of Health
   (Grant No. R01 MH111464 [to CWC] and Grant Nos. TL1 TR001451, UL1
   TR001450, and F30 HD098893 [to CMB]), Brain and Behavior Research
   Foundation (National Alliance for Research on Schizophrenia and
   Depression Young Investigator Award [to AJH]), and Simons Foundation
   (Simons Foundation Autism Research Initiative Pilot Grant No. 649452 [to
   CWC]). This work was conducted in a facility constructed with support
   from National Institutes of Health Grant No. C06 RR015455.; We thank Dr.
   Patrick J. Mulholland and the Shared Confocal Core Facility (supported
   by National Institutes of Health Grant No. S10 OD021532), Dr. Jeremy L.
   Barth and the Medical University of South Carolina Proteogenomics
   Facility for the quantitative polymerase chain reaction instrument
   (supported by National Institute of General Medical Sciences Grant No.
   GM103499 and Medical University of South Carolina Office of the Vice
   President for Research), and Duncan Nowling for technical assistance.
CR Adachi M, 2016, BIOL PSYCHIAT, V80, P140, DOI 10.1016/j.biopsych.2015.09.018
   Assali A, 2019, CURR OPIN NEUROBIOL, V59, P49, DOI 10.1016/j.conb.2019.04.008
   Ataman B, 2016, NATURE, V539, P242, DOI 10.1038/nature20111
   Barbosa AC, 2008, P NATL ACAD SCI USA, V105, P9391, DOI 10.1073/pnas.0802679105
   Berland S, 2010, CLIN DYSMORPHOL, V19, P222, DOI 10.1097/MCD.0b013e32833dc589
   Bialas AR, 2013, NAT NEUROSCI, V16, P1773, DOI 10.1038/nn.3560
   Bienvenu T, 2013, NEUROGENETICS, V14, P71, DOI 10.1007/s10048-012-0344-7
   Deczkowska A, 2017, NAT COMMUN, V8, DOI 10.1038/s41467-017-00769-0
   Derecki NC, 2012, NATURE, V484, P105, DOI 10.1038/nature10907
   Engels H, 2009, EUR J HUM GENET, V17, P1592, DOI 10.1038/ejhg.2009.90
   Fioravante D, 2011, CURR OPIN NEUROBIOL, V21, P269, DOI 10.1016/j.conb.2011.02.003
   Flavell SW, 2008, NEURON, V60, P1022, DOI 10.1016/j.neuron.2008.11.029
   Flavell SW, 2006, SCIENCE, V311, P1008, DOI 10.1126/science.1122511
   Gandal MJ, 2018, SCIENCE, V362, P1265, DOI 10.1126/science.aat8127
   Gorski JA, 2002, J NEUROSCI, V22, P6309
   Gosselin D, 2017, SCIENCE, V356, DOI 10.1126/science.aal3222
   Hagemeyer N, 2017, ACTA NEUROPATHOL, V134, P441, DOI 10.1007/s00401-017-1747-1
   Hammond TR, 2019, IMMUNITY, V50, P253, DOI 10.1016/j.immuni.2018.11.004
   Harrington AJ, 2016, ELIFE, V5, DOI 10.7554/eLife.20059
   Hoogland ICM, 2015, J NEUROINFLAMM, V12, DOI 10.1186/s12974-015-0332-6
   Horiuchi M, 2017, BRAIN BEHAV IMMUN, V60, P106, DOI 10.1016/j.bbi.2016.02.014
   Ito D, 2001, STROKE, V32, P1208, DOI 10.1161/01.STR.32.5.1208
   Ito D, 1998, MOL BRAIN RES, V57, P1, DOI 10.1016/S0169-328X(98)00040-0
   Kamath SP, 2019, MOL NEUROBIOL, V56, P4102, DOI 10.1007/s12035-018-1363-7
   Kang Jungseog, 2006, BMC Biochemistry, V7, DOI 10.1186/1471-2091-7-5
   Le Meur N, 2010, J MED GENET, V47, P22, DOI 10.1136/jmg.2009.069732
   Lenz KM, 2013, J NEUROSCI, V33, P2761, DOI 10.1523/JNEUROSCI.1268-12.2013
   Li H, 2008, P NATL ACAD SCI USA, V105, P9397, DOI 10.1073/pnas.0802876105
   Li QY, 2019, NEURON, V101, P207, DOI 10.1016/j.neuron.2018.12.006
   Li QY, 2018, NAT REV IMMUNOL, V18, P225, DOI 10.1038/nri.2017.125
   Lyons MR, 2012, J NEUROSCI, V32, P12780, DOI 10.1523/JNEUROSCI.0534-12.2012
   Mayer C, 2018, NATURE, V555, P457, DOI 10.1038/nature25999
   McKinsey TA, 2002, TRENDS BIOCHEM SCI, V27, P40, DOI 10.1016/S0968-0004(01)02031-X
   Mikhail FM, 2011, AM J MED GENET A, V155A, P2386, DOI 10.1002/ajmg.a.34177
   Morrow EM, 2008, SCIENCE, V321, P218, DOI 10.1126/science.1157657
   Novara F, 2010, CLIN GENET, V78, P471, DOI 10.1111/j.1399-0004.2010.01413.x
   Odell D, 2005, HUM IMMUNOL, V66, P140, DOI 10.1016/j.humimm.2004.11.002
   Paciorkowski AR, 2013, NEUROGENETICS, V14, P99, DOI 10.1007/s10048-013-0356-y
   Paolicelli RC, 2011, SCIENCE, V333, P1456, DOI 10.1126/science.1202529
   Parkhurst CN, 2013, CELL, V155, P1596, DOI 10.1016/j.cell.2013.11.030
   Pfeiffer BE, 2010, NEURON, V66, P191, DOI 10.1016/j.neuron.2010.03.017
   Pont-Lezica L, 2014, EUR J NEUROSCI, V39, P1551, DOI 10.1111/ejn.12508
   Pulipparacharuvil S, 2008, NEURON, V59, P621, DOI 10.1016/j.neuron.2008.06.020
   Rajkovich KE, 2017, NEURON, V93, P48, DOI 10.1016/j.neuron.2016.11.022
   Saunders A, 2018, CELL, V174, P1015, DOI 10.1016/j.cell.2018.07.028
   Schafer DP, 2016, ELIFE, V5, DOI 10.7554/eLife.15224
   Schafer DP, 2012, NEURON, V74, P691, DOI 10.1016/j.neuron.2012.03.026
   Sekar A, 2016, NATURE, V530, P177, DOI 10.1038/nature16549
   Shigemoto-Mogami Y, 2014, J NEUROSCI, V34, P2231, DOI 10.1523/JNEUROSCI.1619-13.2014
   Sierra A, 2010, CELL STEM CELL, V7, P483, DOI 10.1016/j.stem.2010.08.014
   Smith CJ, 2019, NEURON, V102, P275, DOI 10.1016/j.neuron.2019.03.039
   Stevens B, 2007, CELL, V131, P1164, DOI 10.1016/j.cell.2007.10.036
   Telese F, 2015, NEURON, V86, P696, DOI 10.1016/j.neuron.2015.03.033
   Tonk V, 2011, AM J MED GENET A, V155A, P1437, DOI 10.1002/ajmg.a.34012
   Tsai NP, 2012, CELL, V151, P1581, DOI 10.1016/j.cell.2012.11.040
   Tu SC, 2017, NAT COMMUN, V8, DOI 10.1038/s41467-017-01563-8
   Velmeshev D, 2019, SCIENCE, V364, P685, DOI 10.1126/science.aav8130
   Villa A, 2018, CELL REP, V23, P3501, DOI 10.1016/j.celrep.2018.05.048
   Vrecar I, 2017, J PEDIATR GENET, V6, P129, DOI 10.1055/s-0037-1601335
   Wang JQ, 2015, NATURE, V521, pE1, DOI 10.1038/nature14444
   Wright-Jin EC, 2019, TRENDS MOL MED, V25, P967, DOI 10.1016/j.molmed.2019.08.013
   Zang T, 2013, MOL CELL NEUROSCI, V56, P39, DOI 10.1016/j.mcn.2013.03.002
   Zhan Y, 2014, NAT NEUROSCI, V17, P400, DOI 10.1038/nn.3641
   Zhang Y, 2014, J NEUROSCI, V34, P11929, DOI [10.1523/JNEUROSCI.1860-14.2014, 10.11772/j.issn.1001-9081.2014.07.1929]
   Zweier M, 2011, MOL SYNDROMOL, V2, P164, DOI 10.1159/000337496
   Zweier M, 2010, HUM MUTAT, V31, P722, DOI 10.1002/humu.21253
NR 66
TC 13
Z9 13
U1 1
U2 4
PU ELSEVIER SCIENCE INC
PI NEW YORK
PA STE 800, 230 PARK AVE, NEW YORK, NY 10169 USA
SN 0006-3223
EI 1873-2402
J9 BIOL PSYCHIAT
JI Biol. Psychiatry
PD SEP 15
PY 2020
VL 88
IS 6
BP 488
EP 499
DI 10.1016/j.biopsych.2020.03.011
PG 12
WC Neurosciences; Psychiatry
WE Science Citation Index Expanded (SCI-EXPANDED)
SC Neurosciences & Neurology; Psychiatry
GA NK6NF
UT WOS:000566850200010
PM 32418612
OA Green Accepted
DA 2022-12-12
ER

PT J
AU Yanguas-Casas, N
   Crespo-Castrillo, A
   de Ceballos, ML
   Chowen, JA
   Azcoitia, I
   Arevalo, MA
   Garcia-Segura, LM
AF Yanguas-Casas, Natalia
   Crespo-Castrillo, Andrea
   de Ceballos, Maria L.
   Chowen, Julie A.
   Azcoitia, Inigo
   Angeles Arevalo, Maria
   Garcia-Segura, Luis M.
TI Sex differences in the phagocytic and migratory activity of microglia
   and their impairment by palmitic acid
SO GLIA
LA English
DT Article
DE microglia dysfunction; neuroinflammation; senescence; sex differences
ID AUTISM SPECTRUM DISORDERS; AGE-RELATED DECLINE; ALZHEIMERS-DISEASE;
   IMMUNE ACTIVATION; AMYLOID-BETA; COGNITIVE IMPAIRMENT;
   AUTOIMMUNE-DISEASES; SCAVENGER RECEPTORS; BRAIN-DEVELOPMENT;
   WORKING-MEMORY
AB Sex differences in the incidence, clinical manifestation, disease course, and prognosis of neurological diseases, such as autism spectrum disorders or Alzheimer's disease, have been reported. Obesity has been postulated as a risk factor for cognitive decline and Alzheimer's disease and, during pregnancy, increases the risk of autism spectrum disorders in the offspring. Obesity is associated with increased serum and brain levels of free fatty acids, such as palmitic acid, which activate microglial cells triggering a potent inflammatory cascade. In this study, we have determined the effect of palmitic acid in the inflammatory profile, motility, and phagocytosis of primary male and female microglia, both in basal conditions and in the presence of a pro-inflammatory stimulus (interferon-gamma). Male microglia in vitro showed higher migration than female microglia under basal and stimulated conditions. In contrast, female microglia had higher basal and stimulated phagocytic activity than male microglia. Palmitic acid did not affect basal migration or phagocytosis, but abolished the migration and phagocytic activity of male and female microglia in response to interferon-gamma. These findings extend previous observations of sex differences in microglia and suggest that palmitic acid impairs the protective responses of these cells.
C1 [Yanguas-Casas, Natalia; Crespo-Castrillo, Andrea; de Ceballos, Maria L.; Angeles Arevalo, Maria; Garcia-Segura, Luis M.] CSIC, Inst Cajal, E-28002 Madrid, Spain.
   [Chowen, Julie A.] Hosp Infantil Univ Nino Jesus, Inst Invest Princesa, Dept Endocrinol, Madrid 28009, Spain.
   [Chowen, Julie A.] Inst Salud Carlos III, CIBER Invest Biomed Red Fisiopatol Obesidad & Nut, Madrid, Spain.
   [Azcoitia, Inigo] Univ Complutense, Fac Biol, Dept Cell Biol, E-28040 Madrid, Spain.
   [Azcoitia, Inigo; Angeles Arevalo, Maria; Garcia-Segura, Luis M.] Inst Salud Carlos III, CIBER Invest Biomed Red Fragilidad & Envejecimien, Madrid, Spain.
C3 Consejo Superior de Investigaciones Cientificas (CSIC); CSIC - Instituto
   Cajal (IC); Instituto de Salud Carlos III; Complutense University of
   Madrid; Instituto de Salud Carlos III
RP Yanguas-Casas, N (corresponding author), CSIC, Inst Cajal, E-28002 Madrid, Spain.
EM nyanguas@cajal.csic.es
RI Garcia-Segura, Luis M/U-3711-2017; de Ceballos, María L./B-4598-2008;
   Casás, Natalia Yanguas/AAB-6704-2019; Chowen, Julie/C-8979-2011;
   Azcoitia, Iñigo/A-6208-2011; Arevalo, Maria-Angeles/J-7000-2014
OI Garcia-Segura, Luis M/0000-0002-2450-2916; de Ceballos, María
   L./0000-0003-4067-9700; Casás, Natalia Yanguas/0000-0003-4368-0176;
   Chowen, Julie/0000-0002-4770-2291; Azcoitia, Iñigo/0000-0002-5791-9144;
   Arevalo, Maria-Angeles/0000-0002-4303-9576
FU Ministerio de Economia, Industria y Competitividad (MINECO)
   [BFU2014-51836-C2-1-R, BFU201451836-C2-2-R]; CIBER de Investigacion
   Biomedica en Red de Fragilidad y Envejecimiento Saludable (CIBERFES);
   CIBER de Investigacion Biomedica en Red: Fisiopatologia de la Obesidad y
   Nutricion (CIBEROBN); CIBER de Investigacion Biomedica en Red en
   Enfermedades Neurodegenerativas (CIBERNED); Instituto de Salud Carlos
   III, Madrid; Fondos FEDER
FX Ministerio de Economia, Industria y Competitividad (MINECO), Grant
   Numbers: BFU2014-51836-C2-1-R and BFU201451836-C2-2-R; CIBER de
   Investigacion Biomedica en Red de Fragilidad y Envejecimiento Saludable
   (CIBERFES); CIBER de Investigacion Biomedica en Red: Fisiopatologia de
   la Obesidad y Nutricion (CIBEROBN); CIBER de Investigacion Biomedica en
   Red en Enfermedades Neurodegenerativas (CIBERNED); Instituto de Salud
   Carlos III, Madrid; Fondos FEDER
CR Acaz-Fonseca E, 2015, GLIA, V63, P1966, DOI 10.1002/glia.22867
   Aderem A, 1999, ANNU REV IMMUNOL, V17, P593, DOI 10.1146/annurev.immunol.17.1.593
   Akiyama H, 2000, NEUROBIOL AGING, V21, P383, DOI 10.1016/S0197-4580(00)00124-X
   Atladottir HO, 2009, PEDIATRICS, V124, P687, DOI 10.1542/peds.2008-2445
   Bamberger ME, 2003, J NEUROSCI, V23, P2665
   Blasko I, 2001, J NEUROIMMUNOL, V116, P1, DOI 10.1016/S0165-5728(01)00279-X
   Block ML, 2005, PROG NEUROBIOL, V76, P77, DOI 10.1016/j.pneurobio.2005.06.004
   Bronzuoli MR, 2016, J INFLAMM RES, V9, P199, DOI 10.2147/JIR.S86958
   Buchanan JB, 2008, PSYCHONEUROENDOCRINO, V33, P755, DOI 10.1016/j.psyneuen.2008.02.013
   Chaste Pauline, 2012, Dialogues Clin Neurosci, V14, P281
   Chen J, 2008, BRAIN BEHAV IMMUN, V22, P301, DOI 10.1016/j.bbi.2007.08.014
   Christie RH, 1996, AM J PATHOL, V148, P399
   Chung W, 2015, NAT NEUROSCI, V18, P435, DOI 10.1038/nn.3927
   Conde JR, 2006, J NEUROPATH EXP NEUR, V65, P199, DOI 10.1097/01.jnen.0000202887.22082.63
   Crain JM, 2013, J NEUROSCI RES, V91, P1143, DOI 10.1002/jnr.23242
   Crucet M, 2013, ATHEROSCLEROSIS, V229, P110, DOI 10.1016/j.atherosclerosis.2013.04.034
   Curtin C, 2014, HARVARD REV PSYCHIAT, V22, P93, DOI 10.1097/HRP.0000000000000031
   Damani MR, 2011, AGING CELL, V10, P263, DOI 10.1111/j.1474-9726.2010.00660.x
   Daria A, 2017, EMBO J, V36, P583, DOI 10.15252/embj.201694591
   Diaz-Aparicio I, 2016, NEURAL REGEN RES, V11, P1533, DOI 10.4103/1673-5374.193220
   DICKSON DW, 1993, GLIA, V7, P75, DOI 10.1002/glia.440070113
   Doens D, 2014, J NEUROINFLAMM, V11, DOI 10.1186/1742-2094-11-48
   Edison P, 2008, NEUROBIOL DIS, V32, P412, DOI 10.1016/j.nbd.2008.08.001
   Edmonson CA, 2016, FRONT NEUROL, V7, DOI 10.3389/fneur.2016.00009
   Estes ML, 2015, NAT REV NEUROSCI, V16, P469, DOI 10.1038/nrn3978
   Flanary BE, 2007, REJUV RES, V10, P61, DOI 10.1089/rej.2006.9096
   Floden AM, 2011, J ALZHEIMERS DIS, V25, P279, DOI 10.3233/JAD-2011-101014
   Frank MG, 2010, J NEUROIMMUNOL, V226, P181, DOI 10.1016/j.jneuroim.2010.05.022
   Fraser T, 2010, NEUROCHEM RES, V35, P503, DOI 10.1007/s11064-009-0087-5
   Fu RY, 2014, MOL NEUROBIOL, V49, P1422, DOI 10.1007/s12035-013-8620-6
   Galatro TF, 2017, NAT NEUROSCI, V20, P1162, DOI 10.1038/nn.4597
   Glass CK, 2010, CELL, V140, P918, DOI 10.1016/j.cell.2010.02.016
   Godbout JP, 2008, NEUROPSYCHOPHARMACOL, V33, P2341, DOI 10.1038/sj.npp.1301649
   Godbout JP, 2005, FASEB J, V19, P1329, DOI 10.1096/fj.05-3776fje
   Goines PE, 2013, NEUROTOXICOL TERATOL, V36, P67, DOI 10.1016/j.ntt.2012.07.006
   Hanamsagar R, 2017, GLIA, V65, P1504, DOI 10.1002/glia.23176
   Hanamsagar R, 2016, J STEROID BIOCHEM, V160, P127, DOI 10.1016/j.jsbmb.2015.09.039
   Henry CJ, 2009, BRAIN BEHAV IMMUN, V23, P309, DOI 10.1016/j.bbi.2008.09.002
   Heppner FL, 2015, NAT REV NEUROSCI, V16, P358, DOI 10.1038/nrn3880
   Hickman SE, 2008, J NEUROSCI, V28, P8354, DOI 10.1523/JNEUROSCI.0616-08.2008
   Husemann J, 2002, GLIA, V40, P195, DOI 10.1002/glia.10148
   Jayaraman A, 2014, J NEUROINFLAMM, V11, DOI 10.1186/s12974-014-0162-y
   Johnson RW, 2015, BRAIN BEHAV IMMUN, V43, P1, DOI 10.1016/j.bbi.2014.09.022
   Julien C, 2010, NEUROBIOL AGING, V31, P1516, DOI 10.1016/j.neurobiolaging.2008.08.022
   Jyonouchi H, 2001, J NEUROIMMUNOL, V120, P170, DOI 10.1016/S0165-5728(01)00421-0
   Keil A, 2010, EPIDEMIOLOGY, V21, P805, DOI 10.1097/EDE.0b013e3181f26e3f
   Kettenmann H, 2011, PHYSIOL REV, V91, P461, DOI 10.1152/physrev.00011.2010
   Kim S, 2015, COMPR PSYCHIAT, V62, P114, DOI 10.1016/j.comppsych.2015.07.002
   Kirwan AM, 2017, BIOCHEM SOC T, V45, P979, DOI 10.1042/BST20160465
   Krabbe G, 2013, PLOS ONE, V8, DOI 10.1371/journal.pone.0060921
   Kwan HY, 2015, SCI REP-UK, V5, DOI 10.1038/srep09114
   Lee CK, 2000, NAT GENET, V25, P294, DOI 10.1038/77046
   Lenz KM, 2013, J NEUROSCI, V33, P2761, DOI 10.1523/JNEUROSCI.1268-12.2013
   Li XH, 2009, J NEUROIMMUNOL, V207, P111, DOI 10.1016/j.jneuroim.2008.12.002
   Liu TW, 2015, LIPIDS, V50, P997, DOI 10.1007/s11745-015-4061-5
   Lucin KM, 2009, NEURON, V64, P110, DOI 10.1016/j.neuron.2009.08.039
   Luo XG, 2012, TRANSL NEURODEGENER, V1, DOI 10.1186/2047-9158-1-9
   Maesako M, 2012, NEUROBIOL AGING, V33, DOI 10.1016/j.neurobiolaging.2011.10.028
   Malkova NV, 2012, BRAIN BEHAV IMMUN, V26, P607, DOI 10.1016/j.bbi.2012.01.011
   Mangold CA, 2017, J NEUROINFLAMM, V14, DOI 10.1186/s12974-017-0920-8
   Mangold CA, 2017, J GERONTOL A-BIOL, V72, P16, DOI 10.1093/gerona/glv232
   Marin O, 2016, NAT MED, V22, P1229, DOI 10.1038/nm.4225
   Martin E, 2017, AGING CELL, V16, P27, DOI 10.1111/acel.12522
   Matcovitch-Natan O, 2016, SCIENCE, V353, DOI 10.1126/science.aad8670
   McKenzie J. A., 2017, CURRENT AGING SCIENC
   Mead J, 2015, IMMUNOL LETT, V163, P49, DOI 10.1016/j.imlet.2014.11.006
   Mecha M., 2011, PROTOCOL EXCHANGE, DOI [10.1038/protex.2011.218, DOI 10.1038/PROTEX.2011.218, 10.1038/PROTEX.2011.218]
   MEDA L, 1995, NATURE, V374, P647, DOI 10.1038/374647a0
   Melcangi RC, 2010, HORM BEHAV, V57, P2, DOI 10.1016/j.yhbeh.2009.06.001
   Meyer-Luehmann M, 2008, NATURE, V451, P720, DOI 10.1038/nature06616
   Michell-Robinson MA, 2015, BRAIN, V138, P1138, DOI 10.1093/brain/awv066
   Minghetti L, 2005, CURR OPIN NEUROL, V18, P315, DOI 10.1097/01.wco.0000169752.54191.97
   Missault S, 2014, BRAIN BEHAV IMMUN, V42, P138, DOI 10.1016/j.bbi.2014.06.013
   Morrison HW, 2016, NEUROSCIENCE, V339, P85, DOI 10.1016/j.neuroscience.2016.09.047
   Nelson LH, 2017, BRAIN BEHAV IMMUN, V64, P11, DOI 10.1016/j.bbi.2017.03.010
   Nimmerjahn A, 2005, SCIENCE, V308, P1314, DOI 10.1126/science.1110647
   Njie EG, 2012, NEUROBIOL AGING, V33, DOI 10.1016/j.neurobiolaging.2010.05.008
   Paolicelli RC, 2011, SCIENCE, V333, P1456, DOI 10.1126/science.1202529
   Perry VH, 2014, NAT REV NEUROL, V10, P217, DOI 10.1038/nrneurol.2014.38
   Perry VH, 2010, NAT REV NEUROL, V6, P193, DOI 10.1038/nrneurol.2010.17
   Petrelli F, 2016, FRONT CELL NEUROSCI, V10, DOI 10.3389/fncel.2016.00021
   Pfaffl MW, 2004, BIOTECHNOL LETT, V26, P509, DOI 10.1023/B:BILE.0000019559.84305.47
   Pilitsis JG, 2002, BRAIN RES, V951, P96, DOI 10.1016/S0006-8993(02)03142-6
   Ponzio NM, 2007, ANN NY ACAD SCI, V1107, P118, DOI 10.1196/annals.1381.013
   Puig KL, 2012, PLOS ONE, V7, DOI 10.1371/journal.pone.0030378
   Ransohoff RM, 2009, ANNU REV IMMUNOL, V27, P119, DOI 10.1146/annurev.immunol.021908.132528
   Rawji KS, 2016, BRAIN, V139, P653, DOI 10.1093/brain/awv395
   Schindelin J, 2012, NAT METHODS, V9, P676, DOI [10.1038/NMETH.2019, 10.1038/nmeth.2019]
   Schwarz JM, 2012, HORM BEHAV, V62, P243, DOI 10.1016/j.yhbeh.2012.02.018
   SHATZ CJ, 1990, NEURON, V5, P745, DOI 10.1016/0896-6273(90)90333-B
   Shaw AC, 2013, NAT REV IMMUNOL, V13, P875, DOI 10.1038/nri3547
   Sheng JG, 1998, ACTA NEUROPATHOL, V95, P229, DOI 10.1007/s004010050792
   Shobin E, 2017, GEROSCIENCE, V39, P199, DOI 10.1007/s11357-017-9965-y
   Sierra A, 2010, CELL STEM CELL, V7, P483, DOI 10.1016/j.stem.2010.08.014
   Smith ME, 1999, NEUROCHEM RES, V24, P261, DOI 10.1023/A:1022566121967
   Smith SEP, 2007, J NEUROSCI, V27, P10695, DOI 10.1523/JNEUROSCI.2178-07.2007
   Streit WJ, 2006, TRENDS NEUROSCI, V29, P506, DOI 10.1016/j.tins.2006.07.001
   Streit WJ, 2009, ACTA NEUROPATHOL, V118, P475, DOI 10.1007/s00401-009-0556-6
   Sullivan EL, 2014, PHYSIOL BEHAV, V123, P236, DOI 10.1016/j.physbeh.2012.07.014
   Thirumangalakudi L, 2008, J NEUROCHEM, V106, P475, DOI 10.1111/j.1471-4159.2008.05415.x
   Van Eldik LJ, 2007, INT REV NEUROBIOL, V82, P277, DOI 10.1016/S0074-7742(07)82015-0
   Vargas DL, 2005, ANN NEUROL, V57, P67, DOI 10.1002/ana.20315
   Varnum MM, 2012, ARCH IMMUNOL THER EX, V60, P251, DOI 10.1007/s00005-012-0181-2
   Villapol S, 2017, GLIA, V65, P1423, DOI 10.1002/glia.23171
   Wang WY, 2015, ANN TRANSL MED, V3, DOI 10.3978/j.issn.2305-5839.2015.03.49
   Wang Z, 2012, BRIT J NUTR, V107, P229, DOI 10.1017/S0007114511002868
   Wei HG, 2011, J NEUROINFLAMM, V8, DOI 10.1186/1742-2094-8-52
   Wendt S, 2017, NEUROBIOL AGING, V58, P41, DOI 10.1016/j.neurobiolaging.2017.05.027
   Werling DM, 2013, CURR OPIN NEUROL, V26, P146, DOI 10.1097/WCO.0b013e32835ee548
   Xu NG, 2015, MEDIAT INFLAMM, V2015, DOI 10.1155/2015/531518
   Yanguas-Casas N, 2014, J NEUROINFLAMM, V11, DOI 10.1186/1742-2094-11-50
   Ye SM, 2001, NEUROIMMUNOMODULAT, V9, P183, DOI 10.1159/000049025
   Ye SM, 1999, J NEUROIMMUNOL, V93, P139, DOI 10.1016/S0165-5728(98)00217-3
   Yi LZ, 2016, SCI REP-UK, V6, DOI 10.1038/srep21320
   Zhao C, 2006, NEUROBIOL AGING, V27, P1298, DOI 10.1016/j.neurobiolaging.2005.06.008
   Zheng C, 2016, TRANSL NEURODEGENER, V5, DOI 10.1186/s40035-016-0054-4
NR 116
TC 51
Z9 51
U1 1
U2 29
PU WILEY
PI HOBOKEN
PA 111 RIVER ST, HOBOKEN 07030-5774, NJ USA
SN 0894-1491
EI 1098-1136
J9 GLIA
JI Glia
PD MAR
PY 2018
VL 66
IS 3
BP 522
EP 537
DI 10.1002/glia.23263
PG 16
WC Neurosciences
WE Science Citation Index Expanded (SCI-EXPANDED)
SC Neurosciences & Neurology
GA FS6MX
UT WOS:000419912600005
PM 29139169
DA 2022-12-12
ER

PT J
AU Hanamsagar, R
   Bilbo, SD
AF Hanamsagar, Richa
   Bilbo, Staci D.
TI Sex differences in neurodevelopmental and neurodegenerative disorders:
   Focus on microglial function and neuroinflammation during development
SO JOURNAL OF STEROID BIOCHEMISTRY AND MOLECULAR BIOLOGY
LA English
DT Article; Proceedings Paper
CT 8th International Meeting on Steroids and Nervous System
CY 2015
CL Torino, ITALY
DE Microglia; Sex differences; Neurodevelopment; Neurodegeneration;
   Neuroinflammation
ID DEFICIT HYPERACTIVITY DISORDER; AUTISM SPECTRUM DISORDERS;
   ALZHEIMERS-DISEASE; IMMUNE-RESPONSES; MULTIPLE-SCLEROSIS; CHILDHOOD
   AUTISM; X-CHROMOSOME; MOUSE MODEL; BRAIN; GENDER
AB Several neurological conditions are associated with sex differences in prevalence or outcome. For example, autism predominantly affects boys, depression is more common in women, Parkinson's disease more common in men, and multiple sclerosis in women. In the case of stroke, women have a less favorable outcome and suffer from a more precipitous drop in health status compared to men. As a result, treatment of such diseases is difficult and yields variable results. Despite this, sex is rarely considered when making treatment decisions. The mechanisms underlying sex differences in disease progression are not well understood, however a strong link exists between different inflammation states of men and women and their propensity to develop certain diseases. As neuroinflammation is an important component of pathophysiology in many neurological conditions, it can be speculated that any changes in the state of inflammation in the brain during normal development can potentially lead to an increase in susceptibility to neurological and neurodegenerative diseases. Microglia play a crucial role in onset and modulation of inflammation and thus sex differences in microglial function could explain, at least in part, differences observed in susceptibilities and outcomes of neurological disorders in men and women. Understanding the mechanisms behind sex differences could help develop more targeted therapy with higher success rate, especially in diseases where sex differences are most prominent. (C) 2015 Elsevier Ltd. All rights reserved.
C1 [Hanamsagar, Richa; Bilbo, Staci D.] Duke Univ, Dept Psychol & Neurosci, Durham, NC 27708 USA.
C3 Duke University
RP Bilbo, SD (corresponding author), Duke Univ, Dept Psychol & Neurosci, Durham, NC 27708 USA.
EM richa.hanamsagar@duke.edu; staci.bilbo@duke.edu
RI Bilbo, Staci D/L-5076-2016
OI Bilbo, Staci D/0000-0001-6736-7841; Bilbo, Staci/0000-0001-7395-5033
FU NIMH NIH HHS [R01 MH101183] Funding Source: Medline; NATIONAL INSTITUTE
   OF MENTAL HEALTH [R01MH101183] Funding Source: NIH RePORTER
CR Aleman A, 2003, ARCH GEN PSYCHIAT, V60, P565, DOI 10.1001/archpsyc.60.6.565
   Altemus M, 2006, HORM BEHAV, V50, P534, DOI 10.1016/j.yhbeh.2006.06.031
   Altemus M, 2014, FRONT NEUROENDOCRIN, V35, P320, DOI 10.1016/j.yfrne.2014.05.004
   Alzheimers Assoc, 2015, ALZHEIMERS DEMENT, V11, P332, DOI 10.1016/j.jalz.2015.02.003
   Appelros P, 2009, STROKE, V40, P1082, DOI 10.1161/STROKEAHA.108.540781
   Baldereschi M, 2000, NEUROLOGY, V55, P1358, DOI 10.1212/WNL.55.9.1358
   Balint S, 2009, PSYCHOL MED, V39, P1337, DOI 10.1017/S0033291708004236
   Baron-Cohen S, 2011, PLOS BIOL, V9, DOI 10.1371/journal.pbio.1001081
   Barreto G, 2007, EUR J NEUROSCI, V25, P3039, DOI 10.1111/j.1460-9568.2007.05563.x
   Bilbo SD, 2012, FRONT NEUROENDOCRIN, V33, P267, DOI 10.1016/j.yfrne.2012.08.006
   Bilbo SD, 2009, FRONT BEHAV NEUROSCI, V3, DOI 10.3389/neuro.08.014.2009
   Bolton JL, 2014, BRAIN BEHAV IMMUN, V37, P30, DOI 10.1016/j.bbi.2013.10.029
   Bolton JL, 2012, FASEB J, V26, P4743, DOI 10.1096/fj.12-210989
   Bouman A, 2005, HUM REPROD UPDATE, V11, P411, DOI 10.1093/humupd/dmi008
   BOYA J, 1979, J ANAT, V129, P177
   Catala-Lopez F, 2012, BMC PSYCHIATRY, V12, DOI 10.1186/1471-244X-12-168
   Chang J, 2015, NAT NEUROSCI, V18, P191, DOI 10.1038/nn.3907
   Cialone J, 2012, J INHERIT METAB DIS, V35, P549, DOI 10.1007/s10545-011-9421-6
   Cole WR, 2008, NEUROLOGY, V71, P1514, DOI 10.1212/01.wnl.0000334275.57734.5f
   Confavreux C, 2003, BRAIN, V126, P770, DOI 10.1093/brain/awg081
   Cooper GS, 2003, AUTOIMMUN REV, V2, P119, DOI 10.1016/S1568-9972(03)00006-5
   Cutolo M, 2004, LUPUS, V13, P635, DOI 10.1191/0961203304lu1094oa
   d'Elia HF, 2008, SCAND J IMMUNOL, V68, P661, DOI 10.1111/j.1365-3083.2008.02186.x
   del Aguila MA, 2003, NEUROLOGY, V60, P813, DOI 10.1212/01.WNL.0000049472.47709.3B
   Elbaz A, 2002, J CLIN EPIDEMIOL, V55, P25, DOI 10.1016/S0895-4356(01)00425-5
   Fombonne E, 1999, PSYCHOL MED, V29, P769, DOI 10.1017/S0033291799008508
   Fombonne E, 2003, J AUTISM DEV DISORD, V33, P365, DOI 10.1023/A:1025054610557
   Gaillard RC, 1998, DOMEST ANIM ENDOCRIN, V15, P345, DOI 10.1016/S0739-7240(98)00028-9
   Garay Paula A, 2010, Front Synaptic Neurosci, V2, P136, DOI 10.3389/fnsyn.2010.00136
   Giampetruzzi A, 2013, MOL CELL NEUROSCI, V56, P333, DOI 10.1016/j.mcn.2013.07.009
   Gillies GE, 2014, FRONT NEUROENDOCRIN, V35, P370, DOI 10.1016/j.yfrne.2014.02.002
   Ginhoux F, 2010, SCIENCE, V330, P841, DOI 10.1126/science.1194637
   Goldstein JM, 2013, AM J MED GENET B, V162, P698, DOI 10.1002/ajmg.b.32159
   Guerreiro R, 2013, NEW ENGL J MED, V368, P117, DOI 10.1056/NEJMoa1211851
   Guerreiro RJ, 2012, NEUROBIOL AGING, V33, P437, DOI 10.1016/j.neurobiolaging.2010.03.025
   Hattier MA, 2011, RES DEV DISABIL, V32, P2346, DOI 10.1016/j.ridd.2011.07.028
   Hebert LE, 2001, AM J EPIDEMIOL, V153, P132, DOI 10.1093/aje/153.2.132
   Hiller R. M., 2015, AUTISM, P1
   Hsieh CL, 2009, J NEUROCHEM, V109, P1144, DOI 10.1111/j.1471-4159.2009.06042.x
   Irvine K, 2012, J CLIN EXP NEUROPSYC, V34, P989, DOI 10.1080/13803395.2012.712676
   Jin SC, 2014, HUM MOL GENET, V23, P5838, DOI 10.1093/hmg/ddu277
   Karaismailoglu S, 2013, J TURK-GER GYNECOL A, V14, P163, DOI 10.5152/jtgga.2013.86836
   KESSLER RC, 1993, J AFFECT DISORDERS, V29, P85, DOI 10.1016/0165-0327(93)90026-G
   Kivity S, 2010, EXPERT REV CLIN IMMU, V6, P691, DOI 10.1586/ECI.10.60
   Klein SL, 2000, NEUROSCI BIOBEHAV R, V24, P627, DOI 10.1016/S0149-7634(00)00027-0
   Kovacs EJ, 2002, MOL CELL ENDOCRINOL, V193, P129, DOI 10.1016/S0303-7207(02)00106-5
   Lehrer S., 2014, AM J ALZHEIMERS DIS, P1
   Lenz KM, 2015, NEUROSCIENTIST, V21, P306, DOI 10.1177/1073858414536468
   Lenz KM, 2013, J NEUROSCI, V33, P2761, DOI 10.1523/JNEUROSCI.1268-12.2013
   Libert C, 2010, NAT REV IMMUNOL, V10, P594, DOI 10.1038/nri2815
   Mandy W, 2012, J AUTISM DEV DISORD, V42, P1304, DOI 10.1007/s10803-011-1356-0
   McClelland EE, 2011, ARCH IMMUNOL THER EX, V59, P203, DOI 10.1007/s00005-011-0124-3
   McCombe PA, 2009, CURR MOL MED, V9, P1058, DOI 10.2174/156652409789839116
   McCombe PA, 2010, GENDER MED, V7, P557, DOI 10.1016/j.genm.2010.11.010
   McGrath J, 2008, EPIDEMIOL REV, V30, P67, DOI 10.1093/epirev/mxn001
   MCMILLEN MM, 1979, SCIENCE, V204, P89, DOI 10.1126/science.571144
   MESIBOV GB, 1989, J AM ACAD CHILD PSY, V28, P538, DOI 10.1097/00004583-198907000-00012
   Mor G, 1999, J NEUROBIOL, V40, P484, DOI 10.1002/(SICI)1097-4695(19990915)40:4<484::AID-NEU6>3.0.CO;2-C
   Muller W, 2005, P ROY SOC B-BIOL SCI, V272, P1971, DOI 10.1098/rspb.2005.3178
   Nimmerjahn A, 2005, SCIENCE, V308, P1314, DOI 10.1126/science.1110647
   NOLENHOEKSEMA S, 1994, PSYCHOL BULL, V115, P424, DOI 10.1037/0033-2909.115.3.424
   Olsen NJ, 1996, ENDOCR REV, V17, P369, DOI 10.1210/er.17.4.369
   Pacey LKK, 2013, HUM MOL GENET, V22, P3920, DOI 10.1093/hmg/ddt246
   PARWARESCH MR, 1984, CELL TISSUE KINET, V17, P25, DOI 10.1111/j.1365-2184.1984.tb00565.x
   Plassman BL, 2011, ANN NEUROL, V70, P418, DOI 10.1002/ana.22362
   Reeves MJ, 2008, LANCET NEUROL, V7, P915, DOI 10.1016/S1474-4422(08)70193-5
   Rivest S, 2015, CELL RES, V25, P535, DOI 10.1038/cr.2015.37
   Roberts M, 2009, J EXP BIOL, V212, P1811, DOI 10.1242/jeb.031047
   Roberts ML, 2007, HORM BEHAV, V51, P126, DOI 10.1016/j.yhbeh.2006.09.004
   Roy-O'Reilly M, 2014, EXP NEUROL, V259, P16, DOI 10.1016/j.expneurol.2014.02.011
   Schafer DP, 2012, NEURON, V74, P691, DOI 10.1016/j.neuron.2012.03.026
   SCHUURS AHWM, 1990, J STEROID BIOCHEM, V35, P157, DOI 10.1016/0022-4731(90)90270-3
   Schwarz JM, 2012, J NEUROCHEM, V120, P948, DOI 10.1111/j.1471-4159.2011.07630.x
   SEAMAN WE, 1979, ARTHRITIS RHEUM, V22, P1234, DOI 10.1002/art.1780221110
   Selmi C, 2008, BEST PRACT RES CL RH, V22, P913, DOI 10.1016/j.berh.2008.09.002
   Seshadri S, 1997, NEUROLOGY, V49, P1498, DOI 10.1212/WNL.49.6.1498
   Sierra A, 2008, GLIA, V56, P659, DOI 10.1002/glia.20644
   Skuse DH, 2000, PEDIATR RES, V47, P9, DOI 10.1203/00006450-200001000-00006
   Song WX, 2008, VACCINE, V26, P5741, DOI 10.1016/j.vaccine.2008.08.020
   Spinney L, 2014, NATURE, V510, P26, DOI 10.1038/510026a
   Stoner R, 2014, NEW ENGL J MED, V370, P1209, DOI 10.1056/NEJMoa1307491
   Tremblay ME, 2010, PLOS BIOL, V8, DOI 10.1371/journal.pbio.1000527
   TSAI LY, 1983, BRIT J PSYCHIAT, V142, P373, DOI 10.1192/bjp.142.4.373
   Van Wijngaarden-Cremers PJM, 2014, J AUTISM DEV DISORD, V44, P627, DOI 10.1007/s10803-013-1913-9
   Vegeto E, 2001, J NEUROSCI, V21, P1809, DOI 10.1523/JNEUROSCI.21-06-01809.2001
   VISELLI SM, 1995, IMMUNOLOGY, V84, P337
   Voskuhl RR, 2012, NAT REV NEUROL, V8, P255, DOI 10.1038/nrneurol.2012.43
   WASHBURN TC, 1965, PEDIATRICS, V35, P57
   Willcutt E, 2012, NEUROTHERAPEUTICS, V9, P490, DOI 10.1007/s13311-012-0135-8
   Wilson CA, 2007, REPRODUCTION, V133, P331, DOI 10.1530/REP-06-0078
   WING L, 1981, PSYCHIAT RES, V5, P129, DOI 10.1016/0165-1781(81)90043-3
   Xu XJ, 2015, PHYSIOL BEHAV, V138, P13, DOI 10.1016/j.physbeh.2014.09.014
   Yuskaitis CJ, 2010, BBA-MOL BASIS DIS, V1802, P1006, DOI 10.1016/j.bbadis.2010.06.015
NR 93
TC 182
Z9 184
U1 0
U2 36
PU PERGAMON-ELSEVIER SCIENCE LTD
PI OXFORD
PA THE BOULEVARD, LANGFORD LANE, KIDLINGTON, OXFORD OX5 1GB, ENGLAND
SN 0960-0760
J9 J STEROID BIOCHEM
JI J. Steroid Biochem. Mol. Biol.
PD JUN
PY 2016
VL 160
SI SI
BP 127
EP 133
DI 10.1016/j.jsbmb.2015.09.039
PG 7
WC Biochemistry & Molecular Biology; Endocrinology & Metabolism
WE Science Citation Index Expanded (SCI-EXPANDED); Social Science Citation Index (SSCI); Conference Proceedings Citation Index - Science (CPCI-S)
SC Biochemistry & Molecular Biology; Endocrinology & Metabolism
GA DN1QM
UT WOS:000376840500016
PM 26435451
OA Green Accepted
DA 2022-12-12
ER

PT J
AU Pendyala, G
   Chou, S
   Jung, Y
   Coiro, P
   Spartz, E
   Padmashri, R
   Li, M
   Dunaevsky, A
AF Pendyala, Gurudutt
   Chou, Shinnyi
   Jung, Yoosun
   Coiro, Pierluca
   Spartz, Elizabeth
   Padmashri, Ragunathan
   Li, Ming
   Dunaevsky, Anna
TI Maternal Immune Activation Causes Behavioral Impairments and Altered
   Cerebellar Cytokine and Synaptic Protein Expression
SO NEUROPSYCHOPHARMACOLOGY
LA English
DT Article
ID AUTISM SPECTRUM DISORDERS; REGION-SPECIFIC CHANGES; ULTRASONIC
   VOCALIZATIONS; BRAIN-DEVELOPMENT; MOUSE MODEL; TNF-ALPHA; SCHIZOPHRENIA;
   MICE; INFECTION; CHALLENGE
AB Emerging epidemiology studies indicate that maternal immune activation (MIA) resulting from inflammatory stimuli such as viral or bacterial infections during pregnancy serves as a risk factor for multiple neurodevelopmental disorders including autism spectrum disorders and schizophrenia. Although alterations in the cortex and hippocampus of MIA offspring have been described, less evidence exists on the impact on the cerebellum. Here, we report altered expression of cytokines and chemokines in the cerebellum of MIA offspring, including increase in the neuroinflammatory cytokine TNF alpha and its receptor TNFR1. We also report reduced expression of the synaptic organizing proteins cerebellin-1 and GluR delta 2. These synaptic protein alterations are associated with a deficit in the ability of cerebellar neurons to form synapses and an increased number of dendritic spines that are not in contact with a presynaptic terminal. These impairments are likely contributing to the behavioral deficits in the MIA exposed offspring.
C1 [Pendyala, Gurudutt; Jung, Yoosun; Coiro, Pierluca; Spartz, Elizabeth; Padmashri, Ragunathan; Dunaevsky, Anna] Univ Nebraska Med Ctr, Munroe Meyer Inst, Dept Dev Neurosci, 985960 Nebraska Med Ctr, Omaha, NE 68198 USA.
   [Chou, Shinnyi; Li, Ming] Univ Nebraska Lincoln, Dept Psychol, Lincoln, NE USA.
   [Pendyala, Gurudutt] Univ Nebraska Med Ctr, Dept Anesthesiol, Omaha, NE 68198 USA.
C3 University of Nebraska System; University of Nebraska Medical Center;
   University of Nebraska System; University of Nebraska Lincoln;
   University of Nebraska System; University of Nebraska Medical Center
RP Dunaevsky, A (corresponding author), Univ Nebraska Med Ctr, Munroe Meyer Inst, Dept Dev Neurosci, 985960 Nebraska Med Ctr, Omaha, NE 68198 USA.
EM adunaevsky@unmc.edu
OI Chou, Shinnyi/0000-0001-9147-8189
FU DOD/CDMRP Autism Research Program Idea Development Grant [13-1-0440];
   Nebraska Research Initiative; National Institutes of Health
   [R01MH107223, P20RR018788]; NATIONAL INSTITUTE OF GENERAL MEDICAL
   SCIENCES [P20GM103471, P30GM110768] Funding Source: NIH RePORTER;
   NATIONAL INSTITUTE OF MENTAL HEALTH [R01MH107223] Funding Source: NIH
   RePORTER
FX This work was supported by: DOD/CDMRP Autism Research Program Idea
   Development Grant 13-1-0440 (AD), Nebraska Research Initiative (AD) and
   by National Institutes of Health grants R01MH107223 (AD) and
   P20RR018788. The authors declare no conflict of interest.
CR Allen G, 2003, AM J PSYCHIAT, V160, P262, DOI 10.1176/appi.ajp.160.2.262
   Amaral DG, 2008, TRENDS NEUROSCI, V31, P137, DOI 10.1016/j.tins.2007.12.005
   Ashwood P, 2011, J NEUROIMMUNOL, V232, P196, DOI 10.1016/j.jneuroim.2010.10.025
   Ashwood P, 2011, BRAIN BEHAV IMMUN, V25, P40, DOI 10.1016/j.bbi.2010.08.003
   Atladottir HO, 2010, J AUTISM DEV DISORD, V40, P1423, DOI 10.1007/s10803-010-1006-y
   Bailey A, 1998, BRAIN, V121, P889, DOI 10.1093/brain/121.5.889
   BAPTISTA CA, 1994, NEURON, V12, P243, DOI 10.1016/0896-6273(94)90268-2
   Bauman MD, 2014, BIOL PSYCHIAT, V75, P332, DOI 10.1016/j.biopsych.2013.06.025
   Beattie EC, 2002, SCIENCE, V295, P2282, DOI 10.1126/science.1067859
   Blumberg MS, 1996, BEHAV NEUROSCI, V110, P305, DOI 10.1037/0735-7044.110.2.305
   Borrell J, 2002, NEUROPSYCHOPHARMACOL, V26, P204, DOI 10.1016/S0893-133X(01)00360-8
   Boulanger LM, 2004, NAT REV NEUROSCI, V5, P521, DOI 10.1038/nrn1428
   Bowers JM, 2013, J NEUROSCI, V33, P3276, DOI 10.1523/JNEUROSCI.0425-12.2013
   Branchi I, 2004, DEV PSYCHOBIOL, V44, P37, DOI 10.1002/dev.10150
   Brown SM, 2005, BRAIN COGNITION, V58, P94, DOI 10.1016/j.bandc.2004.09.011
   Carpentier PA, 2011, AM J PATHOL, V178, P2802, DOI 10.1016/j.ajpath.2011.02.042
   Chez MG, 2007, PEDIATR NEUROL, V36, P361, DOI 10.1016/j.pediatrneurol.2007.01.012
   Choi GB, 2016, SCIENCE, V351, P933, DOI 10.1126/science.aad0314
   Clancy B, 2007, NEUROTOXICOLOGY, V28, P931, DOI 10.1016/j.neuro.2007.01.014
   Coiro P, 2015, BRAIN BEHAV IMMUN, V50, P249, DOI 10.1016/j.bbi.2015.07.022
   COURCHESNE E, 1988, NEW ENGL J MED, V318, P1349, DOI 10.1056/NEJM198805263182102
   D'Amato FR, 2005, BEHAV GENET, V35, P103, DOI 10.1007/s10519-004-0860-9
   D'Mello AM, 2015, FRONT NEUROSCI-SWITZ, V9, DOI 10.3389/fnins.2015.00408
   Ehninger D, 2012, MOL PSYCHIATR, V17, P469, DOI 10.1038/mp.2011.39
   Ellegood J, 2015, MOL PSYCHIATR, V20, P118, DOI [10.1038/mp.2014.98, 10.1038/mp.2014.168]
   Elmer BM, 2013, J NEUROSCI, V33, P13791, DOI 10.1523/JNEUROSCI.2366-13.2013
   Fatemi SH, 2002, MOL PSYCHIATR, V7, P633, DOI 10.1038/sj.mp.4001046
   Garay PA, 2013, BRAIN BEHAV IMMUN, V31, P54, DOI 10.1016/j.bbi.2012.07.008
   Glantz LA, 2000, ARCH GEN PSYCHIAT, V57, P65, DOI 10.1001/archpsyc.57.1.65
   GUASTAVINO JM, 1990, BRAIN RES, V523, P199, DOI 10.1016/0006-8993(90)91488-3
   Habbas S, 2015, CELL, V163, P1730, DOI 10.1016/j.cell.2015.11.023
   Hirai H, 2005, NAT NEUROSCI, V8, P1534, DOI 10.1038/nn1576
   Hutsler JJ, 2010, BRAIN RES, V1309, P83, DOI 10.1016/j.brainres.2009.09.120
   Ito HT, 2010, BRAIN BEHAV IMMUN, V24, P930, DOI 10.1016/j.bbi.2010.03.004
   Kemper TL, 1988, J NEUROPATHOL EXP NE, V57, P645
   Knuesel I, 2014, NAT REV NEUROL, V10, P643, DOI 10.1038/nrneurol.2014.187
   Kurihara H, 1997, J NEUROSCI, V17, P9613
   Levitt JG, 1999, PROG NEURO-PSYCHOPH, V23, P625, DOI 10.1016/S0278-5846(99)00021-4
   Li M, 2011, BEHAV BRAIN RES, V222, P385, DOI 10.1016/j.bbr.2011.03.062
   Malkova NV, 2012, BRAIN BEHAV IMMUN, V26, P607, DOI 10.1016/j.bbi.2012.01.011
   Matsuda K, 2010, SCIENCE, V328, P363, DOI 10.1126/science.1185152
   McAlonan GM, 2010, NEUROSIGNALS, V18, P129, DOI 10.1159/000321080
   Meyer U, 2006, J NEUROSCI, V26, P4752, DOI 10.1523/JNEUROSCI.0099-06.2006
   Miller BJ, 2011, BIOL PSYCHIAT, V70, P663, DOI 10.1016/j.biopsych.2011.04.013
   Missault S, 2014, BRAIN BEHAV IMMUN, V42, P138, DOI 10.1016/j.bbi.2014.06.013
   Molloy CA, 2006, J NEUROIMMUNOL, V172, P198, DOI 10.1016/j.jneuroim.2005.11.007
   Morgan JT, 2010, BIOL PSYCHIAT, V68, P368, DOI 10.1016/j.biopsych.2010.05.024
   NASTITI K, 1991, BEHAV PHARMACOL, V2, P121
   Naviaux JC, 2014, TRANSL PSYCHIAT, V4, DOI 10.1038/tp.2014.33
   Onore CE, 2014, BRAIN BEHAV IMMUN, V38, P220, DOI 10.1016/j.bbi.2014.02.007
   Pacheco-Lopez G, 2013, SCHIZOPHRENIA BULL, V39, P319, DOI 10.1093/schbul/sbr178
   Palmen SJMC, 2004, BRAIN, V127, P2572, DOI 10.1093/brain/awh287
   Pardo CA, 2006, INT REV PSYCHIATR, V17, P485, DOI 10.1080/02646830500381930
   Patrich E, 2016, BRAIN BEHAV IMMUN, V51, P240, DOI 10.1016/j.bbi.2015.08.021
   Patterson PH, 2011, TRENDS MOL MED, V17, P389, DOI 10.1016/j.molmed.2011.03.001
   Patterson PH, 2009, BEHAV BRAIN RES, V204, P313, DOI 10.1016/j.bbr.2008.12.016
   Pendyala G, 2012, PLOS ONE, V7, DOI 10.1371/journal.pone.0037604
   Penzes P, 2011, NAT NEUROSCI, V14, P285, DOI 10.1038/nn.2741
   Pierce K, 2001, BIOL PSYCHIAT, V49, P655, DOI 10.1016/S0006-3223(00)01008-8
   Rothwell PE, 2014, CELL, V158, P198, DOI 10.1016/j.cell.2014.04.045
   Sajdel-Sulkowska EM, 2011, CEREBELLUM, V10, P43, DOI 10.1007/s12311-010-0223-4
   Scattoni ML, 2008, PLOS ONE, V3, DOI 10.1371/journal.pone.0003067
   Schwartzer JJ, 2013, TRANSL PSYCHIAT, V3, DOI 10.1038/tp.2013.16
   Selemon LD, 1999, BIOL PSYCHIAT, V45, P17, DOI 10.1016/S0006-3223(98)00281-9
   Shi LM, 2009, BRAIN BEHAV IMMUN, V23, P116, DOI 10.1016/j.bbi.2008.07.012
   Shi LM, 2003, J NEUROSCI, V23, P297, DOI 10.1523/jneurosci.23-01-00297.2003
   Smith SEP, 2007, J NEUROSCI, V27, P10695, DOI 10.1523/JNEUROSCI.2178-07.2007
   Vargas DL, 2005, ANN NEUROL, V57, P67, DOI 10.1002/ana.20315
   Wang SSH, 2014, NEURON, V83, P518, DOI 10.1016/j.neuron.2014.07.016
   Wei HG, 2011, J NEUROINFLAMM, V8, DOI 10.1186/1742-2094-8-52
   Willi R, 2013, NEUROPHARMACOLOGY, V73, P56, DOI 10.1016/j.neuropharm.2013.05.012
   Yang M, 2013, FRONT BEHAV NEUROSCI, V7, DOI 10.3389/fnbeh.2013.00159
   Yuzaki M, 2011, CURR OPIN NEUROBIOL, V21, P215, DOI 10.1016/j.conb.2011.01.010
   Zhang XY, 2016, BRAIN BEHAV IMMUN, V51, P169, DOI 10.1016/j.bbi.2015.09.014
NR 74
TC 40
Z9 41
U1 1
U2 7
PU NATURE PUBLISHING GROUP
PI LONDON
PA MACMILLAN BUILDING, 4 CRINAN ST, LONDON N1 9XW, ENGLAND
SN 0893-133X
EI 1740-634X
J9 NEUROPSYCHOPHARMACOL
JI Neuropsychopharmacology
PD JUN
PY 2017
VL 42
IS 7
BP 1435
EP 1446
DI 10.1038/npp.2017.7
PG 12
WC Neurosciences; Pharmacology & Pharmacy; Psychiatry
WE Science Citation Index Expanded (SCI-EXPANDED)
SC Neurosciences & Neurology; Pharmacology & Pharmacy; Psychiatry
GA EU7TW
UT WOS:000401238600008
PM 28102228
OA Green Published, hybrid
DA 2022-12-12
ER

PT J
AU Wang, TT
   Zhang, TL
   Sun, LJ
   Li, WW
   Zhang, C
   Yu, L
   Guan, YJ
AF Wang, Tingting
   Zhang, Tianliang
   Sun, Lijuan
   Li, Wanwei
   Zhang, Can
   Yu, Li
   Guan, Yingjun
TI Gestational B-vitamin supplementation alleviates PM2.5-induced
   autism-like behavior and hippocampal neurodevelopmental impairment in
   mice offspring
SO ECOTOXICOLOGY AND ENVIRONMENTAL SAFETY
LA English
DT Article
DE PM2.5; B-vitamin; Neurodevelopmental impairments; Autism-like behavior;
   Neuroinflammation; Hippocampal neurogenesis
ID SPECTRUM DISORDER; SYNAPTIC PLASTICITY; PARTICULATE MATTER; PM2.5
   EXPOSURE; FOLIC-ACID; RISK; ASSOCIATION; ABNORMALITIES; INTERVENTION;
   NEUROGENESIS
AB Gestational exposure to PM2.5 is a worldwide environmental issue associated with long-lasting behavior abnormalities and neurodevelopmental impairments in the hippocampus of offspring. PM2.5 may induce hippo campus injury and lead to autism-like behavior such as social communication deficits and stereotyped repetitive behavior in children through neuroinflanunation and neurodegeneration. Here, we investigated the preventive effect of B-vitamin on PM2.5-induced deleterious effects by focusing on anti-inflammation, antioxidant, synaptic remodeling and neurodevelopment. Pregnant mice were randomly divided into three groups including control group (mice subject to PBS only), model group (mice subject to both 30 mu L PM2.5 of 3.456 mu g/mu L and 10 mL/(kg.d) PBS), and intervention group (mice subject to both 30 mu L PM2.5 of 3.456 mu g/mu L and 10 mL/(kg.d) B vitamin supplementation (folic acid, vitamin B6 and vitamin B12 with concentrations at 0.06, 1.14 and 0.02 mg/mL, respectively)). In the current study B-vitamin significantly alleviated neurobehavioral impairment reflected in reduced social communication disorders, stereotyped repetitive behavior, along with learning and spatial memory impairment in PM2.5-stimulated mice offspring. Next, B-vitamin corrected synaptic loss and reduced mitochondrial damage in hippocampus of mice offspring, demonstrated by normalized synapse quantity, synaptic cleft, postsynaptic density (PSD) thickness and length of synaptic active area. Furthermore, significantly down-regulated expression of pro-inflammatory cytokines including NF-kappa B, TNF-alpha and IL-1 beta, and lipid peroxidation were found. We observed elevated levels of oxidant-related genes (SOD, GSH and GSH-Px). Moreover, decreased cleaved caspase-3 and TUNEL-positive cells suggested inhibited PM2.5-induced apoptosis by B-vitamin. Furthermore, B-vitamin increased neurogenesis by increasing EdU-positive cells in the subgranular zone (SGZ) of offspring. Collectively, our results suggest that B-vitamin supplementation exerts preventive effect on autism-like behavior and neurodevelopmental impairment in hippocampus of mice offspring gestationally exposed to PM2.5, to which alleviated mitochondrial damage, increased anti-inflammatory and antioxidant capacity and synaptic efficiency, reduced neuronal apoptosis and improved hippocampal neurogenesis may contribute.
C1 [Wang, Tingting; Sun, Lijuan; Yu, Li; Guan, Yingjun] Weifang Med Univ, Dept Histol & Embryol, Neurol Disorders & Regenerat Repair Lab Shandong, Weifang, Peoples R China.
   [Zhang, Tianliang] Weifang Med Univ, Expt Ctr Med Res, Weifang, Peoples R China.
   [Li, Wanwei] Weifang Med Univ, Sch Publ Hlth & Management, Weifang, Peoples R China.
   [Zhang, Can] Massachusetts Gen Hosp, McCance Ctr Brain Hlth, MassGen Inst Neurodegenerat Dis, Genet & Aging Res Unit,Dept Neurol, Charlestown, MA USA.
   [Zhang, Can] Harvard Med Sch, Charlestown, MA USA.
C3 Weifang Medical University; Weifang Medical University; Weifang Medical
   University; Harvard University; Massachusetts General Hospital
RP Yu, L; Guan, YJ (corresponding author), Weifang Med Univ, Dept Histol & Embryol, Neurol Disorders & Regenerat Repair Lab Shandong, Weifang, Peoples R China.
EM yulidr@126.com; guanyj@wfmc.edu.cn
RI wang, tingting/AAK-2640-2020
FU Shandong Provincial Natural Science Foundation, China [ZR2018MC012,
   ZR2015HL099]; neurologic disorders and regenerative repair lab; "13th
   Five-Year Plan"key lab of Shandong higher education
FX This study was supported by Shandong Provincial Natural Science
   Foundation, China (Grant No. ZR2018MC012, ZR2015HL099), neurologic
   disorders and regenerative repair lab and "13th Five-Year Plan"key lab
   of Shandong higher education.
CR Abookasis D, 2018, J BIOPHOTONICS, V11, DOI 10.1002/jbio.201600322
   Alfawaz H, 2018, J MOL NEUROSCI, V66, P403, DOI 10.1007/s12031-018-1186-z
   Allen JL, 2013, ENVIRON HEALTH PERSP, V121, P32, DOI [10.1289/ehp.1205505, 10.1289/ehp.121-a32]
   Bhattacharjee A, 2016, BIOMED PHARMACOTHER, V84, P1727, DOI 10.1016/j.biopha.2016.10.079
   Bjorklund G, 2019, J MOL NEUROSCI, V67, P373, DOI 10.1007/s12031-018-1237-5
   Braden BB, 2017, AUTISM RES, V10, P1945, DOI 10.1002/aur.1842
   Cai YL, 2019, FRONT CELL NEUROSCI, V13, DOI 10.3389/fncel.2019.00213
   Chao MW, 2017, ENVIRON TOXICOL, V32, P1412, DOI 10.1002/tox.22335
   Chen XM, 2015, J NEUROSCI, V35, P339, DOI 10.1523/JNEUROSCI.2478-14.2015
   Cianciulli A, 2016, MEDIAT INFLAMM, V2016, DOI 10.1155/2016/5240127
   Cope EC, 2016, ENEURO, V3, DOI 10.1523/ENEURO.0196-16.2016
   Cory-Slechta DA, 2018, NEUROTOXICOLOGY, V69, P217, DOI 10.1016/j.neuro.2017.12.003
   Degnan PH, 2014, CELL METAB, V20, P769, DOI 10.1016/j.cmet.2014.10.002
   Douaud G, 2013, P NATL ACAD SCI USA, V110, P9523, DOI 10.1073/pnas.1301816110
   Fu PF, 2019, SCI TOTAL ENVIRON, V655, P1240, DOI 10.1016/j.scitotenv.2018.11.218
   Gilbert J, 2017, FRONT CELL NEUROSCI, V11, DOI 10.3389/fncel.2017.00359
   Goodrich AJ, 2018, AUTISM RES, V11, P69, DOI 10.1002/aur.1885
   Guo YF, 2018, ENVIRON POLLUT, V237, P961, DOI 10.1016/j.envpol.2017.10.134
   Guxens M, 2018, BIOL PSYCHIAT, V84, P295, DOI 10.1016/j.biopsych.2018.01.016
   Hall JM, 2018, FRONT NEUROSCI-SWITZ, V12, DOI 10.3389/fnins.2018.00773
   Hansel C, 2019, NEUROSCI LETT, V688, P58, DOI 10.1016/j.neulet.2018.02.003
   Hollis F, 2017, CURR OPIN NEUROBIOL, V45, P178, DOI 10.1016/j.conb.2017.05.018
   Hsiao EY, 2013, CELL, V155, P1451, DOI 10.1016/j.cell.2013.11.024
   Kemse NG, 2016, PROSTAG LEUKOTR ESS, V104, P25, DOI 10.1016/j.plefa.2015.11.003
   Kern JK, 2016, FRONT CELL NEUROSCI, V9, DOI 10.3389/fncel.2015.00519
   Kim S, 2017, NATURE, V549, P528, DOI 10.1038/nature23910
   Lammert CR, 2018, J IMMUNOL, V201, P845, DOI 10.4049/jimmunol.1701755
   Levine SZ, 2018, JAMA PSYCHIAT, V75, P176, DOI 10.1001/jamapsychiatry.2017.4050
   Li B, 2018, CHEMOSPHERE, V190, P124, DOI 10.1016/j.chemosphere.2017.09.098
   Liu XD, 2017, ONCOTARGET, V8, P98567, DOI 10.18632/oncotarget.21637
   Mansvelder HD, 2019, CURR OPIN NEUROBIOL, V54, P186, DOI 10.1016/j.conb.2018.06.013
   Mitral S, 2017, PROG NEURO-PSYCHOPH, V78, P1, DOI 10.1016/j.pnpbp.2017.05.005
   Murakami K, 2010, BRIT J NUTR, V104, P757, DOI 10.1017/S0007114510001005
   Mutlu EA, 2018, ENVIRON POLLUT, V240, P817, DOI 10.1016/j.envpol.2018.04.130
   Nam SM, 2017, NEUROCHEM RES, V42, P3149, DOI 10.1007/s11064-017-2353-2
   Piao MJ, 2018, ARCH TOXICOL, V92, P2077, DOI 10.1007/s00204-018-2197-9
   Roberts AL, 2013, ENVIRON HEALTH PERSP, V121, P978, DOI 10.1289/ehp.1206187
   Schmidt RJ, 2011, EPIDEMIOLOGY, V22, P476, DOI 10.1097/EDE.0b013e31821d0e30
   Sepehri A, 2019, APPL WATER SCI, V9, DOI 10.1007/s13201-019-1017-6
   Sorrells SF, 2018, NATURE, V555, P377, DOI 10.1038/nature25975
   Talbott EO, 2015, ENVIRON RES, V140, P414, DOI 10.1016/j.envres.2015.04.021
   Teng CF, 2016, BIRTH DEFECTS RES C, V108, P196, DOI 10.1002/bdrc.21136
   Tripathi M, 2016, CELL DEATH DIS, V7, DOI 10.1038/cddis.2016.374
   Truchet B, 2002, HIPPOCAMPUS, V12, P600, DOI 10.1002/hipo.10097
   Wang WJ, 2018, PART FIBRE TOXICOL, V15, DOI 10.1186/s12989-018-0252-6
   Wang XY, 2018, MOL NEUROBIOL, V55, P2676, DOI 10.1007/s12035-017-0534-2
   Xu MX, 2016, FREE RADICAL BIO MED, V99, P259, DOI 10.1016/j.freeradbiomed.2016.08.021
   Yim YS, 2017, NATURE, V549, P482, DOI 10.1038/nature23909
   Zhang MX, 2018, SCI REP-UK, V8, DOI 10.1038/s41598-018-32219-2
   Zhang PP, 2016, J BIOL CHEM, V291, P24517, DOI 10.1074/jbc.M116.743815
   Zhang TL, 2018, INT J MOL SCI, V19, DOI 10.3390/ijms19010257
   Zheng XR, 2019, FRONT NEUROSCI-SWITZ, V12, DOI 10.3389/fnins.2018.01000
   Zhong J, 2017, SCI REP-UK, V7, DOI 10.1038/srep45322
   Zhong J, 2017, P NATL ACAD SCI USA, V114, P3503, DOI 10.1073/pnas.1618545114
NR 54
TC 19
Z9 20
U1 3
U2 28
PU ACADEMIC PRESS INC ELSEVIER SCIENCE
PI SAN DIEGO
PA 525 B ST, STE 1900, SAN DIEGO, CA 92101-4495 USA
SN 0147-6513
EI 1090-2414
J9 ECOTOX ENVIRON SAFE
JI Ecotox. Environ. Safe.
PD DEC 15
PY 2019
VL 185
AR 109686
DI 10.1016/j.ecoenv.2019.109686
PG 14
WC Environmental Sciences; Toxicology
WE Science Citation Index Expanded (SCI-EXPANDED)
SC Environmental Sciences & Ecology; Toxicology
GA JF2MC
UT WOS:000491218500036
PM 31546205
OA hybrid
DA 2022-12-12
ER

PT J
AU Barcik, W
   Chiacchierini, G
   Bimpisidis, Z
   Papaleo, F
AF Barcik, Weronika
   Chiacchierini, Giulia
   Bimpisidis, Zisis
   Papaleo, Francesco
TI Immunology and microbiology: how do they affect social cognition and
   emotion recognition?
SO CURRENT OPINION IN IMMUNOLOGY
LA English
DT Review
ID ALLEVIATES BEHAVIORAL DEFICITS; INHIBITS MICROGLIAL ACTIVATION;
   BLOOD-BRAIN-BARRIER; FACIAL EXPRESSIONS; SYNAPTIC DEFICITS; AUTISM; GUT;
   SYSTEM; CNS; NEUROINFLAMMATION
AB Social interactions profoundly influence animals' life. The quality of social interactions and many everyday life decisions are determined by a proper perception, processing and reaction to others' emotions. Notably, alterations in these social processes characterize a number of neurodevelopmental disorders, including autism spectrum disorders and schizophrenia. Increasing evidences support an implication of immune system vulnerability and inflammatory processes in disparate behavioral functions and the aforementioned neurodevelopmental disorders. In this review, we show a possible unifying view on how immune responses, within and outside the brain, and the communication between the immune system and brain responses might influence emotion recognition and related social responses. In particular, we highlight the importance of combining genetics, immunology and microbiology factors in understanding social behaviors. We underline the importance of better disentangling the whole machinery between brain-immune system interactions to better address the complexity of social processes.
C1 [Barcik, Weronika; Chiacchierini, Giulia; Bimpisidis, Zisis; Papaleo, Francesco] Ist Italiano Tecnol, Genet Cognit Lab, Neurosci Area, Genoa, Italy.
   [Papaleo, Francesco] IRCCS, Fdn CaGranda Osped Maggiore Policlin, Milan, Italy.
C3 Istituto Italiano di Tecnologia - IIT; IRCCS Ca Granda Ospedale Maggiore
   Policlinico
RP Papaleo, F (corresponding author), Ist Italiano Tecnol, Genet Cognit Lab, Neurosci Area, Genoa, Italy.; Papaleo, F (corresponding author), IRCCS, Fdn CaGranda Osped Maggiore Policlin, Milan, Italy.
EM francesco.papaleo@iit.it
RI Bimpisidis, Zisis/CAF-2303-2022
OI Bimpisidis, Zisis/0000-0002-8819-7957; Papaleo,
   Francesco/0000-0002-6326-0657; Chiacchierini,
   Giulia/0000-0002-3073-1942; Barcik, Weronika/0000-0001-8580-9690
FU Istituto Italiano di Tecnologia; Ministero della Salute italiano
   [GR-2016-02362413]; Fondazione Telethon Italia [GGP19103]
FX This work was supported by funding from the Istituto Italiano di
   Tecnologia, the Ministero della Salute italiano (project
   GR-2016-02362413) , and Fondazione Telethon Italia (project GGP19103) to
   FP.
CR Aatsinki AK., 2020, EMOTION
   Adolphs Ralph, 2002, Behav Cogn Neurosci Rev, V1, P21, DOI 10.1177/1534582302001001003
   Albuquerque N, 2016, BIOL LETTERS, V12, DOI 10.1098/rsbl.2015.0883
   Amodeo DA, 2019, NEUROBIOL DIS, V125, P211, DOI 10.1016/j.nbd.2019.01.025
   Bailey MT, 2011, BRAIN BEHAV IMMUN, V25, P397, DOI 10.1016/j.bbi.2010.10.023
   Balter LJT, 2018, BRAIN BEHAV IMMUN, V73, P216, DOI 10.1016/j.bbi.2018.05.006
   Barcik W, 2020, IMMUNITY, V52, P241, DOI 10.1016/j.immuni.2020.01.007
   Barcik W, 2019, ALLERGY, V74, P899, DOI 10.1111/all.13709
   Barcik W, 2017, CURR OPIN IMMUNOL, V48, P108, DOI 10.1016/j.coi.2017.08.011
   Barcik W, 2016, J ALLERGY CLIN IMMUN, V138, P1491, DOI 10.1016/j.jaci.2016.05.049
   Bentea E, 2021, MOL PSYCHIATR, V26, P4754, DOI 10.1038/s41380-020-0751-3
   Bercik P, 2011, GASTROENTEROLOGY, V141, P599, DOI 10.1053/j.gastro.2011.04.052
   Blanke ES, 2019, PROG BRAIN RES, V247, P305, DOI 10.1016/bs.pbr.2019.02.002
   Bravo JA, 2011, P NATL ACAD SCI USA, V108, P16050, DOI 10.1073/pnas.1102999108
   Brito IL, 2019, NAT MICROBIOL, V4, P964, DOI 10.1038/s41564-019-0409-6
   Buffington SA, 2016, CELL, V165, P1762, DOI 10.1016/j.cell.2016.06.001
   Cagnin A, 2001, LANCET, V358, P461, DOI 10.1016/S0140-6736(01)05625-2
   Cai HQ, 2020, MOL PSYCHIATR, V25, P761, DOI 10.1038/s41380-018-0235-x
   Chaidez V, 2014, J AUTISM DEV DISORD, V44, P1117, DOI 10.1007/s10803-013-1973-x
   Chen Z., 2020, EMOTION
   Choi GB, 2016, SCIENCE, V351, P933, DOI 10.1126/science.aad0314
   Clark SM, 2018, EUR J NEUROSCI, V47, P968, DOI 10.1111/ejn.13860
   Clark SM, 2015, BEHAV BRAIN RES, V278, P74, DOI 10.1016/j.bbr.2014.09.030
   Cronk JC, 2018, J EXP MED, V215, P1627, DOI 10.1084/jem.20180247
   Cryan JF, 2019, PHYSIOL REV, V99, P1877, DOI 10.1152/physrev.00018.2018
   CSERR HF, 1992, IMMUNOL TODAY, V13, P507, DOI 10.1016/0167-5699(92)90027-5
   de Lima KA, 2020, ANNU REV IMMUNOL, V38, P597, DOI 10.1146/annurev-immunol-102319-103410
   de Suduiraut IG, 2021, EUR J NEUROSCI, V53, P2973, DOI 10.1111/ejn.14892
   Desbonnet L, 2014, MOL PSYCHIATR, V19, P146, DOI 10.1038/mp.2013.65
   Dietz AG, 2020, LANCET PSYCHIAT, V7, P272, DOI 10.1016/S2215-0366(19)30302-5
   DiStasio MM, 2019, ANN NEUROL, V86, P885, DOI 10.1002/ana.25610
   Elmore MRP, 2014, NEURON, V82, P380, DOI 10.1016/j.neuron.2014.02.040
   Erblich B, 2011, PLOS ONE, V6, DOI 10.1371/journal.pone.0026317
   Farroni T, 2007, EUR J DEV PSYCHOL, V4, P2, DOI 10.1080/17405620601046832
   Ferretti V, 2019, CURR BIOL, V29, P1938, DOI 10.1016/j.cub.2019.04.070
   Ferretti V, 2019, GENES BRAIN BEHAV, V18, DOI 10.1111/gbb.12544
   Fett AKJ, 2011, NEUROSCI BIOBEHAV R, V35, P573, DOI 10.1016/j.neubiorev.2010.07.001
   Giovannoni F, 2020, TRENDS IMMUNOL, V41, P805, DOI 10.1016/j.it.2020.07.007
   Giovanoli S, 2016, BRAIN BEHAV IMMUN, V55, P25, DOI 10.1016/j.bbi.2015.09.015
   Green DR, 2016, CELL DEATH DIFFER, V23, P915, DOI 10.1038/cdd.2015.172
   Han B, 2017, CELL, V169, P1249, DOI 10.1016/j.cell.2017.05.036
   Haruwaka K, 2019, NAT COMMUN, V10, DOI 10.1038/s41467-019-13812-z
   Heo Y, 2011, PLOS ONE, V6, DOI 10.1371/journal.pone.0020912
   Heym N, 2019, PSYCHOPHARMACOLOGY, V236, P1459, DOI 10.1007/s00213-019-05230-2
   Ho MWR, 2020, SCI REP-UK, V10, DOI 10.1038/s41598-020-61310-w
   Huang MW, 2018, THERANOSTICS, V8, P4781, DOI 10.7150/thno.25189
   Ikawa D, 2017, BRAIN BEHAV IMMUN, V61, P375, DOI 10.1016/j.bbi.2017.01.003
   Ikezu S, 2021, MOL PSYCHIATR, V26, P1808, DOI 10.1038/s41380-020-0671-2
   Inagaki TK, 2015, BRAIN BEHAV IMMUN, V44, P247, DOI 10.1016/j.bbi.2014.10.006
   Inagaki TK, 2012, NEUROIMAGE, V59, P3222, DOI 10.1016/j.neuroimage.2011.10.090
   Israelashvili J, 2020, COGNITION EMOTION, V34, P1112, DOI 10.1080/02699931.2020.1724893
   Jimenez-Blasco D, 2020, NATURE, V583, P603, DOI 10.1038/s41586-020-2470-y
   Kana V, 2019, J EXP MED, V216, P2265, DOI 10.1084/jem.20182037
   Kato TA, 2012, PLOS ONE, V7, DOI 10.1371/journal.pone.0040461
   Kennedy DP, 2012, NEUROPSYCHOLOGIA, V50, P3313, DOI 10.1016/j.neuropsychologia.2012.09.038
   Kopec AM, 2018, NAT COMMUN, V9, DOI 10.1038/s41467-018-06118-z
   Kullmann JS, 2014, SOC COGN AFFECT NEUR, V9, P786, DOI 10.1093/scan/nst049
   Lancaster K, 2007, BEHAV BRAIN RES, V176, P141, DOI 10.1016/j.bbr.2006.06.013
   Lefter R, 2020, MEDICINA-LITHUANIA, V56, DOI 10.3390/medicina56010011
   Li L, 2016, NEUROGASTROENT MOTIL, V28, P1233, DOI 10.1111/nmo.12822
   Li QY, 2018, NAT REV IMMUNOL, V18, P225, DOI 10.1038/nri.2017.125
   Liu SM, 2019, SCI REP-UK, V9, DOI 10.1038/s41598-018-36430-z
   London A, 2013, FRONT CELL NEUROSCI, V7, DOI 10.3389/fncel.2013.00034
   Louveau A, 2018, NAT NEUROSCI, V21, P1380, DOI 10.1038/s41593-018-0227-9
   Louyeau A, 2015, TRENDS IMMUNOL, V36, P569, DOI 10.1016/j.it.2015.08.006
   Luk B, 2018, PLOS ONE, V13, DOI 10.1371/journal.pone.0196510
   MASON DW, 1986, NEUROSCIENCE, V19, P685, DOI 10.1016/0306-4522(86)90292-7
   Matta SM, 2019, BRAIN BEHAV IMMUN, V79, P75, DOI 10.1016/j.bbi.2019.04.037
   McGill BE, 2018, J NEUROSCI, V38, P200, DOI 10.1523/JNEUROSCI.0936-17.2017
   Mecca C, 2018, INT J MOL SCI, V19, DOI 10.3390/ijms19010318
   Mei YY, 2018, FRONT PSYCHIATRY, V9, DOI 10.3389/fpsyt.2018.00544
   Michalovich D, 2019, NAT COMMUN, V10, DOI 10.1038/s41467-019-13751-9
   Mocsai A, 2013, J EXP MED, V210, P1283, DOI 10.1084/jem.20122220
   Moieni M, 2015, BRAIN BEHAV IMMUN, V48, P132, DOI 10.1016/j.bbi.2015.03.002
   Nakagawa Y, 2016, J PHARMACOL EXP THER, V358, P504, DOI 10.1124/jpet.116.234476
   Owens T, 2020, SCAND J IMMUNOL, V92, DOI 10.1111/sji.12963
   Pajarillo E, 2019, NEUROPHARMACOLOGY, V161, DOI 10.1016/j.neuropharm.2019.03.002
   Parr LA, 1998, J COGNITIVE NEUROSCI, V10, P615, DOI 10.1162/089892998563013
   Prinz M, 2017, NAT NEUROSCI, V20, P136, DOI 10.1038/nn.4475
   Rattazzi L, 2013, TRANSL PSYCHIAT, V3, DOI 10.1038/tp.2013.54
   Reed MD, 2020, NATURE, V577, P249, DOI 10.1038/s41586-019-1843-6
   Rock RB, 2004, CLIN MICROBIOL REV, V17, P942, DOI 10.1128/CMR.17.4.942-964.2004
   Roduit C, 2019, ALLERGY, V74, P799, DOI 10.1111/all.13660
   Schaller M, 2011, PHILOS T R SOC B, V366, P3418, DOI 10.1098/rstb.2011.0029
   Scheggia D, 2020, NAT NEUROSCI, V23, P47, DOI 10.1038/s41593-019-0551-8
   Schirmer A, 2017, TRENDS COGN SCI, V21, P216, DOI 10.1016/j.tics.2017.01.001
   Schwartz M, 2014, NEUROSCIENTIST, V20, P343, DOI 10.1177/1073858413516799
   Schwartz M, 2014, EMBO J, V33, P7, DOI 10.1002/embj.201386609
   Schwarz JM, 2012, J NEUROCHEM, V120, P948, DOI 10.1111/j.1471-4159.2011.07630.x
   Silva YP, 2020, FRONT ENDOCRINOL, V11, DOI 10.3389/fendo.2020.00025
   Sochocka M, 2017, MOL NEUROBIOL, V54, P8071, DOI 10.1007/s12035-016-0297-1
   Stein DJ, 2017, FRONT BEHAV NEUROSCI, V11, DOI 10.3389/fnbeh.2017.00207
   Stilling RM, 2014, FRONT CELL INFECT MI, V4, DOI 10.3389/fcimb.2014.00147
   Strandwitz P, 2019, NAT MICROBIOL, V4, P396, DOI 10.1038/s41564-018-0307-3
   Sumi N, 2010, CELL MOL NEUROBIOL, V30, P247, DOI 10.1007/s10571-009-9446-7
   Suzuki K, 2013, JAMA PSYCHIAT, V70, P49, DOI 10.1001/jamapsychiatry.2013.272
   Takarada-Iemata M, 2021, NEUROSCI LETT, V743, DOI 10.1016/j.neulet.2020.135563
   Talukdar PM, 2020, MOL NEUROBIOL, V57, P4345, DOI 10.1007/s12035-020-02028-8
   Tate AJ, 2006, PHILOS T R SOC B, V361, P2155, DOI 10.1098/rstb.2006.1937
   Thurgur H, 2019, NEUROSCIENCE, V405, P55, DOI 10.1016/j.neuroscience.2018.06.046
   Tillisch K, 2017, PSYCHOSOM MED, V79, P905, DOI 10.1097/PSY.0000000000000493
   Tillisch K, 2013, GASTROENTEROLOGY, V144, P1394, DOI 10.1053/j.gastro.2013.02.043
   Ursell LK, 2012, NUTR REV, V70, pS38, DOI 10.1111/j.1753-4887.2012.00493.x
   Vargas DL, 2005, ANN NEUROL, V57, P67, DOI 10.1002/ana.20315
   Verkhratsky A, 2016, NEUROBIOL DIS, V85, P254, DOI 10.1016/j.nbd.2015.03.025
   Visser M, 2020, FRONT PSYCHOL, V11, DOI 10.3389/fpsyg.2020.00139
   Walker AW, 2015, MICROBIOME, V3, DOI 10.1186/s40168-015-0087-4
   Wang CY, 2015, PSYCHIAT CLIN NEUROS, V69, P448, DOI 10.1111/pcn.12290
   Wang XC, 2018, INT IMMUNOPHARMACOL, V58, P1, DOI 10.1016/j.intimp.2018.03.003
   Watabe Motoki, 2012, Psychopharmacology (Berl), V220, P551, DOI 10.1007/s00213-011-2509-8
   Wathan J, 2014, CURR BIOL, V24, pR677, DOI 10.1016/j.cub.2014.06.023
   Windrem MS, 2017, CELL STEM CELL, V21, P195, DOI 10.1016/j.stem.2017.06.012
   Wong H, 2018, EXP NEUROL, V299, P228, DOI 10.1016/j.expneurol.2017.04.010
   Xia M, 2016, SCHIZOPHR RES, V176, P72, DOI 10.1016/j.schres.2014.10.044
   Xu MY, 2019, FRONT PSYCHIATRY, V10, DOI 10.3389/fpsyt.2019.00473
   Yamawaki Y, 2018, BRAIN RES, V1680, P13, DOI 10.1016/j.brainres.2017.12.004
   YONK LJ, 1990, IMMUNOL LETT, V25, P341, DOI 10.1016/0165-2478(90)90205-5
   Zeidan-Chulia F, 2014, NEUROSCI BIOBEHAV R, V38, P160, DOI 10.1016/j.neubiorev.2013.11.008
   Zhan Y, 2014, NAT NEUROSCI, V17, P400, DOI 10.1038/nn.3641
   Zhao YZ, 2020, CURR OPIN CARDIOL, V35, P207, DOI 10.1097/HCO.0000000000000720
   Zheng DP, 2020, CELL RES, V30, P492, DOI 10.1038/s41422-020-0332-7
   Zhou H, 2020, FRONT INTEGR NEUROSC, V14, DOI 10.3389/fnint.2020.551676
   Zhu F, 2014, NEUROSCIENCE, V266, P275, DOI 10.1016/j.neuroscience.2014.01.021
   Zhu FR, 2014, PSYCHIAT RES, V219, P680, DOI 10.1016/j.psychres.2014.06.046
   Zhu FR, 2014, PLOS ONE, V9, DOI 10.1371/journal.pone.0093966
NR 125
TC 1
Z9 1
U1 1
U2 5
PU CURRENT BIOLOGY LTD
PI LONDON
PA 84 THEOBALDS RD, LONDON WC1X 8RR, ENGLAND
SN 0952-7915
EI 1879-0372
J9 CURR OPIN IMMUNOL
JI Curr. Opin. Immunol.
PD AUG
PY 2021
VL 71
SI SI
BP 46
EP 54
DI 10.1016/j.coi.2021.05.001
PG 9
WC Immunology
WE Science Citation Index Expanded (SCI-EXPANDED); Social Science Citation Index (SSCI)
SC Immunology
GA UO5XB
UT WOS:000694767300009
PM 34058687
DA 2022-12-12
ER

PT J
AU Pacey, LKK
   Guan, SH
   Tharmalingam, S
   Thomsen, C
   Hampson, DR
AF Pacey, Laura K. K.
   Guan, Sihui
   Tharmalingam, Sujeenthar
   Thomsen, Christian
   Hampson, David R.
TI Persistent astrocyte activation in the fragile X mouse cerebellum
SO BRAIN AND BEHAVIOR
LA English
DT Article
DE Astrogliosis; autism; FMRP; GFAP; LIF; myelin; oligodendrocyte precursor
   cells; S100B; TNFR2
ID MENTAL-RETARDATION PROTEIN; NITRIC-OXIDE SYNTHASE; REACTIVE ASTROCYTES;
   DEVELOPING BRAIN; EXPRESSION; FMRP; AUTISM; MODEL; MYELINATION;
   MATURATION
AB Background: Fragile X Syndrome, the most common single gene cause of autism, results from loss of the RNA-binding protein FMRP. Although FMRP is highly expressed in neurons, it has also recently been identified in glia. It has been postulated that in the absence of FMRP, abnormal function of non-neuronal cells may contribute to the pathogenesis of the disorder. We previously demonstrated reduced numbers of oligodendrocyte precursor cells and delayed myelination in the cerebellum of fragile X (Fmr1) knockout mice. Methods: We used quantitative western blotting and immunocytochemistry to examine the status of astrocytes and microglia in the cerebellum of Fmr1 mice during development and in adulthood. Results: We report increased expression of the astrocyte marker GFAP in the cerebellum of Fmr1 mice starting in the second postnatal week and persisting in to adulthood. At 2weeks postnatal, expression of Tumor Necrosis Factor Receptor 2 (TNFR2) and Leukemia Inhibitory Factor (LIF) were elevated in the Fmr1 KO cerebellum. In adults, expression of TNFR2 and the glial marker S100 were also elevated in Fmr1 knockouts, but LIF expression was not different from wild-type mice. We found no evidence of microglial activation or neuroinflammation at any age examined. Conclusions: These findings demonstrate an atypical pattern of astrogliosis in the absence of microglial activation in Fmr1 knockout mouse cerebellum. Enhanced TNFR2 and LIF expression in young mice suggests that changes in the expression of astrocytic proteins may be an attempt to compensate for delayed myelination in the developing cerebellum of Fmr1 mice.
C1 [Pacey, Laura K. K.; Guan, Sihui; Tharmalingam, Sujeenthar; Hampson, David R.] Univ Toronto, Leslie Dan Fac Pharm, Dept Pharmaceut Sci, Toronto, ON M5S 3M2, Canada.
   [Thomsen, Christian] Lundbeck Res USA, Dept Neuroinflammat, Paramus, NJ 07652 USA.
   [Hampson, David R.] Univ Toronto, Fac Med, Dept Pharmacol, Toronto, ON M5S 3M2, Canada.
C3 University of Toronto; University of Toronto
RP Hampson, DR (corresponding author), Univ Toronto, 144 Coll St, Toronto, ON M5S 3M2, Canada.
EM d.hampson@utoronto.ca
FU Fragile X Research Foundation of Canada; Lundbeck Research USA; Canadian
   Institutes for Health Research
FX This work was funded by the Fragile X Research Foundation of Canada,
   Lundbeck Research USA, and the Canadian Institutes for Health Research.
CR Adusei DC, 2010, NEUROPHARMACOLOGY, V59, P167, DOI 10.1016/j.neuropharm.2010.05.002
   Ascano M, 2012, NATURE, V492, P382, DOI 10.1038/nature11737
   Ashwood P, 2011, BRAIN BEHAV IMMUN, V25, P40, DOI 10.1016/j.bbi.2010.08.003
   Ashwood P, 2010, BRAIN BEHAV IMMUN, V24, P898, DOI 10.1016/j.bbi.2010.01.008
   Bagni C, 2013, AM J MED GENET A, V161, P2809, DOI 10.1002/ajmg.a.36241
   Bal-Price A, 2001, J NEUROSCI, V21, P6480
   Bilousova TV, 2009, J MED GENET, V46, P94, DOI 10.1136/jmg.2008.061796
   Callan MA, 2012, BRAIN RES, V1462, P151, DOI 10.1016/j.brainres.2012.03.042
   Cao ZY, 2013, J BIOL CHEM, V288, P13831, DOI 10.1074/jbc.M112.441055
   Carbone DL, 2008, BRAIN RES, V1217, P1, DOI 10.1016/j.brainres.2008.03.093
   Careaga M, 2014, J NEUROINFLAMM, V11, DOI 10.1186/1742-2094-11-110
   Catania MV, 2003, NEUROCHEM RES, V28, P607
   Darnell JC, 2011, CELL, V146, P247, DOI 10.1016/j.cell.2011.06.013
   Edmonson C, 2014, MOL AUTISM, V5, DOI 10.1186/2040-2392-5-3
   Fischer R, 2014, GLIA, V62, P272, DOI 10.1002/glia.22605
   Fischer R, 2011, PLOS ONE, V6, DOI 10.1371/journal.pone.0027621
   Forbes-Lorman RM, 2014, BRAIN RES, V1543, P151, DOI 10.1016/j.brainres.2013.11.011
   Gholizadeh S, 2015, BRAIN RES, V1596, P22, DOI 10.1016/j.brainres.2014.11.023
   Giampetruzzi A, 2013, MOL CELL NEUROSCI, V56, P333, DOI 10.1016/j.mcn.2013.07.009
   Gkogkas CG, 2014, CELL REP, V9, P1742, DOI 10.1016/j.celrep.2014.10.064
   Goines P, 2010, CURR OPIN NEUROL, V23, P111, DOI 10.1097/WCO.0b013e3283373514
   Gross C, 2010, J NEUROSCI, V30, P10624, DOI 10.1523/JNEUROSCI.0402-10.2010
   Hagerman R, 2010, MOL AUTISM, V1, DOI 10.1186/2040-2392-1-12
   Hampson DR, 2012, CLIN PHARMACOL THER, V91, P189, DOI 10.1038/clpt.2011.245
   Higashimori H, 2013, HUM MOL GENET, V22, P2041, DOI 10.1093/hmg/ddt055
   Ishibashi T, 2006, NEURON, V49, P823, DOI 10.1016/j.neuron.2006.02.006
   Jacobs S, 2010, BMC NEUROSCI, V11, DOI 10.1186/1471-2202-11-132
   Jacobs S, 2010, J NEUROSCI, V30, P4508, DOI 10.1523/JNEUROSCI.5027-09.2010
   Lee YB, 2000, BRAIN RES, V864, P220, DOI 10.1016/S0006-8993(00)02180-6
   Li XH, 2009, J NEUROIMMUNOL, V207, P111, DOI 10.1016/j.jneuroim.2008.12.002
   Liedtke W, 1996, NEURON, V17, P607, DOI 10.1016/S0896-6273(00)80194-4
   Luth HJ, 2001, BRAIN RES, V913, P57, DOI 10.1016/S0006-8993(01)02758-5
   Molofsky AV, 2012, GENE DEV, V26, P891, DOI 10.1101/gad.188326.112
   Naude PJW, 2011, FEBS J, V278, P888, DOI 10.1111/j.1742-4658.2011.08017.x
   Noble LJ, 2002, J NEUROSCI, V22, P7526
   Onore Charity, 2012, Autism Res Treat, V2012, P205362, DOI 10.1155/2012/205362
   Pacey LKK, 2007, GLIA, V55, P1601, DOI 10.1002/glia.20573
   Pacey LKK, 2013, HUM MOL GENET, V22, P3920, DOI 10.1093/hmg/ddt246
   Pekny M, 2014, PHYSIOL REV, V94, P1077, DOI 10.1152/physrev.00041.2013
   Pekny M, 2014, NEUROSCI LETT, V565, P30, DOI 10.1016/j.neulet.2013.12.071
   Sethna F, 2014, NEUROCHEM RES, V39, P1016, DOI 10.1007/s11064-013-1229-3
   Sidhu H, 2014, J NEUROSCI, V34, P9867, DOI 10.1523/JNEUROSCI.1162-14.2014
   SIMAN R, 1989, NEURON, V3, P275, DOI 10.1016/0896-6273(89)90252-3
   Tessier CR, 2011, NEUROBIOL DIS, V41, P147, DOI 10.1016/j.nbd.2010.09.002
   Vargas DL, 2005, ANN NEUROL, V57, P67, DOI 10.1002/ana.20315
   Wang HP, 2004, HUM MOL GENET, V13, P79, DOI 10.1093/hmg/ddh009
   Wang J, 2013, BIOMED RES INT, V2013, DOI 10.1155/2013/821310
   Westmark CJ, 2011, PLOS ONE, V6, DOI 10.1371/journal.pone.0026549
   Yang Q, 2012, PLOS GENET, V8, DOI 10.1371/journal.pgen.1003172
   Yuskaitis CJ, 2010, BBA-MOL BASIS DIS, V1802, P1006, DOI 10.1016/j.bbadis.2010.06.015
NR 50
TC 26
Z9 27
U1 0
U2 8
PU JOHN WILEY & SONS INC
PI HOBOKEN
PA 111 RIVER ST, HOBOKEN, NJ 07030 USA
SN 2162-3279
J9 BRAIN BEHAV
JI Brain Behav.
PD OCT
PY 2015
VL 5
IS 10
AR e00400
DI 10.1002/brb3.400
PG 12
WC Behavioral Sciences; Neurosciences
WE Science Citation Index Expanded (SCI-EXPANDED)
SC Behavioral Sciences; Neurosciences & Neurology
GA CU3KJ
UT WOS:000363423500014
PM 26516618
OA gold, Green Published
DA 2022-12-12
ER

PT J
AU Allen, JL
   Liu, XF
   Pelkowski, S
   Palmer, B
   Conrad, K
   Oberdorster, G
   Weston, D
   Mayer-Proschel, M
   Cory-Slechta, DA
AF Allen, Joshua L.
   Liu, Xiufang
   Pelkowski, Sean
   Palmer, Brian
   Conrad, Katherine
   Oberdoerster, Guenter
   Weston, Douglas
   Mayer-Proschel, Margot
   Cory-Slechta, Deborah A.
TI Early Postnatal Exposure to Ultrafine Particulate Matter Air Pollution:
   Persistent Ventriculomegaly, Neurochemical Disruption, and Glial
   Activation Preferentially in Male Mice
SO ENVIRONMENTAL HEALTH PERSPECTIVES
LA English
DT Article
ID DEVELOPMENTAL EXPOSURE; IN-UTERO; AUTISM; BRAIN; SCHIZOPHRENIA;
   ENLARGEMENT; PARTICLES; STRESS; INTERLEUKIN-1-BETA; PREMATURITY
AB BACKGROUND: Air pollution has been associated with adverse neuro-logical and behavioral health effects in children and adults. Recent studies link air pollutant exposure to adverse neuro-developmental outcomes, including increased risk for autism, cognitive decline, ischemic stroke, schizophrenia, and depression.
   OBJECTIVES: We sought to investigate the mechanism(s) by which exposure to ultrafine concentrated ambient particles (CAPs) adversely influences central nervous system (CNS) development.
   METHODS: We exposed C57BL6/J mice to ultrafine (< 100 nm) CAPs using the Harvard University Concentrated Ambient Particle System or to filtered air on postnatal days (PNDs) 4-7 and 10-13, and the animals were euthanized either 24 hr or 40 days after cessation of exposure. Another group of males was exposed at PND270, and lateral ventricle area, glial activation, CNS cytokines, and monoamine and amino acid neurotransmitters were quantified.
   RESULTS: We observed ventriculomegaly (i.e., lateral ventricle dilation) preferentially in male mice exposed to CAPs, and it persisted through young adulthood. In addition, CAPs-exposed males generally showed decreases in developmentally important CNS cytokines, whereas in CAPs-exposed females, we observed a neuroinflammatory response as indicated by increases in CNS cytokines. We also saw changes in CNS neurotransmitters and glial activation across multiple brain regions in a sex-dependent manner and increased hippocampal glutamate in CAPs-exposed males.
   CONCLUSIONS: We observed brain region-and sex-dependent alterations in cytokines and neurotransmitters in both male and female CAPs-exposed mice. Lateral ventricle dilation (i.e., ventriculomegaly) was observed only in CAPs-exposed male mice. Ventriculomegaly is a neuro-pathology that has been associated with poor neuro-developmental outcome, autism, and schizophrenia. Our findings suggest alteration of developmentally important neurochemicals and lateral ventricle dilation may be mechanistically related to observations linking ambient air pollutant exposure and adverse neuro-logical/neuro-developmental outcomes in humans.
C1 [Allen, Joshua L.; Liu, Xiufang; Pelkowski, Sean; Palmer, Brian; Conrad, Katherine; Oberdoerster, Guenter; Weston, Douglas; Cory-Slechta, Deborah A.] Univ Rochester, Sch Med, Dept Environm Med, Rochester, NY USA.
   [Mayer-Proschel, Margot] Univ Rochester, Sch Med, Dept Biochem Genet, Rochester, NY USA.
C3 University of Rochester; University of Rochester
RP Cory-Slechta, DA (corresponding author), 601 Elmwood Ave,Box EHSC Room 2-6810, Rochester, NY 14642 USA.
EM deborah_cory-slechta@urmc.rochester.edu
FU National Institute of Environmental Health Sciences [ES019105, ES019852,
   ES001247, T32 ES007026]; NATIONAL INSTITUTE OF ENVIRONMENTAL HEALTH
   SCIENCES [T32ES007026, R21ES019105, K12ES019852, P30ES001247] Funding
   Source: NIH RePORTER
FX This work was supported by National Institute of Environmental Health
   Sciences grants ES019105 and ES019852 (D.A.C.-S.), ES001247 (G.O.,
   M.M-P., and D.A.C.-S.), and T32 ES007026 (J.L.A. and B.P.).
CR Allen JL, 2014, TOXICOL SCI, V140, P160, DOI 10.1093/toxsci/kfu059
   Allen JL, 2014, NEUROTOXICOLOGY, V41, P80, DOI 10.1016/j.neuro.2014.01.004
   Allen JL, 2013, ENVIRON HEALTH PERSP, V121, P32, DOI [10.1289/ehp.1205505, 10.1289/ehp.121-a32]
   Balschun D, 2004, FASEB J, V18, P1788, DOI 10.1096/fj.04-1625fje
   Barttfeld P, 2011, NEUROPSYCHOLOGIA, V49, P254, DOI 10.1016/j.neuropsychologia.2010.11.024
   Becerra TA, 2013, ENVIRON HEALTH PERSP, V121, P380, DOI 10.1289/ehp.1205827
   Benes FM, 2001, NEUROPSYCHOPHARMACOL, V25, P1, DOI 10.1016/S0893-133X(01)00225-1
   Benes FM, 1998, BIOL PSYCHIAT, V44, P88, DOI 10.1016/S0006-3223(98)00138-3
   Bigler E D, 1987, Arch Clin Neuropsychol, V2, P385, DOI 10.1016/0887-6177(87)90005-9
   Block ML, 2009, TRENDS NEUROSCI, V32, P506, DOI 10.1016/j.tins.2009.05.009
   Boyle CA, 2011, PEDIATRICS, V127, P1034, DOI 10.1542/peds.2010-2989
   Cao RY, 2012, AM J PATHOL, V181, P313, DOI 10.1016/j.ajpath.2012.03.016
   Clancy B, 2007, NEUROTOXICOLOGY, V28, P931, DOI 10.1016/j.neuro.2007.01.014
   Cohen G, 1983, J Neural Transm Suppl, V19, P89
   COOK EH, 1990, SYNAPSE, V6, P292, DOI 10.1002/syn.890060309
   Cory-Slechta DA, 2004, ENVIRON HEALTH PERSP, V112, P717, DOI 10.1289/ehp.6481
   Cory-Slechta DA, 2013, TOXICOL SCI, V132, P419, DOI 10.1093/toxsci/kft015
   Deverman BE, 2009, NEURON, V64, P61, DOI 10.1016/j.neuron.2009.09.002
   Erskine HE, 2014, J CHILD PSYCHOL PSYC, V55, P328, DOI 10.1111/jcpp.12186
   Fannon D, 2000, BRIT J PSYCHIAT, V177, P354, DOI 10.1192/bjp.177.4.354
   Fogal B, 2008, J NEUROCHEM, V106, P1, DOI 10.1111/j.1471-4159.2008.05315.x
   Gilmore JH, 2001, SCHIZOPHR RES, V48, P219, DOI 10.1016/S0920-9964(00)00140-7
   Gilmore JH, 1998, SCHIZOPHR RES, V33, P133, DOI 10.1016/S0920-9964(98)00073-5
   Gilmore JH, 2008, BIOL PSYCHIAT, V64, P1069, DOI 10.1016/j.biopsych.2008.07.031
   Goshen I, 2009, FRONT NEUROENDOCRIN, V30, P30, DOI 10.1016/j.yfrne.2008.10.001
   Grace AA, 2012, NEUROPHARMACOLOGY, V62, P1342, DOI 10.1016/j.neuropharm.2011.05.011
   GRAHAM DG, 1978, MOL PHARMACOL, V14, P633
   Griffiths PD, 2010, AM J NEURORADIOL, V31, P106, DOI 10.3174/ajnr.A1767
   HASTINGS TG, 1995, J NEUROCHEM, V64, P919
   JAMES HE, 1992, AM FAM PHYSICIAN, V45, P733
   Kirkbride JB, 2012, PLOS ONE, V7, DOI 10.1371/journal.pone.0031660
   Kittelson DB, 2004, ATMOS ENVIRON, V38, P9, DOI 10.1016/j.atmosenv.2003.09.037
   Kuban K, 1999, J PEDIATR-US, V134, P539, DOI 10.1016/S0022-3476(99)70237-4
   Kyriakopoulou V, 2014, CEREB CORTEX, V24, P2141, DOI 10.1093/cercor/bht062
   Laskin MD, 2005, J MATERN-FETAL NEO M, V18, P289, DOI 10.1080/14767050500329775
   Lim YH, 2012, ENVIRON HEALTH PERSP, V120, P1023, DOI 10.1289/ehp.1104100
   Lisabeth LD, 2008, ANN NEUROL, V64, P53, DOI 10.1002/ana.21403
   Mandell JG, 2010, J NEUROSURG-PEDIATR, V6, P1, DOI 10.3171/2010.4.PEDS1014
   Manfredi R, 2010, RADIOL MED, V115, P301, DOI 10.1007/s11547-009-0474-7
   Movsas TZ, 2013, J PEDIATR-US, V163, P73, DOI 10.1016/j.jpeds.2012.12.084
   Oberdorster G, 2000, PHILOS T R SOC A, V358, P2719, DOI 10.1098/rsta.2000.0680
   Pedersen CB, 2004, SCHIZOPHR RES, V66, P83, DOI 10.1016/S0920-9964(03)00062-8
   Power MC, 2011, ENVIRON HEALTH PERSP, V119, P682, DOI 10.1289/ehp.1002767
   Rice Catherine, 2007, Morbidity and Mortality Weekly Report, V56, P1
   Sanfilipo M, 2000, SCHIZOPHRENIA BULL, V26, P201, DOI 10.1093/oxfordjournals.schbul.a033440
   Schneider H, 1998, P NATL ACAD SCI USA, V95, P7778, DOI 10.1073/pnas.95.13.7778
   Schulz JB, 2000, EUR J BIOCHEM, V267, P4904, DOI 10.1046/j.1432-1327.2000.01595.x
   SCHULZ SC, 1983, AM J PSYCHIAT, V140, P1592
   Schwarz JM, 2012, J NEUROCHEM, V120, P948, DOI 10.1111/j.1471-4159.2011.07630.x
   Segman RH, 2002, MOL PSYCHIATR, V7, P72, DOI 10.1038/sj/mp/4000919
   Siddique S, 2011, EUR J PEDIATR, V170, P923, DOI 10.1007/s00431-010-1379-0
   Tatli B, 2012, CLIN NEUROL NEUROSUR, V114, P969, DOI 10.1016/j.clineuro.2012.02.025
   Virgolini MB, 2008, NEUROTOXICOLOGY, V29, P812, DOI 10.1016/j.neuro.2008.03.003
   Volk HE, 2013, JAMA PSYCHIAT, V70, P71, DOI 10.1001/jamapsychiatry.2013.266
   Volk HE, 2011, ENVIRON HEALTH PERSP, V119, P873, DOI 10.1289/ehp.1002835
   Volpe JJ, 2003, PEDIATRICS, V112, P176, DOI 10.1542/peds.112.1.176
   Volpe JJ, 2005, PEDIATRICS, V116, P221, DOI 10.1542/peds.2005-0191
   Volpe JJ, 2001, PEDIATR RES, V50, P553, DOI 10.1203/00006450-200111000-00003
   Wellenius GA, 2012, ARCH INTERN MED, V172, P229, DOI 10.1001/archinternmed.2011.732
   Westerdahl D, 2005, ATMOS ENVIRON, V39, P3597, DOI 10.1016/j.atmosenv.2005.02.034
   Weuve J, 2012, ARCH INTERN MED, V172, P219, DOI 10.1001/archinternmed.2011.683
   Wright IC, 2000, AM J PSYCHIAT, V157, P16, DOI 10.1176/ajp.157.1.16
NR 62
TC 109
Z9 114
U1 1
U2 42
PU US DEPT HEALTH HUMAN SCIENCES PUBLIC HEALTH SCIENCE
PI RES TRIANGLE PK
PA NATL INST HEALTH, NATL INST ENVIRONMENTAL HEALTH SCIENCES, PO BOX 12233,
   RES TRIANGLE PK, NC 27709-2233 USA
SN 0091-6765
EI 1552-9924
J9 ENVIRON HEALTH PERSP
JI Environ. Health Perspect.
PD SEP
PY 2014
VL 122
IS 9
BP 939
EP 945
DI 10.1289/ehp.1307984
PG 7
WC Environmental Sciences; Public, Environmental & Occupational Health;
   Toxicology
WE Science Citation Index Expanded (SCI-EXPANDED)
SC Environmental Sciences & Ecology; Public, Environmental & Occupational
   Health; Toxicology
GA AO9XT
UT WOS:000341714600022
PM 24901756
OA Green Published, gold
DA 2022-12-12
ER

PT J
AU Hendriksen, E
   van Bergeijk, D
   Oosting, RS
   Redegeld, FA
AF Hendriksen, Erik
   van Bergeijk, Doris
   Oosting, Ronald S.
   Redegeld, Frank A.
TI Mast cells in neuroinflammation and brain disorders
SO NEUROSCIENCE AND BIOBEHAVIORAL REVIEWS
LA English
DT Review
DE Mast cells; Neuroinflammation; Neurogenesis; Neurodegeneration;
   Blood-brain barrier
ID NECROSIS-FACTOR-ALPHA; CENTRAL-NERVOUS-SYSTEM; EXPERIMENTAL AUTOIMMUNE
   ENCEPHALOMYELITIS; ACTIVATED PROTEIN-KINASE; LONG-TERM POTENTIATION;
   ADULT HIPPOCAMPAL NEUROGENESIS; NF-KAPPA-B; MULTIPLE-SCLEROSIS;
   INFLAMMATORY MEDIATORS; NEUROPATHIC PAIN
AB It is well recognized that neuroinflammation is involved in the pathogenesis of various neurodegenerative diseases. Microglia and astrocytes are major pathogenic components within this process and known to respond to proinflammatory mediators released from immune cells such as mast cells. Mast cells reside in the brain and are an important source of inflammatory molecules. Mast cell interactions with glial cells and neurons result in the release of mediators such as cytokines, proteases and reactive oxygen species. During neuroinflammation, excessive levels of these mediators can influence neurogenesis, neurodegeneration and blood-brain barrier (BBB) permeability. Mast cells are considered first responders and are able to initiate and magnify immune responses in the brain. Their possible role in neurodegenerative disorders such as multiple sclerosis, Alzheimer's disease and autism has gained increasing interest. We discuss the possible involvement of mast cells and their mediators in neurogenesis, neurodegeneration and BBB permeability and their role in neuronal disorders such as cerebral ischemia, traumatic brain injury, neuropathic pain, multiple sclerosis, Alzheimer's disease, migraine, autism, and depression.
C1 [Hendriksen, Erik; van Bergeijk, Doris; Oosting, Ronald S.; Redegeld, Frank A.] Univ Utrecht, Fac Sci, Utrecht Inst Pharmaceut Sci, Div Pharmacol, Utrecht, Netherlands.
C3 Utrecht University
RP Redegeld, FA (corresponding author), Utrecht Inst Pharmaceut Sci, Div Pharmacol, Fac Sci, Univ Weg 99, NL-3584 CG Utrecht, Netherlands.
EM f.a.m.redegeld@uu.nl
RI Redegeld, Frank A/O-6534-2016
OI Redegeld, Frank A/0000-0001-8830-7960; van Bergeijk,
   Doris/0000-0002-2316-920X
CR Acosta SA, 2015, J CELL PHYSIOL, V230, P1024, DOI 10.1002/jcp.24830
   Ahmad A, 2012, BRAIN BEHAV IMMUN, V26, P1310, DOI 10.1016/j.bbi.2012.07.021
   Aich A, 2015, INT J MOL SCI, V16, P29069, DOI 10.3390/ijms161226151
   Aloisi F, 2001, GLIA, V36, P165, DOI 10.1002/glia.1106
   Alysandratos KD, 2012, PLOS ONE, V7, DOI 10.1371/journal.pone.0048934
   Ambree O, 2014, EUR NEUROPSYCHOPHARM, V24, P1394, DOI 10.1016/j.euroneuro.2014.04.006
   Amor S, 2014, IMMUNOLOGY, V141, P287, DOI 10.1111/imm.12134
   Asahi M, 2001, J NEUROSCI, V21, P7724, DOI 10.1523/JNEUROSCI.21-19-07724.2001
   Aspelund A, 2015, J EXP MED, V212, P991, DOI 10.1084/jem.20142290
   Baba H, 2003, MOL CELL NEUROSCI, V24, P818, DOI 10.1016/S1044-7431(03)00236-7
   Banuelos-Cabrera I, 2014, ARCH MED RES, V45, P677, DOI 10.1016/j.arcmed.2014.11.010
   Baranyi A, 2015, PLOS ONE, V10, DOI 10.1371/journal.pone.0137022
   Barone FC, 1999, J CEREBR BLOOD F MET, V19, P819, DOI 10.1097/00004647-199908000-00001
   Bay-Richter C, 2015, BRAIN BEHAV IMMUN, V43, P110, DOI 10.1016/j.bbi.2014.07.012
   Bennett JL, 2009, J IMMUNOL, V182, P5507, DOI 10.4049/jimmunol.0801485
   Benros ME, 2013, JAMA PSYCHIAT, V70, P812, DOI 10.1001/jamapsychiatry.2013.1111
   Bogdanov VB, 2011, NEUROBIOL DIS, V41, P430, DOI 10.1016/j.nbd.2010.10.014
   Borsini A, 2015, TRENDS NEUROSCI, V38, P145, DOI 10.1016/j.tins.2014.12.006
   Bowen KK, 2011, NEUROREPORT, V22, P126, DOI 10.1097/WNR.0b013e3283430a44
   BRAIN SD, 1985, BRIT J PHARMACOL, V86, P855, DOI 10.1111/j.1476-5381.1985.tb11107.x
   BUGAJSKI AJ, 1994, AGENTS ACTIONS, V41, pC75, DOI 10.1007/BF02007774
   Butler MP, 2004, NEUROSCIENCE, V124, P319, DOI 10.1016/j.neuroscience.2003.11.040
   Campbell BM, 2014, FRONT NEUROSCI-SWITZ, V8, DOI 10.3389/fnins.2014.00012
   Cao J, 2005, J IMMUNOL, V174, P7665, DOI 10.4049/jimmunol.174.12.7665
   CARRAWAY R, 1982, J PHYSIOL-LONDON, V323, P403, DOI 10.1113/jphysiol.1982.sp014080
   Casano AM, 2015, DEV CELL, V32, P469, DOI 10.1016/j.devcel.2015.01.018
   Chatterjea D, 2015, MOL IMMUNOL, V63, P38, DOI 10.1016/j.molimm.2014.03.001
   Chen ZG, 2013, BRAIN BEHAV IMMUN, V30, P45, DOI 10.1016/j.bbi.2013.01.083
   Chikahisa S, 2013, PLOS ONE, V8, DOI 10.1371/journal.pone.0078434
   Choi SR, 2012, BRAIN, V135, P2925, DOI 10.1093/brain/aws189
   Christy AL, 2013, J AUTOIMMUN, V42, P50, DOI 10.1016/j.jaut.2012.11.003
   COLONNA DM, 1994, AM J PHYSIOL, V266, pH1095, DOI 10.1152/ajpheart.1994.266.3.H1095
   Corrigan F, 2016, J NEUROINFLAMM, V13, DOI 10.1186/s12974-016-0738-9
   Costanza M, 2012, INT J MOL SCI, V13, P15107, DOI 10.3390/ijms131115107
   Cuadros MA, 1998, PROG NEUROBIOL, V56, P173, DOI 10.1016/S0301-0082(98)00035-5
   CUNHA FQ, 1992, BRIT J PHARMACOL, V107, P660, DOI 10.1111/j.1476-5381.1992.tb14503.x
   Cunha TM, 2005, P NATL ACAD SCI USA, V102, P1755, DOI 10.1073/pnas.0409225102
   Curran BP, 2003, NEUROSCIENCE, V118, P347, DOI 10.1016/S0306-4522(02)00941-7
   Daneman R, 2015, CSH PERSPECT BIOL, V7, DOI 10.1101/cshperspect.a020412
   Dantzer R, 2008, NAT REV NEUROSCI, V9, P46, DOI 10.1038/nrn2297
   Davis MJ, 2008, AM J PHYSIOL-HEART C, V295, pH587, DOI 10.1152/ajpheart.01029.2007
   del Rey A, 2013, BRAIN BEHAV IMMUN, V33, P15, DOI 10.1016/j.bbi.2013.05.011
   del Zoppo GJ, 2009, NEUROSCIENCE, V158, P972, DOI 10.1016/j.neuroscience.2008.08.028
   Di Filippo M, 2008, TRENDS PHARMACOL SCI, V29, P402, DOI 10.1016/j.tips.2008.06.005
   Di Girolamo N, 2006, J IMMUNOL, V177, P2638, DOI 10.4049/jimmunol.177.4.2638
   Dietrich JB, 2002, J NEUROIMMUNOL, V128, P58, DOI 10.1016/S0165-5728(02)00114-5
   Dong H, 2016, MOL NEUROBIOL
   Dong HQ, 2014, MED SCI MONIT BASIC, V20, P200, DOI 10.12659/MSMBR.893093
   Dong HQ, 2014, MOL NEUROBIOL, V49, P1487, DOI 10.1007/s12035-014-8697-6
   Dubreuil P, 2009, PLOS ONE, V4, DOI 10.1371/journal.pone.0007258
   Duman RS, 2006, BIOL PSYCHIAT, V59, P1116, DOI 10.1016/j.biopsych.2006.02.013
   Dworkin RH, 2010, MAYO CLIN PROC, V85, pS3, DOI 10.4065/mcp.2009.0649
   Eiriz MF, 2014, FRONT NEUROSCI-SWITZ, V8, DOI 10.3389/fnins.2014.00142
   Eisenberger NI, 2010, BIOL PSYCHIAT, V68, P748, DOI 10.1016/j.biopsych.2010.06.010
   Erhardt S, 2013, NEUROPSYCHOPHARMACOL, V38, P743, DOI 10.1038/npp.2012.248
   Esposito E, 2011, BRAIN BEHAV IMMUN, V25, P1099, DOI 10.1016/j.bbi.2011.02.006
   FACCI L, 1995, P NATL ACAD SCI USA, V92, P3376, DOI 10.1073/pnas.92.8.3376
   Fang Q, 2014, NEUROPHARMACOLOGY, V77, P156, DOI 10.1016/j.neuropharm.2013.06.012
   Felling RJ, 2003, J NEUROSCI RES, V73, P277, DOI 10.1002/jnr.10670
   Ferreira R, 2012, J NEUROINFLAMM, V9, DOI 10.1186/1742-2094-9-90
   Feuser K, 2012, CYTOKINE, V58, P178, DOI 10.1016/j.cyto.2012.01.001
   Feyerabend TB, 2011, IMMUNITY, V35, P832, DOI 10.1016/j.immuni.2011.09.015
   Fogal B, 2008, J NEUROCHEM, V106, P1, DOI 10.1111/j.1471-4159.2008.05315.x
   Frank BT, 2001, J IMMUNOL, V166, P2783, DOI 10.4049/jimmunol.166.4.2783
   Furuno T, 2012, J NEUROIMMUNOL, V250, P50, DOI 10.1016/j.jneuroim.2012.05.016
   Fuster-Matanzo A, 2013, MEDIAT INFLAMM, V2013, DOI 10.1155/2013/260925
   Gabbay V, 2012, J NEURAL TRANSM, V119, P253, DOI 10.1007/s00702-011-0685-7
   Gadani SP, 2015, NEURON, V85, P703, DOI 10.1016/j.neuron.2015.01.013
   Galli SJ, 2005, NAT IMMUNOL, V6, P135, DOI 10.1038/ni1158
   Georgin-Lavialle S., 2016, MOL PSYCHIAT
   GOADSBY PJ, 1993, ANN NEUROL, V33, P48, DOI 10.1002/ana.410330109
   Goadsby PJ, 2002, NEW ENGL J MED, V346, P257, DOI 10.1056/NEJMra010917
   Greve MW, 2009, MT SINAI J MED, V76, P97, DOI 10.1002/msj.20104
   Guan ZW, 2006, BRAIN BEHAV IMMUN, V20, P64, DOI 10.1016/j.bbi.2005.04.005
   Hauser W, 2011, INFLAMM BOWEL DIS, V17, P621, DOI 10.1002/ibd.21346
   Hagiyama M, 2011, J IMMUNOL, V186, P5983, DOI 10.4049/jimmunol.1002244
   Harcha PA, 2015, J NEUROSCI, V35, P9526, DOI 10.1523/JNEUROSCI.3686-14.2015
   Heldmann U, 2005, EXP NEUROL, V196, P204, DOI 10.1016/j.expneurol.2005.07.024
   Hendrix S, 2013, FASEB J, V27, P920, DOI 10.1096/fj.12-204800
   Hermine O, 2008, PLOS ONE, V3, DOI 10.1371/journal.pone.0002266
   Hilmas C, 2001, J NEUROSCI, V21, P7463, DOI 10.1523/JNEUROSCI.21-19-07463.2001
   HOSLI L, 1984, NEUROSCI LETT, V48, P287, DOI 10.1016/0304-3940(84)90052-1
   Hoyo-Becerra C, 2014, BRAIN BEHAV IMMUN, V42, P222, DOI 10.1016/j.bbi.2014.06.200
   Hu WW, 2012, ACS CHEM NEUROSCI, V3, P238, DOI 10.1021/cn200126p
   Hu WW, 2007, NEUROSCI LETT, V423, P35, DOI 10.1016/j.neulet.2007.05.002
   Hu XM, 2014, PROG NEUROBIOL, V119, P60, DOI 10.1016/j.pneurobio.2014.06.002
   Ibrahim MZM, 1996, J NEUROIMMUNOL, V70, P131, DOI 10.1016/S0165-5728(96)00102-6
   Iikura M, 2007, LAB INVEST, V87, P971, DOI 10.1038/labinvest.3700663
   Isik A, 2007, CLIN RHEUMATOL, V26, P872, DOI 10.1007/s10067-006-0407-y
   Jensen CJ, 2013, J NEUROIMMUNE PHARM, V8, P824, DOI 10.1007/s11481-013-9480-6
   Jensen TS, 2011, PAIN, V152, P2204, DOI 10.1016/j.pain.2011.06.017
   Jin YX, 2009, STROKE, V40, P3107, DOI 10.1161/STROKEAHA.109.549691
   Kallweit U, 2013, FLUIDS BARRIERS CNS, V10, DOI 10.1186/2045-8118-10-19
   Karege F, 2002, PSYCHIAT RES, V109, P143, DOI 10.1016/S0165-1781(02)00005-7
   Karimi K, 2004, EUR J PHARMACOL, V489, P49, DOI 10.1016/j.ejphar.2004.03.003
   Kawasaki H, 2014, ALLERGY, V69, P445, DOI 10.1111/all.12346
   Keaney J, 2015, FEBS J, V282, P4067, DOI 10.1111/febs.13412
   Kenis G, 2011, INT J NEUROPSYCHOPH, V14, P247, DOI 10.1017/S1461145710000830
   Keohane A, 2010, MOL CELL NEUROSCI, V43, P127, DOI 10.1016/j.mcn.2009.10.003
   Kim DY, 2011, J NEUROINFLAMM, V8, DOI 10.1186/1742-2094-8-25
   Kim DY, 2010, J IMMUNOL, V185, P273, DOI 10.4049/jimmunol.1000991
   Kim HY, 2008, J PAIN, V9, P280, DOI 10.1016/j.jpain.2007.11.013
   KITAMURA Y, 1989, ANNU REV IMMUNOL, V7, P59, DOI 10.1146/annurev.immunol.7.1.59
   Kocic I, 2015, N-S ARCH PHARMACOL, V388, P79, DOI 10.1007/s00210-014-1061-6
   Koo JW, 2008, P NATL ACAD SCI USA, V105, P751, DOI 10.1073/pnas.0708092105
   Kulka M, 2008, IMMUNOLOGY, V123, P398, DOI 10.1111/j.1365-2567.2007.02705.x
   Kumar A, 2012, BRAIN BEHAV IMMUN, V26, P1191, DOI 10.1016/j.bbi.2012.06.008
   Kwidzinski E, 2005, FASEB J, V19, P1347, DOI 10.1096/fj.04-3228fje
   Lehnardt S, 2010, GLIA, V58, P253, DOI 10.1002/glia.20928
   Levy D, 2009, CURR PAIN HEADACHE R, V13, P237, DOI 10.1007/s11916-009-0040-y
   Li HM, 2011, J IMMUNOL, V187, P274, DOI 10.4049/jimmunol.1003603
   Li X., 2009, LARGE AREA SYNTHESIS, V2009, P1, DOI DOI 10.1016/J.EPSL.2009.07.027
   Lindsberg PJ, 2010, J CEREBR BLOOD F MET, V30, P689, DOI 10.1038/jcbfm.2009.282
   Lipton RB, 2007, NEUROLOGY, V68, P343, DOI 10.1212/01.wnl.0000252808.97649.21
   Liu H, 2013, NEUROSCI BIOBEHAV R, V37, P561, DOI 10.1016/j.neubiorev.2013.02.004
   Loane DJ, 2016, EXP NEUROL, V275, P316, DOI 10.1016/j.expneurol.2015.08.018
   Louveau A, 2015, NATURE, V523, P337, DOI 10.1038/nature14432
   Lozada A, 2005, NEUROPATH APPL NEURO, V31, P150, DOI 10.1111/j.1365-2990.2004.00622.x
   Lozano D, 2015, NEUROPSYCH DIS TREAT, V11, P97, DOI 10.2147/NDT.S65815
   Lu CM, 2010, P NATL ACAD SCI USA, V107, P18967, DOI 10.1073/pnas.1008816107
   Lyman M, 2014, NEUROSCI RES, V79, P1, DOI 10.1016/j.neures.2013.10.004
   Maas AIR, 2008, LANCET NEUROL, V7, P728, DOI 10.1016/S1474-4422(08)70164-9
   Madry C, 2015, J BIOL CHEM, V290, P12443, DOI 10.1074/jbc.R115.637157
   Maes M, 2011, PROG NEURO-PSYCHOPH, V35, P702, DOI 10.1016/j.pnpbp.2010.12.017
   da Silva EZM, 2014, J HISTOCHEM CYTOCHEM, V62, P698, DOI 10.1369/0022155414545334
   Maslinska D, 2007, INFLAMM RES, V56, pS17, DOI 10.1007/s00011-006-0508-8
   Maslinska D, 2005, INFLAMM RES, V54, pS15, DOI 10.1007/s00011-004-0406-x
   Mattila OS, 2011, STROKE, V42, P3600, DOI 10.1161/STROKEAHA.111.632224
   McKittrick CM, 2015, J CEREBR BLOOD F MET, V35, P638, DOI 10.1038/jcbfm.2014.239
   Mele T, 2013, EUR J PHARMACOL, V720, P198, DOI 10.1016/j.ejphar.2013.10.028
   Mittelbronn M, 2001, ACTA NEUROPATHOL, V101, P249
   Molina-Hernandez A, 2008, J NEUROCHEM, V106, P706, DOI 10.1111/j.1471-4159.2008.05424.x
   Monje ML, 2003, SCIENCE, V302, P1760, DOI 10.1126/science.1088417
   Montgomery SL, 2012, J NEUROIMMUNE PHARM, V7, P42, DOI 10.1007/s11481-011-9287-2
   Moretti R, 2016, J NEUROSCI RES, V94, P1546, DOI 10.1002/jnr.23911
   Mosley RL, 2015, J NEUROIMMUNE PHARM, V10, P522, DOI 10.1007/s11481-015-9640-y
   Mossner R, 1998, BRAIN BEHAV IMMUN, V12, P249, DOI 10.1006/brbi.1998.0532
   Moulin D, 2007, CYTOKINE, V40, P216, DOI 10.1016/j.cyto.2007.09.013
   Moura DS, 2011, PLOS ONE, V6, DOI 10.1371/journal.pone.0026375
   Murphy S, 2015, PLOS ONE, V10, DOI 10.1371/journal.pone.0131085
   Nakanishi M, 2007, EUR J NEUROSCI, V25, P649, DOI 10.1111/j.1460-9568.2007.05309.x
   Nautiyal KM, 2012, EUR J NEUROSCI, V36, P2347, DOI 10.1111/j.1460-9568.2012.08138.x
   Nautiyal KM, 2011, J NEUROIMMUNOL, V240, P142, DOI 10.1016/j.jneuroim.2011.09.003
   Nelissen S, 2013, ACTA NEUROPATHOL, V125, P637, DOI 10.1007/s00401-013-1092-y
   Nelson TE, 2012, BRAIN BEHAV IMMUN, V26, P959, DOI 10.1016/j.bbi.2012.05.005
   Noordenbos T, 2012, ARTHRITIS RHEUM-US, V64, P99, DOI 10.1002/art.33396
   O'Connor JC, 2009, J NEUROSCI, V29, P4200, DOI 10.1523/JNEUROSCI.5032-08.2009
   Okie S, 2005, NEW ENGL J MED, V352, P2043, DOI 10.1056/NEJMp058102
   Olmos G, 2014, MEDIAT INFLAMM, V2014, DOI 10.1155/2014/861231
   Paladini A, 2016, PAIN PHYSICIAN, V19, P11
   Patas K, 2014, BRAIN BEHAV IMMUN, V36, P71, DOI 10.1016/j.bbi.2013.10.007
   Patel A., 2015, BRAIN STRUCT FUNCT, P1
   Pickering M, 2005, EXP PHYSIOL, V90, P663, DOI 10.1113/expphysiol.2005.030734
   Piconese S, 2011, LAB INVEST, V91, P627, DOI 10.1038/labinvest.2011.3
   Pietrobon D, 2003, NAT REV NEUROSCI, V4, P386, DOI 10.1038/nrn1102
   Pietrobon D, 2013, ANNU REV PHYSIOL, V75, P365, DOI 10.1146/annurev-physiol-030212-183717
   Pietrzak A, 2011, MEDIAT INFLAMM, V2011, DOI 10.1155/2011/427473
   Piette F, 2011, ALZHEIMERS RES THER, V3, DOI 10.1186/alzrt75
   Pinho-Ribeiro FA, 2017, TRENDS IMMUNOL, V38, P5, DOI 10.1016/j.it.2016.10.001
   Polyzoidis S, 2015, J NEUROINFLAMM, V12, DOI 10.1186/s12974-015-0388-3
   Raison CL, 2010, MOL PSYCHIATR, V15, P393, DOI 10.1038/mp.2009.116
   Ribatti D, 2015, EXP CELL RES, V338, P119, DOI 10.1016/j.yexcr.2015.05.013
   Rochfort K., 2015, J NEUROCHEM
   Rochfort KD, 2015, MICROVASC RES, V100, P48, DOI 10.1016/j.mvr.2015.04.010
   Rochfort KD, 2014, PLOS ONE, V9, DOI 10.1371/journal.pone.0101815
   Rodrigues MCO, 2014, J NEUROIMMUNOL, V269, P1, DOI [10.1016/iineuroim.2013.09.020, 10.1016/j.jneuroim.2013.09.020]
   ROGERS MP, 1986, PSYCHOSOM MED, V48, P437, DOI 10.1097/00006842-198607000-00006
   Rosell A, 2008, STROKE, V39, P1121, DOI 10.1161/STROKEAHA.107.500868
   Russi AE, 2015, TRANSL RES, V165, P255, DOI 10.1016/j.trsl.2014.08.005
   Salter MW, 2014, CELL, V158, P15, DOI 10.1016/j.cell.2014.06.008
   Saluja R, 2015, CLIN TRANSL ALLERGY, V5, DOI 10.1186/s13601-015-0076-5
   Sarchielli P, 2006, HEADACHE, V46, P200, DOI 10.1111/j.1526-4610.2006.00337.x
   Savitz J., 2016, CURR TOP BEHAV NEURO
   Sayed BA, 2010, J IMMUNOL, V184, P6891, DOI 10.4049/jimmunol.1000126
   Secor VH, 2000, J EXP MED, V191, P813, DOI 10.1084/jem.191.5.813
   Shimada R, 2012, J CLIN NEUROSCI, V19, P447, DOI 10.1016/j.jocn.2011.06.033
   Sibilano R, 2012, J IMMUNOL, V189, P120, DOI 10.4049/jimmunol.1200009
   Silver R, 1996, TRENDS NEUROSCI, V19, P25, DOI 10.1016/0166-2236(96)81863-7
   Silver R, 2013, TRENDS NEUROSCI, V36, P513, DOI 10.1016/j.tins.2013.06.001
   Silverman AJ, 2000, J NEUROSCI, V20, P401, DOI 10.1523/JNEUROSCI.20-01-00401.2000
   Singh LK, 1999, J PHARMACOL EXP THER, V288, P1349
   SIVILOTTI L, 1994, J NEUROPHYSIOL, V72, P169, DOI 10.1152/jn.1994.72.1.169
   Skaper SD, 2001, J NEUROCHEM, V76, P47, DOI 10.1046/j.1471-4159.2001.00008.x
   Skaper SD, 1996, J NEUROCHEM, V66, P1157
   Skaper SD, 2016, CNS NEUROL DISORD-DR, V15, P1072, DOI 10.2174/1871527315666160829105533
   Skaper SD, 2014, CNS NEUROL DISORD-DR, V13, P1654
   Skaper SD, 2014, IMMUNOLOGY, V141, P314, DOI 10.1111/imm.12170
   Skaper SD, 2012, FASEB J, V26, P3103, DOI 10.1096/fj.11-197194
   Skuljec J, 2011, CELL IMMUNOL, V270, P164, DOI 10.1016/j.cellimm.2011.05.001
   Smith Sean M, 2006, Dialogues Clin Neurosci, V8, P383
   Sofroniew MV, 2014, NEUROSCIENTIST, V20, P160, DOI 10.1177/1073858413504466
   Stokely ME, 2008, J NEUROTRAUM, V25, P52, DOI 10.1089/neu.2007.0397
   STONE TW, 1981, EUR J PHARMACOL, V72, P411, DOI 10.1016/0014-2999(81)90587-2
   Stone TW, 2002, NAT REV DRUG DISCOV, V1, P609, DOI 10.1038/nrd870
   Strbian D, 2006, J CEREBR BLOOD F MET, V26, P605, DOI 10.1038/sj.jcbfm.9600228
   Strbian D, 2009, ANN MED, V41, P438, DOI 10.1080/07853890902887303
   Tang C, 2011, PHYTOTHER RES, V25, P376, DOI 10.1002/ptr.3278
   Tchougounova E, 2005, J BIOL CHEM, V280, P9291, DOI 10.1074/jbc.M410396200
   Theoharides TC, 2004, J NEUROIMMUNOL, V146, P1, DOI 10.1016/j.jneuroim.2003.10.041
   THEOHARIDES TC, 1995, ENDOCRINOLOGY, V136, P5745, DOI 10.1210/en.136.12.5745
   Theoharides TC, 2016, EUR J PHARMACOL, V778, P96, DOI 10.1016/j.ejphar.2015.03.086
   Theoharides TC, 2013, AUTOIMMUN REV, V12, P1136, DOI 10.1016/j.autrev.2013.06.018
   Tietjen GE, 2007, NEUROLOGY, V68, P1555, DOI 10.1212/01.wnl.0000265415.18382.fb
   TOMS R, 1990, J NEUROIMMUNOL, V30, P169, DOI 10.1016/0165-5728(90)90101-R
   Tsao CW, 2008, J PSYCHOPHARMACOL, V22, P753, DOI 10.1177/0269881107082951
   Tsilioni I, 2014, TRANSL PSYCHIAT, V4, DOI 10.1038/tp.2014.106
   Tyring S, 2006, LANCET, V367, P29, DOI 10.1016/S0140-6736(05)67763-X
   Uguz F, 2009, PSYCHIAT CLIN NEUROS, V63, P50, DOI 10.1111/j.1440-1819.2008.01905.x
   Vallieres L, 2002, J NEUROSCI, V22, P486, DOI 10.1523/JNEUROSCI.22-02-00486.2002
   van der Kleij HPM, 2003, J IMMUNOL, V171, P2074, DOI 10.4049/jimmunol.171.4.2074
   van Heesch F, 2014, EUR J PHARMACOL, V725, P55, DOI 10.1016/j.ejphar.2014.01.014
   Vargas DL, 2005, ANN NEUROL, V57, P67, DOI 10.1002/ana.20315
   Viviani B, 2014, NEUROTOXICOLOGY, V43, P10, DOI 10.1016/j.neuro.2014.03.004
   von Hehn CA, 2012, NEURON, V73, P638, DOI 10.1016/j.neuron.2012.02.008
   Waeber C, 2005, NEUROLOGY, V64, pS9, DOI 10.1212/WNL.64.10_suppl_2.S9
   Wang B, 2015, METAB BRAIN DIS, V30, P355, DOI 10.1007/s11011-014-9523-6
   Wang FW, 2011, STEM CELL RES, V7, P41, DOI 10.1016/j.scr.2011.03.004
   WAXWEILER RJ, 1995, J NEUROTRAUM, V12, P509, DOI 10.1089/neu.1995.12.509
   Werner C, 2007, BRIT J ANAESTH, V99, P4, DOI 10.1093/bja/aem131
   Wernersson S, 2014, NAT REV IMMUNOL, V14, P478, DOI 10.1038/nri3690
   Wilhelm M, 2005, EUR J NEUROSCI, V22, P2238, DOI 10.1111/j.1460-9568.2005.04429.x
   Woolf CJ, 1997, BRIT J PHARMACOL, V121, P417, DOI 10.1038/sj.bjp.0701148
   Wu MD, 2013, BRAIN BEHAV IMMUN, V32, P9, DOI 10.1016/j.bbi.2013.03.003
   Xanthos DN, 2014, NAT REV NEUROSCI, V15, P43, DOI 10.1038/nrn3617
   Yang Y, 2007, J CEREBR BLOOD F MET, V27, P697, DOI 10.1038/sj.jcbfm.9600375
   Yasuoka S, 2011, BRAIN RES, V1385, P8, DOI 10.1016/j.brainres.2011.02.045
   Yowtak J, 2011, PAIN, V152, P844, DOI 10.1016/j.pain.2010.12.034
   Yu Y, 2015, EUR J PHARMACOL, V15, P30144
   Yuan HB, 2010, J NEUROSCI RES, V88, P1348, DOI 10.1002/jnr.22304
   Zhang BL, 2012, PLOS ONE, V2012, P7, DOI DOI 10.1371/J0URNAL.P0NE.0051091
   Zhang BD, 2010, J NEUROINFLAMM, V7, DOI 10.1186/1742-2094-7-80
   Zhang HJ, 2010, J NEUROSCI, V30, P12844, DOI 10.1523/JNEUROSCI.2437-10.2010
   Zhang HY, 2010, CELL PHYSIOL BIOCHEM, V26, P327, DOI 10.1159/000320556
   Zhang HY, 2010, CYTOKINE, V50, P138, DOI 10.1016/j.cyto.2010.02.006
   Zhang S, 2012, CELL PHYSIOL BIOCHEM, V29, P931, DOI 10.1159/000171029
   Zhang SS, 2016, BEHAV BRAIN RES, V298, P158, DOI 10.1016/j.bbr.2015.11.003
   Zhu CB, 2006, NEUROPSYCHOPHARMACOL, V31, P2121, DOI 10.1038/sj.npp.1301029
   Zhu CB, 2010, NEUROPSYCHOPHARMACOL, V35, P2510, DOI 10.1038/npp.2010.116
   Zhu W, 2010, J NEUROCHEM, V114, P386, DOI 10.1111/j.1471-4159.2010.06763.x
   Zou JY, 2005, BRAIN RES, V1034, P11, DOI 10.1016/j.brainres.2004.11.014
NR 240
TC 119
Z9 122
U1 1
U2 33
PU PERGAMON-ELSEVIER SCIENCE LTD
PI OXFORD
PA THE BOULEVARD, LANGFORD LANE, KIDLINGTON, OXFORD OX5 1GB, ENGLAND
SN 0149-7634
EI 1873-7528
J9 NEUROSCI BIOBEHAV R
JI Neurosci. Biobehav. Rev.
PD AUG
PY 2017
VL 79
BP 119
EP 133
DI 10.1016/j.neubiorev.2017.05.001
PG 15
WC Behavioral Sciences; Neurosciences
WE Science Citation Index Expanded (SCI-EXPANDED)
SC Behavioral Sciences; Neurosciences & Neurology
GA EW5VB
UT WOS:000402573500008
PM 28499503
DA 2022-12-12
ER

PT J
AU Curpan, AS
   Luca, AC
   Ciobica, A
AF Curpan, Alexandrina S.
   Luca, Alina-Costina
   Ciobica, Alin
TI Potential Novel Therapies for Neurodevelopmental Diseases Targeting
   Oxidative Stress
SO OXIDATIVE MEDICINE AND CELLULAR LONGEVITY
LA English
DT Review
ID DEFICIT HYPERACTIVITY DISORDER; AUTISM SPECTRUM DISORDERS;
   ATTENTION-DEFICIT/HYPERACTIVITY DISORDER; LEMON BALM EXTRACTS;
   N-ACETYL-CYSTEINE; DOUBLE-BLIND; GLUTATHIONE PRECURSOR; ANTIOXIDANT
   CAPACITY; GINKGO-BILOBA; VALERIAN ROOT
AB Neurodevelopmental disorders are a category of diseases that is not yet fully understood. Due to their common traits and pathways, often it is difficult to differentiate between them based on their symptoms only. A series of hypotheses are trying to define their etiology, such as neuroinflammation, neurodegeneration, and immunology, but none have managed to explain their multifactorial manifestation. One feature that may link all theories is that of oxidative stress, with a redox imbalance as well as several other markers of oxidative damage (on lipids, proteins, and nucleic acids) being observed in both postmortem samples of the brain of patients with schizophrenia and autism spectrum disorders. However, the implication of oxidative stress in pathology is still distrustfully looked upon. For this purpose, in the current paper, we were interested in reviewing the implications of oxidative stress in these disorders as well as the impact of N-acetylcysteine on the oxidative status with a focus on the glutathione level and N-methyl-D-aspartate receptor. We were also interested in finding papers targeting the use of antioxidant properties of different plant extracts.
C1 [Curpan, Alexandrina S.] Alexandru Ioan Cuza Univ, Fac Biol, Dept Biol, Carol I Ave,20A, Iasi 20A, Romania.
   [Luca, Alina-Costina] Grigore T Popa Univ Med & Pharm, Str Univ 16, Iasi, Romania.
   [Ciobica, Alin] Alexandru Ioan Cuza Univ, Dept Res, Fac Biol, Carol I Ave,20A, Iasi 20A, Romania.
C3 Alexandru Ioan Cuza University; Grigore T Popa University of Medicine &
   Pharmacy; Alexandru Ioan Cuza University
RP Curpan, AS (corresponding author), Alexandru Ioan Cuza Univ, Fac Biol, Dept Biol, Carol I Ave,20A, Iasi 20A, Romania.; Luca, AC (corresponding author), Grigore T Popa Univ Med & Pharm, Str Univ 16, Iasi, Romania.
EM andracurpan@yahoo.com; acluca@yahoo.com; alin.ciobica@uaic.ro
RI Curpăn, Alexandrina/ABC-8997-2020
OI Curpăn, Alexandrina/0000-0002-3880-4296
FU UEFISCDI Research Grant for Young Research Teams Support
   [PN-III-P1-1.1-TE2016-1210]
FX Ciobica A. is currently supported by a UEFISCDI Research Grant for Young
   Research Teams Support (number PN-IIIP1-1.1-TE2016-1210), named "Complex
   study on oxidative stress status, inflammatory processes and
   neurological manifestations correlations in irritable bowel syndrome
   pathophysiology (animal models and human patients)."
CR Al-Askar M, 2017, BMC COMPLEM ALTERN M, V17, DOI 10.1186/s12906-017-1763-7
   Aldbass AM, 2013, J NEUROINFLAMM, V10, DOI 10.1186/1742-2094-10-42
   Alvarez-Arellano L, 2020, ANTIOXIDANTS-BASEL, V9, DOI 10.3390/antiox9020176
   Andersson MA, 2015, SCI REP-UK, V5, DOI 10.1038/srep08667
   Archana E, 2012, NEUROCHEM RES, V37, P330, DOI 10.1007/s11064-011-0616-x
   Armstrong Donald, 2016, OXIDATIVE STRESS ANT, DOI [10.1002/9781118832431, DOI 10.1002/9781118832431]
   Ashour M., 2016, MENOUFIA MED J, V29, P954, DOI [10.4103/1110-2098.202497, DOI 10.4103/1110-2098.202497]
   Avcil S, 2021, J ATTEN DISORD, V25, P693, DOI 10.1177/1087054719829816
   Avcil S, 2017, COMPR PSYCHIAT, V73, P53, DOI 10.1016/j.comppsych.2016.11.003
   Avshalumov MV, 2003, P NATL ACAD SCI USA, V100, P11729, DOI 10.1073/pnas.1834314100
   Baxter PS, 2015, NAT COMMUN, V6, DOI 10.1038/ncomms7761
   Berk M, 2008, BIOL PSYCHIAT, V64, P361, DOI 10.1016/j.biopsych.2008.03.004
   Bhandari R, 2015, LIFE SCI, V141, P156, DOI 10.1016/j.lfs.2015.09.012
   Biederman J, 2005, BIOL PSYCHIAT, V57, P1215, DOI 10.1016/j.biopsych.2004.10.020
   Bulut M, 2013, PSYCHIAT RES, V209, P638, DOI 10.1016/j.psychres.2013.02.025
   Bulut M, 2009, WORLD J BIOL PSYCHIA, V10, P626, DOI 10.1080/15622970903144004
   Bygrave AM, 2019, FRONT PSYCHIATRY, V10, DOI 10.3389/fpsyt.2019.00835
   Celik VK, 2013, ADV BIOSCI BIOTECHNO, V04, P183, DOI [10.4236/abb.2013.42026, DOI 10.4236/ABB.2013.42026]
   Ceylan M, 2010, PROG NEURO-PSYCHOPH, V34, P1491, DOI 10.1016/j.pnpbp.2010.08.010
   Chang JPC, 2014, CURR PHARM DESIGN, V20, P5180, DOI 10.2174/1381612819666140110115227
   Chauhan A, 2012, NEUROCHEM RES, V37, P1681, DOI 10.1007/s11064-012-0775-4
   Cheng J, 2017, NEUROPSYCHOPHARMACOL, V42, P2096, DOI 10.1038/npp.2017.30
   Conus P, 2018, SCHIZOPHRENIA BULL, V44, P317, DOI 10.1093/schbul/sbx093
   Corona JC, 2020, ANTIOXIDANTS-BASEL, V9, DOI 10.3390/antiox9111039
   D'Souza H, 2017, WIRES COGN SCI, V8, DOI 10.1002/wcs.1398
   Dahake H., 2016, INT J RES MED SCI, V4, P4730, DOI [10.18203/2320-6012.ijrms20163759, DOI 10.18203/2320-6012.IJRMS20163759]
   De Felice A, 2015, TOXICS, V3, P89, DOI 10.3390/toxics3010089
   de Sa PL, 2017, OXID MED CELL LONGEV, V2017, DOI 10.1155/2017/2467940
   Dean O, 2011, J PSYCHIATR NEUROSCI, V36, P78, DOI 10.1503/jpn.100057
   Devanarayanan S, 2016, CLIN CHEM LAB MED, V54, P447, DOI 10.1515/cclm-2015-0212
   Devasagayam T P A, 2004, J Assoc Physicians India, V52, P794
   Di Meo S, 2016, OXID MED CELL LONGEV, V2016, DOI 10.1155/2016/1245049
   Dietrich-Muszalska A, 2014, SCHIZOPHR RES TREAT, V2014, DOI 10.1155/2014/602390
   Urdaneta KE, 2018, ASSAY DRUG DEV TECHN, V16, P433, DOI 10.1089/adt.2018.848
   El Adham EK., 2011, RES J MED SCI, V6, P10
   Ermakov EA, 2021, OXID MED CELL LONGEV, V2021, DOI 10.1155/2021/8881770
   Evans P, 1999, ANN NY ACAD SCI, V884, P19, DOI 10.1111/j.1749-6632.1999.tb08633.x
   Fernandez-Fernandez S, 2012, BIOCHEM J, V443, P3, DOI 10.1042/BJ20111943
   Forner L, 2019, GENET MOL RES, V18, DOI 10.4238/gmr18259
   Frye RE, 2019, ANN TRANSL MED, V7, DOI 10.21037/atm.2019.11.53
   Frye RE, 2014, BIOMARK MED, V8, P321, DOI 10.2217/bmm.13.158
   Fu M, 2010, BIOL PHARM BULL, V33, P598, DOI 10.1248/bpb.33.598
   Ortiz GG, 2017, ADV PROTEIN CHEM STR, V108, P1, DOI 10.1016/bs.apcsb.2017.01.003
   Garcia RJ, 2013, ARTHRITIS RHEUM-US, V65, P1313, DOI 10.1002/art.37893
   Gonzalez-Blanco L, 2018, REV PSIQUIATR SALUD, V11, P130, DOI 10.1016/j.rpsm.2018.03.003
   Gonzalez-Liencres C, 2014, BMC PSYCHIATRY, V14, DOI 10.1186/s12888-014-0268-x
   Gromball J, 2014, PHYTOMEDICINE, V21, P1098, DOI 10.1016/j.phymed.2014.04.004
   Guidara W, 2020, PSYCHIAT RES, V293, DOI 10.1016/j.psychres.2020.113467
   Guney E, 2015, PSYCHIAT RES, V229, P310, DOI 10.1016/j.psychres.2015.07.003
   Gupta SC, 2012, ANTIOXID REDOX SIGN, V16, P1295, DOI 10.1089/ars.2011.4414
   Hardan AY, 2012, BIOL PSYCHIAT, V71, P956, DOI 10.1016/j.biopsych.2012.01.014
   Hardingham GE, 2016, NAT REV NEUROSCI, V17, P1, DOI 10.1038/nrn.2015.19
   Hashimoto K, 2004, ANN NY ACAD SCI, V1025, P231, DOI 10.1196/annals.1316.028
   Higdon A, 2012, BIOCHEM J, V442, P453, DOI 10.1042/BJ20111752
   Hodges H, 2020, TRANSL PEDIATR, V9, P55, DOI 10.21037/tp.2019.09.09
   Hoenders HJR, 2018, J NERV MENT DIS, V206, P81, DOI [10.1097/NMD.0000000000000782, 10.1097/nmd.0000000000000782]
   James SJ, 2006, AM J MED GENET B, V141B, P947, DOI 10.1002/ajmg.b.30366
   Jomova K, 2011, TOXICOLOGY, V283, P65, DOI 10.1016/j.tox.2011.03.001
   Joseph N, 2015, J ATTEN DISORD, V19, P915, DOI 10.1177/1087054713510354
   Karababa IF, 2017, J ATTEN DISORD, V21, P487, DOI 10.1177/1087054714538657
   Kasper S, 2015, WIEN MED WOCHENSCHR, V165, P217, DOI 10.1007/s10354-015-0360-y
   Kennedy DO, 2006, CURR PHARM DESIGN, V12, P4613, DOI 10.2174/138161206779010387
   Khan F., 2019, J ARMED FORCES MED C, V12, P40, DOI [10.3329/jafmc.v12i2.41087, DOI 10.3329/JAFMC.V12I2.41087]
   Kozlowska A, 2019, PSYCHOPHARMACOLOGY, V236, P2937, DOI 10.1007/s00213-019-5180-0
   Lavoie S, 2008, NEUROPSYCHOPHARMACOL, V33, P2187, DOI 10.1038/sj.npp.1301624
   Liu CL, 2020, TRAC-TREND ANAL CHEM, V133, DOI 10.1016/j.trac.2020.116092
   Lotito SB, 2006, FREE RADICAL BIO MED, V41, P1727, DOI 10.1016/j.freeradbiomed.2006.04.033
   Martinez-Pedraza FD, 2009, CHILD ADOL PSYCH CL, V18, P645, DOI 10.1016/j.chc.2009.02.002
   McPartland JC, 2020, FRONT INTEGR NEUROSC, V14, DOI 10.3389/fnint.2020.00016
   Mesika R, 2019, ADV PROTEIN CHEM STR, V114, P221, DOI 10.1016/bs.apcsb.2018.11.001
   Miljevic CD, 2018, PSYCHIAT RES, V269, P746, DOI 10.1016/j.psychres.2018.09.009
   Miller JS, 2011, PEDIATRICS, V127, P866, DOI 10.1542/peds.2010-0136
   Morera-Fumero AL, 2017, PSYCHIAT RES, V249, P200, DOI 10.1016/j.psychres.2017.01.043
   Mullier E, 2019, INT J NEUROPSYCHOPH, V22, P478, DOI 10.1093/ijnp/pyz022
   Muratore CR, 2013, PLOS ONE, V8, DOI 10.1371/journal.pone.0056927
   Murphy MP, 2009, BIOCHEM J, V417, P1, DOI 10.1042/BJ20081386
   Mythri RB, 2012, CURR PHARM DESIGN, V18, P91, DOI 10.2174/138161212798918995
   Nucifora LG, 2017, TRANSL PSYCHIAT, V7, DOI 10.1038/tp.2017.178
   Ooi SL, 2018, BIOMED RES INT, V2018, DOI 10.1155/2018/2469486
   Oztop D, 2012, CLIN BIOCHEM, V45, P745, DOI 10.1016/j.clinbiochem.2012.03.027
   Patel Krishna R, 2014, P T, V39, P638
   Perry E, 2011, CNS NEUROSCI THER, V17, P683, DOI 10.1111/j.1755-5949.2010.00202.x
   Pizzino G, 2017, OXID MED CELL LONGEV, V2017, DOI 10.1155/2017/8416763
   Pragnya B, 2014, BEHAV BRAIN RES, V270, P86, DOI 10.1016/j.bbr.2014.04.045
   Rose S, 2012, TRANSL PSYCHIAT, V2, DOI 10.1038/tp.2012.61
   Rose S, 2018, MOL DIAGN THER, V22, P571, DOI 10.1007/s40291-018-0352-x
   Ross SM, 2015, HOLIST NURS PRACT, V29, P391, DOI 10.1097/HNP.0000000000000118
   Rossignol DA, 2014, FRONT PHYSIOL, V5, DOI 10.3389/fphys.2014.00150
   Ruchi K, 2011, INT MED J MALAYS, V10, P31
   Russo AJ, 2010, J CENT NERV SYST DIS, V2, P9
   Sajdel-Sulkowska EM, 2009, CEREBELLUM, V8, P366, DOI 10.1007/s12311-009-0105-9
   Salehi B, 2010, PROG NEURO-PSYCHOPH, V34, P76, DOI 10.1016/j.pnpbp.2009.09.026
   Scassellati C, 2012, J AM ACAD CHILD PSY, V51, P1003, DOI 10.1016/j.jaac.2012.08.015
   Sedlak Thomas W, 2018, Mol Neuropsychiatry, V3, P214, DOI 10.1159/000487639
   Selek S, 2008, BIOL PSYCHOL, V79, P256, DOI 10.1016/j.biopsycho.2008.06.005
   Smith AM, 2019, BIOL PSYCHIAT, V85, P345, DOI 10.1016/j.biopsych.2018.08.016
   Stadtman ER, 2000, ANN NY ACAD SCI, V899, P191
   Tang GM, 2013, NEUROBIOL DIS, V54, P349, DOI 10.1016/j.nbd.2013.01.006
   Tchaconas A, 2013, CURR OPIN PEDIATR, V25, P130, DOI 10.1097/MOP.0b013e32835c2b70
   Thapar A, 2017, LANCET PSYCHIAT, V4, P339, DOI 10.1016/S2215-0366(16)30376-5
   Trebaticka J, 2015, OXID MED CELL LONGEV, V2015, DOI 10.1155/2015/248529
   U. S. EPA, 2013, AM CHILDR ENV
   Uebel-von Sandersleben H, 2014, Z KINDER JUG-PSYCH, V42, P337, DOI 10.1024/1422-4917/a000309
   Verlaet A., 2018, J MOL BIOMARKERS DIA, V9
   Weber W, 2008, JAMA-J AM MED ASSOC, V299, P2633, DOI 10.1001/jama.299.22.2633
   Willborn Robert J, 2019, Ment Health Clin, V9, P116, DOI 10.9740/mhc.2019.05.116
   Wink LK, 2016, MOL AUTISM, V7, DOI 10.1186/s13229-016-0088-6
   Xu XY, 2008, J AM CHEM SOC, V130, P703, DOI 10.1021/ja077102a
   Young J, 2007, PROSTAG LEUKOTR ESS, V76, P73, DOI 10.1016/j.plefa.2006.11.003
   Zahedi Avval Farnaz, 2018, Iran J Psychiatry, V13, P222
   Zorov DB, 2014, PHYSIOL REV, V94, P909, DOI 10.1152/physrev.00026.2013
   Zou MY, 2019, J NUTR BIOCHEM, V64, P25, DOI 10.1016/j.jnutbio.2018.09.023
NR 112
TC 1
Z9 1
U1 0
U2 4
PU HINDAWI LTD
PI LONDON
PA ADAM HOUSE, 3RD FLR, 1 FITZROY SQ, LONDON, W1T 5HF, ENGLAND
SN 1942-0900
EI 1942-0994
J9 OXID MED CELL LONGEV
JI Oxidative Med. Cell. Longev.
PD JUL 22
PY 2021
VL 2021
AR 6640206
DI 10.1155/2021/6640206
PG 13
WC Cell Biology
WE Science Citation Index Expanded (SCI-EXPANDED); Social Science Citation Index (SSCI)
SC Cell Biology
GA TX8IF
UT WOS:000683329600003
PM 34336109
OA Green Published, gold
DA 2022-12-12
ER

PT J
AU Sukjamnong, S
   Thongkorn, S
   Kanlayaprasit, S
   Saeliw, T
   Hussem, K
   Warayanon, W
   Hu, VW
   Tencomnao, T
   Sarachana, T
AF Sukjamnong, Suporn
   Thongkorn, Surangrat
   Kanlayaprasit, Songphon
   Saeliw, Thanit
   Hussem, Kanlayaphat
   Warayanon, Watis
   Hu, Valerie W.
   Tencomnao, Tewin
   Sarachana, Tewarit
TI Prenatal exposure to bisphenol A alters the transcriptome-interactome
   profiles of genes associated with Alzheimer's disease in the offspring
   hippocampus
SO SCIENTIFIC REPORTS
LA English
DT Article
ID ENDOCRINE-DISRUPTING CHEMICALS; NF-KAPPA-B; PERINATAL EXPOSURE;
   MALE-MICE; NEUROINFLAMMATION; INDUCTION; BEHAVIOR; BRAIN; DEATH; RISK
AB Our recent study revealed that prenatal exposure to bisphenol A (BPA) disrupted the transcriptome profiles of genes in the offspring hippocampus. In addition to genes linked to autism, several genes associated with Alzheimer's disease (AD) were found to be differentially expressed, although the association between BPA-responsive genes and AD-related genes has not been thoroughly investigated. Here, we demonstrated that in utero BPA exposure also disrupted the transcriptome profiles of genes associated with neuroinflammation and AD in the hippocampus. The level of NF-kappa B protein and its AD-related target gene Bace1 were significantly increased in the offspring hippocampus in a sex-dependent manner. Quantitative RT-PCR analysis also showed an increase in the expression of Tnf gene. Moreover, the reanalysis of transcriptome profiling data from several previously published BPA studies consistently showed that BPA-responsive genes were significantly associated with top AD candidate genes. The findings from this study suggest that maternal BPA exposure may increase AD risk in offspring by dysregulating genes associated with AD neuropathology and inflammation and reveal a possible relationship between AD and autism, which are linked to the same environmental factor. Sex-specific effects of prenatal BPA exposure on the susceptibility of AD deserve further investigation.
C1 [Sukjamnong, Suporn; Tencomnao, Tewin; Sarachana, Tewarit] Chulalongkorn Univ, Fac Allied Hlth Sci, Dept Clin Chem, Age Related Inflammat & Degenerat Res Unit, Bangkok, Thailand.
   [Sukjamnong, Suporn; Sarachana, Tewarit] Chulalongkorn Univ, Fac Allied Hlth Sci, Dept Clin Chem, SYst Neurosci Autism & Psychiat Disorders SYNAPS, Bangkok, Thailand.
   [Thongkorn, Surangrat; Kanlayaprasit, Songphon; Saeliw, Thanit; Hussem, Kanlayaphat] Chulalongkorn Univ, Fac Allied Hlth Sci, Dept Clin Chem, Program Clin Biochem & Mol Med, Bangkok, Thailand.
   [Warayanon, Watis] Chulalongkorn Univ, Fac Allied Hlth Sci, Dept Clin Chem, Bangkok, Thailand.
   [Hu, Valerie W.] George Washington Univ, Sch Med & Hlth Sci, Dept Biochem & Mol Med, Washington, DC 20052 USA.
C3 Chulalongkorn University; Chulalongkorn University; Chulalongkorn
   University; Chulalongkorn University; George Washington University
RP Sarachana, T (corresponding author), Chulalongkorn Univ, Fac Allied Hlth Sci, Dept Clin Chem, Age Related Inflammat & Degenerat Res Unit, Bangkok, Thailand.; Sarachana, T (corresponding author), Chulalongkorn Univ, Fac Allied Hlth Sci, Dept Clin Chem, SYst Neurosci Autism & Psychiat Disorders SYNAPS, Bangkok, Thailand.
EM tewarit.sa@chula.ac.th
OI Tencomnao, Tewin/0000-0003-4177-2165; Warayanon,
   Watis/0000-0001-7708-6066
FU National Research University Project, Office of Higher Education
   Commission [NRU59-031-HR]; Ratchadapisek Somphot Fund for Supporting
   Research Unit [GRU 6300437001-1]; Ratchadapisek Somphot Fund for
   Postdoctoral Fellowship, Graduate School, Chulalongkorn University;
   Thailand Research Fund [MRG6280121]; Office of the Higher Education
   Commission [MRG6280121]; Chulalongkorn University Office of
   International Affairs Scholarship for Short-term Research; Chulalongkorn
   University Laboratory Animal Center (CULAC) Grant [1773011]; Royal
   Golden Jubilee Ph.D. Programme Scholarship by the Thailand Research Fund
   [PHD/0029/2561]; National Research Council of Thailand [PHD/0029/2561];
   "The 90th Anniversary Chulalongkorn University Fund
   (Ratchadaphiseksomphot Endowment Fund) [GCUGR1125623067D-67]; Graduate
   School, Chulalongkorn University; Second Century Fund (C2F),
   Chulalongkorn University
FX S.S. is a postdoctoral fellow in the Age-related Inflammation and
   Degeneration Research Unit and the SYstems Neuroscience of Autism and
   PSychiatric disorders (SYNAPS) Research Unit. S.T., S.K., and T.Sae are
   graduate students in the Ph.D. Program, K.H. is a graduate student in
   the M.Sc. Program in Clinical Biochemistry and Molecular Medicine,
   Department of Clinical Chemistry, Faculty of Allied Health Sciences,
   Chulalongkorn University. We wish to acknowledge Asst. Prof. Dr.
   Suwanakiet Sawangkoon, Asst. Prof. Dr. Anusak Kijtawornrat, Dr. Nitira
   Anakkul, Dr. Choopet Nitsakulthong, Ms. Sornsawan Chumjai, Ms. Saifon
   Sreechomphoe, and Mr. Phanupong Dungkhokkruat of the Chulalongkorn
   University Laboratory Animal Center for their help with the ethics
   approval process and training S.T., S.K., and T.S. in the proper care
   and use of laboratory animals. We also wish to acknowledge Assoc. Prof.
   Dr. Rachana Santiyanont, Department of Clinical Chemistry, Faculty of
   Allied Health Sciences, Chulalongkorn University for the antibodies used
   in this study. This research was supported by the National Research
   University Project, Office of Higher Education Commission (NRU59-031-HR)
   and Ratchadapisek Somphot Fund for Supporting Research Unit (GRU
   6300437001-1) to T.S. The conclusions in this article were made by the
   authors, and the Thailand Research Fund and Office of the Higher
   Education Commission may not necessarily agree with these findings. S.S.
   was supported by Ratchadapisek Somphot Fund for Postdoctoral Fellowship,
   Graduate School, Chulalongkorn University. This research was also
   partially supported by a Research Grant for New Scholars by the Thailand
   Research Fund and Office of the Higher Education Commission (MRG6280121)
   to T.S., Chulalongkorn University Office of International Affairs
   Scholarship for Short-term Research to T.S., and Chulalongkorn
   University Laboratory Animal Center (CULAC) Grant (Animal use protocol
   No. 1773011) to T.S. and S.K. S.T. received the Royal Golden Jubilee
   Ph.D. Programme Scholarship (Grant No. PHD/0029/2561) by the Thailand
   Research Fund and National Research Council of Thailand. S.K. was
   financially supported by "The 90th Anniversary Chulalongkorn University
   Fund (Ratchadaphiseksomphot Endowment Fund: GCUGR1125623067D-67)", "The
   100th Anniversary Chulalongkorn University Fund for Doctoral
   Scholarship", and "The Overseas Research Experience Scholarship for
   Graduate Students from the Graduate School, Chulalongkorn University".
   This research project is also supported by the Second Century Fund
   (C2F), Chulalongkorn University to TSae. KH was financially supported by
   "The Scholarship from the Graduate School, Chulalongkorn University to
   commemorate the 72nd anniversary of His Majesty King Bhumibhol
   Adulyadej".
CR Arvanitakis Z, 2004, ARCH NEUROL-CHICAGO, V61, P661, DOI 10.1001/archneur.61.5.661
   Bai ZX, 2016, MOL NEUROBIOL, V53, P310, DOI 10.1007/s12035-014-9011-3
   Bakkour A, 2013, NEUROIMAGE, V76, P332, DOI 10.1016/j.neuroimage.2013.02.059
   Bansal A, 2019, J DEV ORIG HLTH DIS, V10, P164, DOI 10.1017/S2040174418000764
   Chen CH, 2012, INT J NEUROPSYCHOPH, V15, P77, DOI 10.1017/S1461145711000149
   CHUNG IY, 1990, J IMMUNOL, V144, P2999
   De Strooper B, 2010, NAT REV NEUROL, V6, P99, DOI 10.1038/nrneurol.2009.218
   Elsworth JD, 2013, NEUROTOXICOLOGY, V35, P113, DOI 10.1016/j.neuro.2013.01.001
   Fang FF, 2016, TOXICOL LETT, V245, P59, DOI 10.1016/j.toxlet.2016.01.007
   FILLIT H, 1991, NEUROSCI LETT, V129, P318, DOI 10.1016/0304-3940(91)90490-K
   Foulds C, 2017, NAT REV ENDOCRINOL, V13, P445, DOI 10.1038/nrendo.2017.42
   Fukumoto H, 2002, ARCH NEUROL-CHICAGO, V59, P1381, DOI 10.1001/archneur.59.9.1381
   Golde TE, 2000, BBA-MOL BASIS DIS, V1502, P172, DOI 10.1016/S0925-4439(00)00043-0
   Heneka MT, 2015, LANCET NEUROL, V14, P388, DOI 10.1016/S1474-4422(15)70016-5
   House E, 2004, J ALZHEIMERS DIS, V6, P291
   Huang YD, 2012, CELL, V148, P1204, DOI 10.1016/j.cell.2012.02.040
   Janelsins MC, 2005, J NEUROINFLAMM, V2, DOI 10.1186/1742-2094-2-23
   Janelsins MC, 2008, AM J PATHOL, V173, P1768, DOI 10.2353/ajpath.2008.080528
   Johansson HKL, 2016, REPROD TOXICOL, V61, P186, DOI 10.1016/j.reprotox.2016.03.045
   Kawai K, 2003, ENVIRON HEALTH PERSP, V111, P175, DOI 10.1289/ehp.5440
   Kimura E, 2016, ARCH TOXICOL, V90, P691, DOI 10.1007/s00204-015-1485-x
   Kinney Jefferson W, 2018, Alzheimers Dement (N Y), V4, P575, DOI 10.1016/j.trci.2018.06.014
   Lane CA, 2018, EUR J NEUROL, V25, P59, DOI 10.1111/ene.13439
   Langmead B, 2012, NAT METHODS, V9, P357, DOI [10.1038/NMETH.1923, 10.1038/nmeth.1923]
   Li B, 2011, BMC BIOINFORMATICS, V12, DOI 10.1186/1471-2105-12-323
   Luo GY, 2014, TOXICOL SCI, V140, P364, DOI 10.1093/toxsci/kfu085
   Majdalawieh A, 2007, MOL BIOL CELL, V18, P930, DOI 10.1091/mbc.E06-03-0217
   Masuo Y, 2011, J TOXICOL ENV HEAL B, V14, P346, DOI 10.1080/10937404.2011.578557
   Mattson MP, 2001, J CLIN INVEST, V107, P247, DOI 10.1172/JCI11916
   McAlpine FE, 2008, J INFLAMM RES, V1, P29
   Moosa A, 2018, HORM BEHAV, V101, P13, DOI 10.1016/j.yhbeh.2017.10.003
   Moulton PV, 2012, J ENVIRON PUBLIC HEA, V2012, DOI 10.1155/2012/472751
   Nishikawa M, 2010, ENVIRON HEALTH PERSP, V118, P1196, DOI 10.1289/ehp.0901575
   Pichitpunpong C, 2019, PLOS ONE, V14, DOI 10.1371/journal.pone.0214198
   Porras SP, 2014, TOXICOL LETT, V230, P413, DOI 10.1016/j.toxlet.2014.08.020
   Prince M, 2013, ALZHEIMERS DEMENT, V9, P63, DOI 10.1016/j.jalz.2012.11.007
   Qiu CX, 2005, LANCET NEUROL, V4, P487, DOI 10.1016/S1474-4422(05)70141-1
   Rachon D, 2015, REV ENDOCR METAB DIS, V16, P359, DOI 10.1007/s11154-016-9332-9
   Raven EP, 2013, J ALZHEIMERS DIS, V37, P127, DOI 10.3233/JAD-130209
   Sabuncu MR, 2011, ARCH NEUROL-CHICAGO, V68, P1040, DOI 10.1001/archneurol.2011.167
   Saeed AI, 2003, BIOTECHNIQUES, V34, P374, DOI 10.2144/03342mt01
   Saeliw T, 2018, MOL AUTISM, V9, DOI 10.1186/s13229-018-0213-9
   Selkoe DJ, 2001, PHYSIOL REV, V81, P741, DOI 10.1152/physrev.2001.81.2.741
   Shi ZM, 2016, J NEUROL SCI, V366, P127, DOI 10.1016/j.jns.2016.05.022
   Shobab LA, 2005, LANCET NEUROL, V4, P841, DOI 10.1016/S1474-4422(05)70248-9
   Song Y, 2016, J DIABETES, V8, P516, DOI 10.1111/1753-0407.12325
   Sun Y, 2002, BIOMED CHROMATOGR, V16, P319, DOI 10.1002/bmc.161
   Takahashi M, 2018, TOXICOL LETT, V284, P113, DOI 10.1016/j.toxlet.2017.12.010
   Tanabe N, 2012, MOL CELL ENDOCRINOL, V351, P317, DOI 10.1016/j.mce.2012.01.008
   Tangsuwansri C, 2018, PLOS ONE, V13, DOI 10.1371/journal.pone.0201071
   Terai K, 1996, BRAIN RES, V735, P159
   Thongkorn S, 2019, SCI REP-UK, V9, DOI 10.1038/s41598-019-39386-w
   Tian YH, 2010, SYNAPSE, V64, P432, DOI 10.1002/syn.20746
   Vandenberg LN, 2007, REPROD TOXICOL, V24, P139, DOI 10.1016/j.reprotox.2007.07.010
   Wang TW, 2017, SCI REP-UK, V7, DOI 10.1038/s41598-017-07544-7
   World Health Organization, 2009, FAO UN BISPH A BPA C
   Xu XH, 2010, HORM BEHAV, V58, P326, DOI 10.1016/j.yhbeh.2010.02.012
   Zhao M, 2003, NEUROCHEM RES, V28, P307, DOI 10.1023/A:1022337519035
   Zimmers SM, 2014, CHEMOSPHERE, V104, P237, DOI 10.1016/j.chemosphere.2013.12.085
NR 59
TC 20
Z9 20
U1 2
U2 8
PU NATURE PUBLISHING GROUP
PI LONDON
PA MACMILLAN BUILDING, 4 CRINAN ST, LONDON N1 9XW, ENGLAND
SN 2045-2322
J9 SCI REP-UK
JI Sci Rep
PD JUN 11
PY 2020
VL 10
IS 1
AR 9487
DI 10.1038/s41598-020-65229-0
PG 15
WC Multidisciplinary Sciences
WE Science Citation Index Expanded (SCI-EXPANDED)
SC Science & Technology - Other Topics
GA NA6WX
UT WOS:000559960100005
PM 32528016
OA gold, Green Published
DA 2022-12-12
ER

PT J
AU Gumpricht, E
   Rockway, S
AF Gumpricht, Eric
   Rockway, Susie
TI Can omega-3 fatty acids and tocotrienol-rich vitamin E reduce symptoms
   of neurodevelopmental disorders?
SO NUTRITION
LA English
DT Review
DE omega-3 fatty acids; Vitamin E; Tocotrienols; Autism; Apraxia;
   Attention-deficit hyperactivity disorder; Neurodevelopmental disorders;
   Children
ID POLYUNSATURATED FATTY-ACIDS; ELEVATED SERUM-LEVELS; E ALPHA-TOCOTRIENOL;
   OXIDATIVE STRESS; DOUBLE-BLIND; FRACTION SUPPLEMENTATION; ANTIOXIDANT
   ENZYMES; CHILDHOOD APRAXIA; LIPID MEDIATORS; ISCHEMIC-STROKE
AB The incidence of childhood neurodevelopmental disorders, which include autism, attention-deficit hyperactivity disorders, and apraxia, are increasing worldwide and have a profound effect on the behaviors, cognitive skills, mood, and self-esteem of these children. Although the etiologies of these disorders are unclear, they often accompany genetic and biochemical abnormalities resulting in cognitive and communication difficulties. Because cognitive and neural development require essential fatty acids (particularly long-chain omega-3 fatty acids often lacking in mother's and children's diets) during critical growth periods, the potential behavior-modifying effects of these fatty acids as "brain nutrients" has attracted considerable attention. Additionally, there is compelling evidence for increased oxidative stress, altered antioxidant defenses, and neuroinflammation in these children. The purpose of this review is to provide a scientific rationale based on cellular, experimental animal model, observational, and clinical intervention studies for incorporating the combination of omega-3 fatty acids and tocotrienol-rich vitamin E as complementary nutritional therapies in children with neurodevelopmental disorders. Should this nutritional combination correct key clinical or biochemical outcomes and/or improve behavioral patterns, it would provide a safe, complementary option for these children. (C) 2014 Elsevier Inc. All rights reserved.
C1 [Gumpricht, Eric] Isagenix Int LLC, Chandler, AZ 85286 USA.
RP Gumpricht, E (corresponding author), Isagenix Int LLC, Chandler, AZ 85286 USA.
EM Eric.gumpricht@isagenixcorp.com
OI Gumpricht, Eric/0000-0001-6034-3484
CR Al-Ayadhi LY, 2013, J NEUROINFLAMM, V10, DOI 10.1186/1742-2094-10-72
   AL-Ayadhi LY, 2012, J NEUROINFLAMM, V9, DOI 10.1186/1742-2094-9-158
   Amminger GP, 2007, BIOL PSYCHIAT, V61, P551, DOI 10.1016/j.biopsych.2006.05.007
   Anderson GJ, 2005, PEDIATR RES, V58, P865, DOI 10.1203/01.pdr.0000182188.31596.5a
   Arnold LE, 2011, TREATING ATTENTION D, p[15, e15]
   Baio Jon, 2012, Morbidity and Mortality Weekly Report, V61, P1
   Bazan NG, 2011, ANNU REV NUTR, V31, P321, DOI 10.1146/annurev.nutr.012809.104635
   Bhatia HS, 2011, PLOS ONE, V6, DOI 10.1371/journal.pone.0028451
   Burgess JR, 2000, AM J CLIN NUTR, V71, p327S, DOI 10.1093/ajcn/71.1.327S
   Carver JD, 2001, BRAIN RES BULL, V56, P79, DOI 10.1016/S0361-9230(01)00551-2
   Chauhan A, 2004, LIFE SCI, V75, P2539, DOI 10.1016/j.lfs.2004.04.038
   Chauhan A, 2012, NEUROCHEM RES, V37, P1681, DOI 10.1007/s11064-012-0775-4
   Chin SF, 2011, NUTR METAB, V8, DOI 10.1186/1743-7075-8-42
   Cohen JT, 2005, AM J PREV MED, V29, P366, DOI 10.1016/j.amepre.2005.06.008
   Cook-Sather SD, 2012, ANESTHESIOLOGY, V117, P639, DOI 10.1097/ALN.0b013e318267084d
   Delaney A. L., 2004, ANN CONV AM SPEECH L
   DENZLINGER C, 1995, J LIPID MEDIAT CELL, V11, P119, DOI 10.1016/0929-7855(94)00032-8
   El-Ansary A, 2012, LIPIDS HEALTH DIS, V11, DOI 10.1186/1476-511X-11-160
   Faraone Stephen V, 2003, World Psychiatry, V2, P104
   Farooqui AA, 2012, CURR MED CHEM, V19, P532
   Farooqui AA, 2007, J NEUROCHEM, V101, P577, DOI 10.1111/j.1471-4159.2006.04371.x
   Frank J, 2012, AGEING RES REV, V11, P163, DOI 10.1016/j.arr.2011.06.006
   Frustaci A, 2012, FREE RADICAL BIO MED, V52, P2128, DOI 10.1016/j.freeradbiomed.2012.03.011
   Gu F, 2013, FREE RADICAL BIO MED, V65, P488, DOI 10.1016/j.freeradbiomed.2013.07.021
   Hirashima F, 2004, AM J PSYCHIAT, V161, P1922, DOI 10.1176/appi.ajp.161.10.1922
   Hirayama S, 2004, EUR J CLIN NUTR, V58, P467, DOI 10.1038/sj.ejcn.1601830
   Jeng KCG, 1996, AM J CLIN NUTR, V64, P960, DOI 10.1093/ajcn/64.6.960
   Jiang ZY, 2011, J IMMUNOL, V186, P1173, DOI 10.4049/jimmunol.1002342
   Jubri Z, 2013, NUTR J, V12, DOI 10.1186/1475-2891-12-2
   Kaileh M, 2010, J AM COLL NUTR, V29, p334S, DOI 10.1080/07315724.2010.10719848
   Khanna S, 2003, J BIOL CHEM, V278, P43508, DOI 10.1074/jbc.M307075200
   Kong WM, 2010, LIPIDS HEALTH DIS, V9, DOI 10.1186/1476-511X-9-12
   Lee HN, 2012, BIOCHEM PHARMACOL, V84, P1340, DOI 10.1016/j.bcp.2012.08.004
   Lien EL, 2009, PROSTAG LEUKOTR ESS, V81, P125, DOI 10.1016/j.plefa.2009.05.004
   Lyall K, 2013, AM J EPIDEMIOL, V178, P209, DOI 10.1093/aje/kws433
   McNamara Robert K., 2013, PharmaNutrition, V1, P41, DOI 10.1016/j.phanu.2012.10.004
   Meguid NA, 2011, BIOL TRACE ELEM RES, V143, P58, DOI 10.1007/s12011-010-8840-9
   MEYDANI SN, 1990, AM J CLIN NUTR, V52, P557, DOI 10.1093/ajcn/52.3.557
   MILLER CC, 1988, PROSTAGLANDINS, V35, P917, DOI 10.1016/0090-6980(88)90116-5
   Milte CM, 2011, J CHILD HEALTH CARE, V15, P299, DOI 10.1177/1367493511403953
   Morgan AT, 2009, EUR J PHYS REHAB MED, V45, P103
   Morris CR, 2009, ALTERN THER HEALTH M, V15, P34
   Nagapan G, 2013, BMC NEUROSCI, V14, DOI 10.1186/1471-2202-14-77
   Niki E, 2012, ANN NUTR METAB, V61, P207, DOI 10.1159/000343106
   OUAHCHI K, 1995, NAT GENET, V9, P141, DOI 10.1038/ng0295-141
   Park HA, 2011, STROKE, V42, P2308, DOI 10.1161/STROKEAHA.110.608547
   Patel V, 2012, J NUTR, V142, P513, DOI 10.3945/jn.111.151902
   Radhakrishnan AK, 2009, BRIT J NUTR, V101, P810, DOI 10.1017/S0007114508039998
   Ricci S, 2013, NEUROTOX RES, V24, P491, DOI 10.1007/s12640-013-9393-4
   Rink C, 2011, J CEREBR BLOOD F MET, V31, P2218, DOI 10.1038/jcbfm.2011.85
   Rogers SJ, 2008, J CLIN CHILD ADOLESC, V37, P8, DOI 10.1080/15374410701817808
   Ross BM, 2003, NUTR NEUROSCI, V6, P277, DOI 10.1080/10284150310001612203
   Rota C, 2005, NUTR NEUROSCI, V8, P21, DOI 10.1080/10284150400027123
   Rubin BY, 2008, ANTIOXID REDOX SIGN, V10, P837, DOI 10.1089/ars.2007.1874
   Sajdel-Sulkowska EM, 2009, CEREBELLUM, V8, P366, DOI 10.1007/s12311-009-0105-9
   Sen CK, 2010, J AM COLL NUTR, V29, p314S, DOI 10.1080/07315724.2010.10719846
   Sen CK, 2000, J BIOL CHEM, V275, P13049, DOI 10.1074/jbc.275.17.13049
   Sen CK, 2004, ANN NY ACAD SCI, V1031, P127, DOI 10.1196/annals.1331.013
   SERBINOVA E, 1991, FREE RADICAL BIO MED, V10, P263, DOI 10.1016/0891-5849(91)90033-Y
   Shaikh SR, 2012, MOL ASPECTS MED, V33, P46, DOI 10.1016/j.mam.2011.10.002
   SOKOL RJ, 1989, FREE RADICAL BIO MED, V6, P189, DOI 10.1016/0891-5849(89)90117-2
   Sontag TJ, 2007, J LIPID RES, V48, P1090, DOI 10.1194/jlr.M600514-JLR200
   Stevens L, 2003, LIPIDS, V38, P1007, DOI 10.1007/s11745-006-1155-0
   STUBBS CD, 1984, BIOCHIM BIOPHYS ACTA, V779, P89, DOI 10.1016/0304-4157(84)90005-4
   Sun MK, 2010, PHARMACOL THERAPEUT, V127, P66, DOI 10.1016/j.pharmthera.2010.03.001
   SUZUKI Y, 1993, BIOCHEMISTRY-US, V32, P10692, DOI 10.1021/bi00091a020
   Theoharides TC, 2013, J NEUROINFLAMM, V10, DOI 10.1186/1742-2094-10-46
   Theoharides TC, 2012, BBA-MOL BASIS DIS, V1822, P34, DOI 10.1016/j.bbadis.2010.12.017
   Tierney CD, 2012, CURR OPIN PEDIATR, V24, P394, DOI 10.1097/MOP.0b013e328352c5a6
   Uauy R, 2006, NUTR REV, V64, pS24, DOI 10.1301/nr.2006.may.S24-S33
   Valk EEJ, 2000, INT J VITAM NUTR RES, V70, P31, DOI 10.1024/0300-9831.70.2.31
   Vargas DL, 2005, ANN NEUROL, V57, P67, DOI 10.1002/ana.20315
   Voigt RG, 2001, J PEDIATR-US, V139, P189, DOI 10.1067/mpd.2001.116050
   Wang XP, 2012, LIPIDS HEALTH DIS, V11, DOI 10.1186/1476-511X-11-25
   Weatherill AR, 2005, J IMMUNOL, V174, P5390, DOI 10.4049/jimmunol.174.9.5390
   Wei HG, 2011, J NEUROINFLAMM, V8, DOI 10.1186/1742-2094-8-52
   Yorbik O, 2002, PROSTAG LEUKOTR ESS, V67, P341, DOI 10.1054/plef.2002.0439
   Zoroglu SS, 2004, EUR ARCH PSY CLIN N, V254, P143, DOI 10.1007/s00406-004-0456-7
NR 78
TC 14
Z9 16
U1 0
U2 42
PU ELSEVIER SCIENCE INC
PI NEW YORK
PA STE 800, 230 PARK AVE, NEW YORK, NY 10169 USA
SN 0899-9007
EI 1873-1244
J9 NUTRITION
JI Nutrition
PD JUL-AUG
PY 2014
VL 30
IS 7-8
BP 733
EP 738
DI 10.1016/j.nut.2013.11.001
PG 6
WC Nutrition & Dietetics
WE Science Citation Index Expanded (SCI-EXPANDED)
SC Nutrition & Dietetics
GA AL7IB
UT WOS:000339306300001
PM 24631384
DA 2022-12-12
ER

PT J
AU Reus, GZ
   Fries, GR
   Stertz, L
   Badawy, M
   Passos, IC
   Barichello, T
   Kapczinski, F
   Quevedo, J
AF Reus, G. Z.
   Fries, G. R.
   Stertz, L.
   Badawy, M.
   Passos, I. C.
   Barichello, T.
   Kapczinski, F.
   Quevedo, J.
TI THE ROLE OF INFLAMMATION AND MICROGLIAL ACTIVATION IN THE
   PATHOPHYSIOLOGY OF PSYCHIATRIC DISORDERS
SO NEUROSCIENCE
LA English
DT Review
DE microglia; neuroinflammation; major depressive disorder; bipolar
   disorder; autism; schizophrenia
ID PROTECTS DOPAMINERGIC-NEURONS; MAJOR DEPRESSIVE DISORDER;
   CENTRAL-NERVOUS-SYSTEM; INCREASES BDNF LEVELS; BIPOLAR DISORDER;
   PREFRONTAL CORTEX; MATERNAL-DEPRIVATION; PRENATAL EXPOSURE; VALPROIC
   ACID; PLASMA-LEVELS
AB Psychiatric disorders, including major depressive disorder (MDD), bipolar disorder (BD) and schizophrenia, affect a significant percentage of the world population. These disorders are associated with educational difficulties, decreased productivity and reduced quality of life, but their underlying pathophysiological mechanisms are not fully elucidated. Recently, studies have suggested that psychiatric disorders could be considered as inflammatory disorders, even though the exact mechanisms underlying this association are not known. An increase in inflammatory response and oxidative stress may lead to inflammation, which in turn can stimulate microglia in the brain. Microglial activation is roused by the M1 phenotype, which is associated with an increase in interleukin-1 beta (IL-1 beta) and tumor necrosis factor-alpha (TNF-alpha). On the contrary, M2 phenotype is associated with a release of anti-inflammatory cytokines. Thus, it is possible that the inflammatory response from microglial activation can contribute to brain pathology, as well as influence treatment responses. This review will highlight the role of inflammation in the pathophysiology of psychiatric disorders, such as MDD, BD, schizophrenia, and autism. More specifically, the role of microglial activation and associated molecular cascades will also be discussed as a means by which these neuroinflammatory mechanisms take place, when appropriate. (C) 2015 IBRO. Published by Elsevier Ltd. All rights reserved.
C1 [Reus, G. Z.; Fries, G. R.; Stertz, L.; Badawy, M.; Passos, I. C.; Barichello, T.; Kapczinski, F.; Quevedo, J.] Univ Texas Houston, Sch Med, Ctr Expt Models Psychiat, Dept Psychiat & Behav Sci, Houston, TX 77054 USA.
   [Reus, G. Z.; Quevedo, J.] Univ Extremo Sul Catarinense, Unidade Acad Ciencias Saude, Lab Neurociencias, Programas Posgrad Ciencias Saude, Criciuma, SC, Brazil.
   [Fries, G. R.; Stertz, L.; Passos, I. C.; Kapczinski, F.] Univ Fed Rio Grande do Sul, HCPA, Mol Psychiat Unit, Porto Alegre, RS, Brazil.
   [Fries, G. R.; Stertz, L.; Passos, I. C.; Kapczinski, F.] Univ Fed Rio Grande do Sul, HCPA, Natl Sci & Technol Inst Translat Med INCT TM, Porto Alegre, RS, Brazil.
   [Barichello, T.] Univ Extremo Sul Catarinense, Unidade Acad Ciencias Saude, Lab Microbiol Expt, Programas Posgrad Ciencias Saude, Criciuma, SC, Brazil.
C3 Baylor College of Medicine; University of Texas System; University of
   Texas Health Science Center Houston; Universidade do Extremo Sul
   Catarinense; Universidade Federal do Rio Grande do Sul; Universidade
   Federal do Rio Grande do Sul; Universidade do Extremo Sul Catarinense
RP Reus, GZ (corresponding author), Univ Texas Houston, Sch Med, Ctr Expt Models Psychiat, Dept Psychiat & Behav Sci, Houston, TX 77054 USA.
EM gislaine.z.reus@uth.tmc.edu
RI Stertz, Laura/AAC-7384-2019; Fries, Gabriel R/C-1521-2009; Fries,
   Gabriel R/P-8810-2014; Kapczinski, Flávio/D-3175-2013; Passos, Ives
   Cavalcante/U-7366-2019; Barichello, Tatiana/E-2725-2013; de Quevedo,
   João Luciano/E-5491-2013; de Quevedo, João Luciano/N-1407-2019
OI Stertz, Laura/0000-0002-1426-6796; Fries, Gabriel R/0000-0002-5468-2612;
   Fries, Gabriel R/0000-0002-5468-2612; Kapczinski,
   Flávio/0000-0001-8738-856X; Passos, Ives Cavalcante/0000-0001-6407-8219;
   de Quevedo, João Luciano/0000-0003-3114-6611; de Quevedo, João
   Luciano/0000-0003-3114-6611; Barichello, Tatiana/0000-0001-7776-8454
FU CNPq; FAPESC; Instituto Cerebro e Mente, UNESC; L'Oreal/UNESCO/ABC
   Brazil Fellowship for Women in Science; Department of Psychiatry and
   Behavioral Sciences, The University of Texas Medical School at Houston
FX Laboratory of Neurosciences (Brazil) is a center within the National
   Institute for Translational Medicine (INCT-TM) and a member of the
   Center of Excellence in Applied Neurosciences of Santa Catarina
   (NENASC). This research was supported by grants from CNPq (J.Q., T.B.,
   F.K. and G.Z.R.), FAPESC (J.Q. and T.B.), Instituto Cerebro e Mente,
   UNESC (J.Q.), and L'Oreal/UNESCO/ABC Brazil Fellowship for Women in
   Science 2011 (G.Z.R.). J.Q., T.B. and F.K. are CNPq Research Fellows.
   Center for Translational Psychiatry (USA) is funded by Department of
   Psychiatry and Behavioral Sciences, The University of Texas Medical
   School at Houston.
CR Abelaira HM, 2014, LIFE SCI, V101, P10, DOI 10.1016/j.lfs.2014.02.014
   Abelaira HM, 2013, REV BRAS PSIQUIATR, V35, pS112, DOI 10.1590/1516-4446-2013-1098
   Abrahams BS, 2008, NAT REV GENET, V9, P341, DOI 10.1038/nrg2346
   Acosta SA, 2013, PLOS ONE, V8, DOI 10.1371/journal.pone.0081585
   Arakawa S, 2012, PHARMACOL BIOCHEM BE, V100, P601, DOI 10.1016/j.pbb.2011.09.008
   Babulas V, 2006, AM J PSYCHIAT, V163, P927, DOI 10.1176/appi.ajp.163.5.927
   Barbosa IG, 2013, J PSYCHIATR RES, V47, P1949, DOI 10.1016/j.jpsychires.2013.08.019
   Barger SW, 2007, J NEUROCHEM, V101, P1205, DOI 10.1111/j.1471-4159.2007.04487.x
   Barger SW, 2001, J NEUROCHEM, V76, P846, DOI 10.1046/j.1471-4159.2001.00075.x
   Barichello T, 2013, REV BRAS PSIQUIATR, V35, P81, DOI 10.1016/j.rbp.2012.11.003
   Bayer TA, 1999, NEUROSCI LETT, V271, P126, DOI 10.1016/S0304-3940(99)00545-5
   Berman RM, 2000, BIOL PSYCHIAT, V47, P351, DOI 10.1016/S0006-3223(99)00230-9
   Beumer W, 2012, J LEUKOCYTE BIOL, V92, P959, DOI 10.1189/jlb.0212100
   Bo Mortensen P, 2007, BIOL PSYCHIAT, V61, P688, DOI 10.1016/j.biopsych.2006.05.024
   Boche D, 2013, NEUROPATH APPL NEURO, V39, P3, DOI 10.1111/nan.12011
   Breece E, 2013, BRAIN BEHAV IMMUN, V31, P69, DOI 10.1016/j.bbi.2012.10.006
   Brown Alan S, 2011, Front Psychiatry, V2, P63, DOI 10.3389/fpsyt.2011.00063
   Brown AS, 2004, ARCH GEN PSYCHIAT, V61, P774, DOI 10.1001/archpsyc.61.8.774
   Burke NN, 2014, BRAIN BEHAV IMMUN, V42, P147, DOI 10.1016/j.bbi.2014.06.015
   Cardona AE, 2006, NAT NEUROSCI, V9, P917, DOI 10.1038/nn1715
   Sauvage MAD, 2013, CELL DEATH DIFFER, V20, P1546, DOI 10.1038/cdd.2013.108
   Catanzaro JM, 2014, BEHAV PHARMACOL, V25, P582, DOI 10.1097/FBP.0000000000000072
   Ceretta LB, 2012, ACTA DIABETOL, V49, pS227, DOI 10.1007/s00592-012-0435-9
   Chen PS, 2007, NEUROSCIENCE, V149, P203, DOI 10.1016/j.neuroscience.2007.06.053
   Chen PS, 2006, MOL PSYCHIATR, V11, P1116, DOI 10.1038/sj.mp.4001893
   Choi Jung Hoon, 2011, Lab Anim Res, V27, P181, DOI 10.5625/lar.2011.27.3.181
   Chung ES, 2010, BRAIN RES, V1363, P143, DOI 10.1016/j.brainres.2010.09.049
   Chung YC, 2011, NEUROPHARMACOLOGY, V60, P963, DOI 10.1016/j.neuropharm.2011.01.043
   Colton CA, 2010, CNS NEUROL DISORD-DR, V9, P174, DOI 10.2174/187152710791012053
   Correa F, 2011, NEUROBIOL DIS, V44, P142, DOI 10.1016/j.nbd.2011.06.016
   Couch Y, 2013, BRAIN BEHAV IMMUN, V29, P136, DOI 10.1016/j.bbi.2012.12.017
   Dahl J, 2014, PSYCHONEUROENDOCRINO, V45, P77, DOI 10.1016/j.psyneuen.2014.03.019
   Dantzer R, 2008, NAT REV NEUROSCI, V9, P46, DOI 10.1038/nrn2297
   Derecki NC, 2012, NATURE, V484, P105, DOI 10.1038/nature10907
   Dheen ST, 2007, CURR MED CHEM, V14, P1189, DOI 10.2174/092986707780597961
   Di Benedetto B, 2013, CURR NEUROPHARMACOL, V11, P171, DOI 10.2174/1570159X11311020004
   Diz-Chaves Y, 2013, BRAIN BEHAV IMMUN, V28, P196, DOI 10.1016/j.bbi.2012.11.013
   Diz-Chaves Y, 2012, J NEUROINFLAMM, V9, DOI 10.1186/1742-2094-9-71
   Dong HQ, 2014, J NEUROINFLAMM, V11, DOI 10.1186/s12974-014-0140-4
   Eisenberger NI, 2010, BIOL PSYCHIAT, V68, P748, DOI 10.1016/j.biopsych.2010.06.010
   Ekdahl CT, 2012, FRONT PHARMACOL, V3, DOI 10.3389/fphar.2012.00041
   El-Ansary A, 2014, J NEUROINFLAMM, V11, DOI 10.1186/s12974-014-0189-0
   Ferguson JM, 2007, CLIN NEUROPHARMACOL, V30, P136, DOI 10.1097/WNF.0B013E3180314AE7
   Frank MG, 2014, PSYCHONEUROENDOCRINO, V40, P191, DOI 10.1016/j.psyneuen.2013.11.006
   Frank MG, 2012, BRAIN BEHAV IMMUN, V26, P337, DOI 10.1016/j.bbi.2011.10.005
   Garcia LS, 2008, BASIC CLIN PHARMACOL, V103, P502, DOI 10.1111/j.1742-7843.2008.00210.x
   Garcia LSB, 2008, PROG NEURO-PSYCHOPH, V32, P140, DOI 10.1016/j.pnpbp.2007.07.027
   Garcia LSB, 2009, PROG NEURO-PSYCHOPH, V33, P450, DOI 10.1016/j.pnpbp.2009.01.004
   Gigante AD, 2011, INT J NEUROPSYCHOPH, V14, P1075, DOI 10.1017/S146114571000146X
   Girgis RR, 2014, BIOL PSYCHIAT, V75, P292, DOI 10.1016/j.biopsych.2013.12.002
   Gomez-Gonzalez B, 2010, ACTA NEUROPATHOL, V119, P303, DOI 10.1007/s00401-009-0590-4
   Graeber MB, 2011, FEBS LETT, V585, P3798, DOI 10.1016/j.febslet.2011.08.033
   Gubert C, 2013, NEUROPSYCH NEURO-POL, V8, P1
   Haarman BCM, 2014, BRAIN BEHAV IMMUN, V40, P219, DOI 10.1016/j.bbi.2014.03.016
   Hamidi M, 2004, BIOL PSYCHIAT, V55, P563, DOI 10.1016/j.biopsych.2003.11.006
   Haroon E, 2012, NEUROPSYCHOPHARMACOL, V37, P137, DOI 10.1038/npp.2011.205
   Harrison NA, 2009, BIOL PSYCHIAT, V66, P407, DOI 10.1016/j.biopsych.2009.03.015
   Hercher C, 2014, J PSYCHIATR NEUROSCI, V39, P376, DOI 10.1503/jpn.130277
   Heyes MP, 1996, BIOCHEM J, V320, P595, DOI 10.1042/bj3200595
   Hinwood M, 2012, CEREB CORTEX, V22, P1442, DOI 10.1093/cercor/bhr229
   Hoyo-Becerra C, 2014, BRAIN BEHAV IMMUN, V42, P222, DOI 10.1016/j.bbi.2014.06.200
   Hu XM, 2015, NAT REV NEUROL, V11, P56, DOI 10.1038/nrneurol.2014.207
   Hu XM, 2014, PROG NEUROBIOL, V119, P60, DOI 10.1016/j.pneurobio.2014.06.002
   Ignacio ZM, 2014, NEUROSCIENCE, V275, P455, DOI 10.1016/j.neuroscience.2014.06.036
   Imai Y, 1996, BIOCHEM BIOPH RES CO, V224, P855, DOI 10.1006/bbrc.1996.1112
   Iseme RA, 2014, NEUROSCI BIOBEHAV R, V40, P62, DOI 10.1016/j.neubiorev.2014.01.008
   Jinno S, 2007, GLIA, V55, P1334, DOI 10.1002/glia.20552
   Kim JJ, 2001, SCHIZOPHR RES, V52, P127, DOI 10.1016/S0920-9964(00)00091-8
   KIM JS, 1982, ARCH PSYCHIAT NERVEN, V232, P299, DOI 10.1007/BF00345492
   Kim JJ, 2008, EUR ARCH PSY CLIN N, V258, P239, DOI 10.1007/s00406-007-0791-6
   Kirsten TB, 2012, J NEUROSCI RES, V90, P1903, DOI 10.1002/jnr.23089
   Le Belle JE, 2014, STEM CELL REP, V3, P725, DOI 10.1016/j.stemcr.2014.09.004
   Leboyer M, 2012, J AFFECT DISORDERS, V141, P1, DOI 10.1016/j.jad.2011.12.049
   Lu B, 2014, EXPERT REV CLIN IMMU, V10, P713, DOI 10.1586/1744666X.2014.909730
   Lucchina L, 2014, AUTISM RES, V7, P273, DOI 10.1002/aur.1338
   Ma M, 2014, CLIN PSYCHOPHARM NEU, V12, P31, DOI 10.9758/cpn.2014.12.1.31
   Ribeiro BMM, 2013, SCHIZOPHR RES, V151, P12, DOI 10.1016/j.schres.2013.10.040
   Maezawa I, 2010, J NEUROSCI, V30, P5346, DOI 10.1523/JNEUROSCI.5966-09.2010
   Maiorino C, 2013, GENE THER, V20, P487, DOI 10.1038/gt.2012.58
   Marshall SA, 2013, NEUROBIOL DIS, V54, P239, DOI 10.1016/j.nbd.2012.12.016
   McInnis OA, 2014, ANXIETY STRESS COPIN, V27, P601, DOI 10.1080/10615806.2014.888060
   McNally L, 2008, CNS SPECTRUMS, V13, P501, DOI 10.1017/S1092852900016734
   Meyer U, 2013, PROG NEURO-PSYCHOPH, V42, P20, DOI 10.1016/j.pnpbp.2011.11.003
   Miller AH, 2013, NEUROPSYCHOPHARMACOL, V38, P1607, DOI 10.1038/npp.2013.140
   Miller AH, 2009, BIOL PSYCHIAT, V65, P732, DOI 10.1016/j.biopsych.2008.11.029
   Miller BJ, 2011, BIOL PSYCHIAT, V70, P663, DOI 10.1016/j.biopsych.2011.04.013
   Missault S, 2014, BRAIN BEHAV IMMUN, V42, P138, DOI 10.1016/j.bbi.2014.06.013
   Mitani H, 2006, PROG NEURO-PSYCHOPH, V30, P1155, DOI 10.1016/j.pnpbp.2006.03.036
   Monfrim X, 2014, BIPOLAR DISORD, V16, P741, DOI 10.1111/bdi.12214
   Monji A, 2009, PSYCHIAT CLIN NEUROS, V63, P257, DOI 10.1111/j.1440-1819.2009.01945.x
   Morgan JT, 2012, BRAIN RES, V1456, P72, DOI 10.1016/j.brainres.2012.03.036
   Muller A, 2015, INT J CANCER, V137, P278, DOI 10.1002/ijc.29379
   Najjar S, 2015, SCHIZOPHR RES, V161, P102, DOI 10.1016/j.schres.2014.04.041
   Najjar S, 2013, J NEUROINFLAMM, V10, DOI 10.1186/1742-2094-10-43
   Nakagawa Y, 2014, PHARMACEUTICALS, V7, P1028, DOI 10.3390/ph7121028
   Nimmerjahn A, 2005, SCIENCE, V308, P1314, DOI 10.1126/science.1110647
   O'Brien SM, 2007, J PSYCHIAT RES, V41, P326, DOI 10.1016/j.jpsychires.2006.05.013
   O'Connor JC, 2009, MOL PSYCHIATR, V14, P511, DOI 10.1038/sj.mp.4002148
   Ohgi Y, 2013, PHARMACOL BIOCHEM BE, V103, P853, DOI 10.1016/j.pbb.2012.12.003
   Peng GS, 2005, MOL BRAIN RES, V134, P162, DOI 10.1016/j.molbrainres.2004.10.021
   Phillips AC, 2015, ANXIETY STRESS COP, V9, P1
   PIANI D, 1992, EUR J IMMUNOL, V22, P2429, DOI 10.1002/eji.1830220936
   Radewicz K, 2000, J NEUROPATH EXP NEUR, V59, P137, DOI 10.1093/jnen/59.2.137
   Raivich G, 1999, BRAIN RES REV, V30, P77, DOI 10.1016/S0165-0173(99)00007-7
   Ransohoff RM, 2009, ANNU REV IMMUNOL, V27, P119, DOI 10.1146/annurev.immunol.021908.132528
   Rao JS, 2010, MOL PSYCHIATR, V15, P384, DOI 10.1038/mp.2009.47
   Rege S, 2013, AUST NZ J PSYCHIAT, V47, P1136, DOI 10.1177/0004867413499077
   Reininghaus EZ, 2014, BIPOLAR DISORD, V16, P432, DOI 10.1111/bdi.12166
   Reisinger S, 2015, PHARMACOL THERAPEUT, V149, P213, DOI 10.1016/j.pharmthera.2015.01.001
   Reus GZ, 2015, METAB BRAIN DIS, V30, P545, DOI 10.1007/s11011-014-9602-8
   Reus GZ, 2015, NEUROSCI LETT, V584, P83, DOI 10.1016/j.neulet.2014.10.022
   Reus GZ, 2014, J PSYCHIATR RES, V55, P15, DOI 10.1016/j.jpsychires.2014.04.010
   Reus GZ, 2013, BEHAV BRAIN RES, V256, P451, DOI 10.1016/j.bbr.2013.08.041
   Reus GZ, 2013, BEHAV BRAIN RES, V242, P40, DOI 10.1016/j.bbr.2012.11.044
   Reus GZ, 2012, METAB BRAIN DIS, V27, P175, DOI 10.1007/s11011-012-9281-2
   Reus GZ, 2010, BRAIN RES BULL, V81, P585, DOI 10.1016/j.brainresbull.2009.11.013
   Rinwa P, 2013, NEUROSCIENCE, V255, P86, DOI 10.1016/j.neuroscience.2013.09.044
   Ritter PS, 2013, MED HYPOTHESES, V81, P1031, DOI 10.1016/j.mehy.2013.09.025
   Roman A, 2009, PHARMACOL REP, V61, P1069, DOI 10.1016/S1734-1140(09)70169-0
   Rosenblat JD, 2014, PROG NEURO-PSYCHOPH, V53, P23, DOI 10.1016/j.pnpbp.2014.01.013
   Saijo K, 2011, NAT REV IMMUNOL, V11, P775, DOI 10.1038/nri3086
   Santello M, 2012, TRENDS NEUROSCI, V35, P638, DOI 10.1016/j.tins.2012.06.001
   Savitz JB, 2014, NEUROSCI BIOBEHAV R, V42, P132, DOI 10.1016/j.neubiorev.2014.02.008
   Schiepers OJG, 2005, PROG NEURO-PSYCHOPH, V29, P201, DOI 10.1016/j.pnpbp.2004.11.003
   Schinder AF, 1996, J NEUROSCI, V16, P6125
   Schmitt A, 2005, SCHIZOPHR RES, V80, P305, DOI 10.1016/j.schres.2005.04.013
   Schnieder TP, 2014, J NEUROPATH EXP NEUR, V73, P880, DOI 10.1097/NEN.0000000000000107
   Schroeter ML, 2011, J AFFECT DISORDERS, V134, P32, DOI 10.1016/j.jad.2010.11.008
   Serrats J, 2010, NEURON, V65, P94, DOI 10.1016/j.neuron.2009.11.032
   Soczynska JK, 2012, BEHAV BRAIN RES, V235, P302, DOI 10.1016/j.bbr.2012.07.026
   Song C, 2009, PHARMACOPSYCHIATRY, V42, P182, DOI 10.1055/s-0029-1202263
   Stanciu M, 2000, J BIOL CHEM, V275, P12200, DOI 10.1074/jbc.275.16.12200
   Steiner J, 2008, J PSYCHIATR RES, V42, P151, DOI 10.1016/j.jpsychires.2006.10.013
   Steiner J, 2009, BIOL PSYCHIAT, V65, P1107, DOI 10.1016/j.biopsych.2008.10.044
   Stertz L, 2013, CURR OPIN PSYCHIATR, V26, P19, DOI 10.1097/YCO.0b013e32835aa4b4
   Sugama S, 2007, NEUROSCIENCE, V146, P1388, DOI 10.1016/j.neuroscience.2007.02.043
   Sugama S, 2013, NEUROSCIENCE, V232, P13, DOI 10.1016/j.neuroscience.2012.12.012
   Sugama S, 2011, J NEUROIMMUNOL, V233, P29, DOI 10.1016/j.jneuroim.2010.11.002
   Suzuki K, 2013, JAMA PSYCHIAT, V70, P49, DOI 10.1001/jamapsychiatry.2013.272
   Takaki J, 2012, J NEUROINFLAMM, V9, DOI 10.1186/1742-2094-9-275
   Tanaka J, 1997, GLIA, V20, P23, DOI 10.1002/(SICI)1098-1136(199705)20:1<23::AID-GLIA3>3.3.CO;2-U
   Tandon R, 2008, SCHIZOPHR RES, V102, P1, DOI 10.1016/j.schres.2008.04.011
   Tato CM, 2002, INFECT IMMUN, V70, P3311, DOI 10.1128/IAI.70.7.3311-3317.2002
   Tetreault NA, 2012, J AUTISM DEV DISORD, V42, P2569, DOI 10.1007/s10803-012-1513-0
   Theoharides TC, 2013, J NEUROINFLAMM, V10, DOI 10.1186/1742-2094-10-46
   Torres-Platas SG, 2014, BRAIN BEHAV IMMUN, V42, P50, DOI 10.1016/j.bbi.2014.05.007
   Tynan RJ, 2013, ACTA NEUROPATHOL, V126, P75, DOI 10.1007/s00401-013-1102-0
   Tynan RJ, 2012, BRAIN BEHAV IMMUN, V26, P469, DOI 10.1016/j.bbi.2011.12.011
   van Berckel BN, 2008, BIOL PSYCHIAT, V64, P820, DOI 10.1016/j.biopsych.2008.04.025
   Van den Eynde K, 2014, BEHAV BRAIN RES, V258, P179, DOI 10.1016/j.bbr.2013.10.005
   Ventura-Junca R, 2014, BMC PSYCHIATRY, V14, DOI 10.1186/s12888-014-0220-0
   Walker AK, 2013, NEUROPSYCHOPHARMACOL, V38, P1609, DOI 10.1038/npp.2013.71
   Walker FR, 2013, CURR DRUG TARGETS, V14, P1262
   Watkins CC, 2014, TRANSL PSYCHIAT, V4, DOI 10.1038/tp.2013.119
   Weber MD, 2015, J NEUROSCI, V35, P316, DOI 10.1523/JNEUROSCI.3561-14.2015
   Weisman GA, 2012, MOL NEUROBIOL, V46, P96, DOI 10.1007/s12035-012-8263-z
   Wiersinga WJ, 2014, VIRULENCE, V5, P36, DOI 10.4161/viru.25436
   Wischhof L, 2015, PROG NEURO-PSYCHOPH, V57, P17, DOI 10.1016/j.pnpbp.2014.10.004
   Wu GJ, 2008, TOXICOL APPL PHARM, V228, P105, DOI 10.1016/j.taap.2007.11.027
   Xanthos DN, 2014, NAT REV NEUROSCI, V15, P43, DOI 10.1038/nrn3617
   Xie NC, 2010, NEUROSCI LETT, V482, P51, DOI 10.1016/j.neulet.2010.07.004
   Young Adam M H, 2011, Front Psychiatry, V2, P27, DOI 10.3389/fpsyt.2011.00027
   Zarate CA, 2006, ARCH GEN PSYCHIAT, V63, P856, DOI 10.1001/archpsyc.63.8.856
   Zeidan-Chulia F, 2014, NEUROSCI BIOBEHAV R, V38, P160, DOI 10.1016/j.neubiorev.2013.11.008
   Zhan Y, 2014, NAT NEUROSCI, V17, P400, DOI 10.1038/nn.3641
   Zhao QY, 2014, NEUROBIOL DIS, V68, P57, DOI 10.1016/j.nbd.2014.04.008
NR 166
TC 387
Z9 404
U1 10
U2 139
PU PERGAMON-ELSEVIER SCIENCE LTD
PI OXFORD
PA THE BOULEVARD, LANGFORD LANE, KIDLINGTON, OXFORD OX5 1GB, ENGLAND
SN 0306-4522
EI 1873-7544
J9 NEUROSCIENCE
JI Neuroscience
PD AUG 6
PY 2015
VL 300
BP 141
EP 154
DI 10.1016/j.neuroscience.2015.05.018
PG 14
WC Neurosciences
WE Science Citation Index Expanded (SCI-EXPANDED)
SC Neurosciences & Neurology
GA CL2IQ
UT WOS:000356767400014
PM 25981208
HC Y
HP N
DA 2022-12-12
ER

PT J
AU da Rosa, N
   de Medeiros, FD
   de Oliveira, J
   Laurentino, AOM
   Peretti, EM
   Machado, RS
   Fortunato, JJ
   Petronilho, F
AF da Rosa, Naiana
   de Medeiros, Fabiana Durante
   de Oliveira, Juliana
   Martins Laurentino, Ana Olivia
   Peretti, Eduardo Medeiros
   Machado, Richard Simon
   Fortunato, Jucelia Jeremias
   Petronilho, Fabricia
TI 6-Shogaol improves behavior and memory in Wistar rats prenatally exposed
   to lipopolysaccharide
SO INTERNATIONAL JOURNAL OF DEVELOPMENTAL NEUROSCIENCE
LA English
DT Article
DE 6-shogaol; autism; behavior; lipopolysaccharide; maternal immune
   activation; memory
ID MATERNAL IMMUNE ACTIVATION; SOCIAL-BEHAVIOR; FATTY-ACIDS; GINGER;
   AUTISM; NEUROINFLAMMATION; DISORDERS; DEFICITS; SEPARATION; CHILDREN
AB Objective 6-Shogaol, bioactive compound of Zingiber officinale Roscoe, has anti-inflammatory, antioxidant, and neuroprotective properties. The objective of the present study was to verify the effect of 6-shogaol on behavioral parameters in a preclinical model based on a maternal immune activation (MIA) by lipopolysaccharide (LPS). Methodology Twelve pregnant Wistar rats received 100-mu g/kg LPS or saline solution on gestational day (GD) 9.5. Male offspring participated in the study and in the postnatal day (PND) 30 and 55 were supplemented with 6-shogaol or saline solution, by gavage at a dose of 10 mg/kg/day, orally for 5 days. In the PND 35 and 60 was performed the behavioral tests: grooming, crossing, and rearing that evaluated repetitive movements, anxiety, and interest in the new, respectively, and the inhibitory avoidance test that evaluated short-term (STM) and long-term memory (LTM). Result Prenatal exposure to LPS increased the grooming and crossing episodes at different ages and reduced rearing episodes in PND 37. Treatment with 6-shogaol reversed these parameters. In the inhibitory avoidance test, an improvement of memory was identified with 6-shogaol in the STM and LTM at both ages comparing training and test session of treated groups and between groups. Conclusion Administration of 6-shogaol reverses the stereotypy, exploratory behavior, and memory impairment in prenatal LPS-exposed offspring, acting as a promising therapeutic component against brain disorders associated with the process of MIA.
C1 [da Rosa, Naiana; de Medeiros, Fabiana Durante; de Oliveira, Juliana; Martins Laurentino, Ana Olivia; Peretti, Eduardo Medeiros; Machado, Richard Simon; Fortunato, Jucelia Jeremias; Petronilho, Fabricia] Univ Southern Santa Catarina UNISUL, Lab Neurobiol Inflammatory & Metab Proc, Grad Program Hlth Sci, Hlth Sci Unit, Tubarao, Brazil.
C3 Universidade do Sul de Santa Catarina
RP Petronilho, F (corresponding author), Univ Southern Santa Catarina UNISUL, Grad Program Hlth Sci, Tubarao, SC, Brazil.
EM fabriciapetronilho@yahoo.com.br
OI Machado, Richard Simon/0000-0002-2329-0501; Petronilho,
   Fabricia/0000-0003-3240-2808
FU National Council for Scientific and Technological Development
FX National Council for Scientific and Technological Development
CR American Psychological Association, 2014, MAN DIAGN EST TRANST
   Anderson GM, 2015, J AUTISM DEV DISORD, V45, P1103, DOI 10.1007/s10803-014-2225-4
   Anderson GM, 2012, J AUTISM DEV DISORD, V42, P1526, DOI 10.1007/s10803-012-1552-6
   Banerjee S, 2014, FRONT CELL NEUROSCI, V8, DOI 10.3389/fncel.2014.00058
   Banks WA, 2015, BRAIN BEHAV IMMUN, V44, P1, DOI 10.1016/j.bbi.2014.08.007
   Bernardi M.M., 2006, FARMACOLOGIA APLICAD, P807
   Bernardi M.M., 2012, NEUROCIENCIAS, V20, P117, DOI [10.34024/rnc.2012.v20.8304, DOI 10.34024/RNC.2012.V20.8304]
   Blenner S, 2011, BMJ-BRIT MED J, V343, DOI 10.1136/bmj.d6238
   Blumberg Stephen J, 2013, Natl Health Stat Report, P1
   Boyanapalli Sarandeep S S, 2015, Curr Pharmacol Rep, V1, P129
   Brigandi SA, 2015, INT J MOL SCI, V16, P10061, DOI 10.3390/ijms160510061
   Chari KLN, 2013, FOOD CHEM, V139, P509, DOI 10.1016/j.foodchem.2013.01.099
   Cora MC, 2015, TOXICOL PATHOL, V43, P776, DOI 10.1177/0192623315570339
   Cysneiros RM, 2010, EPILEPSY BEHAV, V17, P33, DOI 10.1016/j.yebeh.2009.11.006
   Czerniawski J, 2014, J NEUROSCI, V34, P12470, DOI 10.1523/JNEUROSCI.0542-14.2014
   de Cossio LF, 2021, BRAIN BEHAV IMMUN, V97, P440, DOI 10.1016/j.bbi.2021.07.025
   de Mello AH, 2014, METAB BRAIN DIS, V29, P691, DOI 10.1007/s11011-014-9577-5
   El-Ansary A, 2014, LIPIDS HEALTH DIS, V13, DOI 10.1186/1476-511X-13-140
   Felipe C.F.B., 2004, ESTUDO EFEITOS COMPO
   Foley KA, 2014, PLOS ONE, V9, DOI [10.1371/journal.pone.0087072, 10.1371/journal.pone.0108413]
   Fortunato JJ, 2017, NUTRITION, V35, P119, DOI 10.1016/j.nut.2016.10.019
   Fu L, 2017, PHYSIOL BEHAV, V179, P333, DOI 10.1016/j.physbeh.2017.07.017
   Gabriel MO, 2020, BEHAV BRAIN RES, V380, DOI 10.1016/j.bbr.2019.112419
   Gaire BP, 2015, PLOS ONE, V10, DOI 10.1371/journal.pone.0120203
   Ha SK, 2012, NEUROPHARMACOLOGY, V63, P211, DOI 10.1016/j.neuropharm.2012.03.016
   Haque FN, 2009, AM J MED GENET C, V151C, P136, DOI 10.1002/ajmg.c.30206
   Held HE, 2014, PHYSIOL REP, V2, DOI 10.14814/phy2.282
   Imanishi T, 1997, EUR J PHARMACOL, V321, P273, DOI 10.1016/S0014-2999(96)00969-7
   KANNER L, 1968, ACTA PAEDOPSYCHIATR, V35, P100
   Kantati YT, 2016, J ETHNOPHARMACOL, V181, P214, DOI 10.1016/j.jep.2016.02.006
   Kasarpalkar NJ, 2014, ANN NEUROSCI, V21, P129, DOI 10.5214/ans.0972.7531.210403
   Kirsten TB, 2010, NEUROIMMUNOMODULAT, V17, P240, DOI 10.1159/000290040
   Lee GA, 2021, BRAIN SCI, V11, DOI 10.3390/brainsci11081085
   Leite LG, 2002, PESQUISA VET BRASIL, V22, P73, DOI 10.1590/S0100-736X2002000200007
   Li YX, 2016, J CHROMATOGR B, V1011, P223, DOI 10.1016/j.jchromb.2016.01.009
   Lucchina L, 2014, AUTISM RES, V7, P273, DOI 10.1002/aur.1338
   Mashhadi Nafiseh Shokri, 2013, Int J Prev Med, V4, pS36
   Ministerio da Saude, 2013, LINH CUID AT PESS CO
   Moon M, 2014, BIOCHEM BIOPH RES CO, V449, P8, DOI 10.1016/j.bbrc.2014.04.121
   Moreira R.M., 2008, DEPLECAO CEREBRAL SE
   Nemec M., 2005, DEV REPROD TOXICOLOG, P329, DOI [10.1201/9781420040548.ch9, DOI 10.1201/9781420040548.CH9]
   Park G, 2013, ACTA PHARMACOL SIN, V34, P1131, DOI 10.1038/aps.2013.57
   Pasciuto E, 2015, NEUROBIOL LEARN MEM, V124, P71, DOI 10.1016/j.nlm.2015.07.013
   Patterson PH, 2011, TRENDS MOL MED, V17, P389, DOI 10.1016/j.molmed.2011.03.001
   Pugh CR, 2001, NEUROSCI BIOBEHAV R, V25, P29, DOI 10.1016/S0149-7634(00)00048-8
   Pugh CR, 1998, BRAIN BEHAV IMMUN, V12, P212, DOI 10.1006/brbi.1998.0524
   Qasem H, 2016, LIPIDS HEALTH DIS, V15, DOI 10.1186/s12944-016-0298-0
   Reus GZ, 2021, INT J DEV NEUROSCI, V81, P407, DOI 10.1002/jdn.10108
   Rossignol DA, 2012, MOL PSYCHIATR, V17, P290, DOI 10.1038/mp.2010.136
   Ruskin DN, 2013, PLOS ONE, V8, DOI 10.1371/journal.pone.0065021
   Saenghong N, 2012, EVID-BASED COMPL ALT, V2012, DOI 10.1155/2012/383062
   Saxena R, 2016, MOL NUTR FOOD RES, V60, P1364, DOI 10.1002/mnfr.201500955
   Sen T, 2015, ADV BIOCHEM ENG BIOT, V147, P59, DOI 10.1007/10_2014_273
   Smolders S, 2018, BRAIN BEHAV IMMUN, V73, P51, DOI 10.1016/j.bbi.2018.06.001
   Spencer SJ, 2007, AM J PHYSIOL-REG I, V293, pR581, DOI 10.1152/ajpregu.00262.2007
   Su KP, 2015, CLIN PSYCHOPHARM NEU, V13, P129, DOI 10.9758/cpn.2015.13.2.129
   SUEKAWA M, 1984, J PHARMACOBIO-DYNAM, V7, P836
   Talebi M, 2021, BIOMED PHARMACOTHER, V133, DOI 10.1016/j.biopha.2020.111088
   Toscano CVA, 2021, NEUROSCI BIOBEHAV R, V129, P63, DOI 10.1016/j.neubiorev.2021.07.023
   Vojtechova I, 2021, INT J MOL SCI, V22, DOI 10.3390/ijms22063274
NR 60
TC 0
Z9 0
U1 0
U2 2
PU WILEY
PI HOBOKEN
PA 111 RIVER ST, HOBOKEN 07030-5774, NJ USA
SN 0736-5748
EI 1873-474X
J9 INT J DEV NEUROSCI
JI Int. J. Dev. Neurosci.
PD FEB
PY 2022
VL 82
IS 1
BP 39
EP 49
DI 10.1002/jdn.10157
EA NOV 2021
PG 11
WC Developmental Biology; Neurosciences
WE Science Citation Index Expanded (SCI-EXPANDED)
SC Developmental Biology; Neurosciences & Neurology
GA YQ8YQ
UT WOS:000721787600001
PM 34755374
DA 2022-12-12
ER

PT J
AU Baroncelli, L
   Molinaro, A
   Cacciante, F
   Alessandri, MG
   Napoli, D
   Putignano, E
   Tola, J
   Leuzzi, V
   Cioni, G
   Pizzorusso, T
AF Baroncelli, Laura
   Molinaro, Angelo
   Cacciante, Francesco
   Alessandri, Maria Grazia
   Napoli, Debora
   Putignano, Elena
   Tola, Jonida
   Leuzzi, Vincenzo
   Cioni, Giovanni
   Pizzorusso, Tommaso
TI A mouse model for creatine transporter deficiency reveals early onset
   cognitive impairment and neuropathology associated with brain aging
SO HUMAN MOLECULAR GENETICS
LA English
DT Article
ID ACID CASCADE MARKERS; AMIDINOTRANSFERASE DEFICIENCY; INBORN ERROR;
   METABOLISM; NEUROINFLAMMATION; LIPOFUSCINOSIS; HIPPOCAMPUS; DYSFUNCTION;
   PROTEINS; PROTECTS
AB Mutations in the creatine (Cr) transporter (CrT) gene lead to cerebral creatine deficiency syndrome-1 (CCDS1), an X-linked metabolic disorder characterized by cerebral Cr deficiency causing intellectual disability, seizures, movement and autisticlike behavioural disturbances, language and speech impairment. Since no data are available about the neural and molecular underpinnings of this disease, we performed a longitudinal analysis of behavioural and pathological alterations associated with CrT deficiency in a CCDS1 mouse model. We found precocious cognitive and autistic-like defects, mimicking the early key features of human CCDS1. Moreover, mutant mice displayed a progressive impairment of short and long-termdeclarative memory denoting an early brain aging. Pathological examination showed a prominent loss of GABAergic synapses, marked activation of microglia, reduction of hippocampal neurogenesis and the accumulation of autofluorescent lipofuscin. Our data suggest that brain Cr depletion causes both early intellectual disability and late progressive cognitive decline, and identify novel targets to design intervention strategies aimed at overcoming brain CCDS1 alterations.
C1 [Baroncelli, Laura; Molinaro, Angelo; Putignano, Elena; Tola, Jonida; Pizzorusso, Tommaso] CNR, Inst Neurosci, Via Moruzzi 1, I-56124 Pisa, Italy.
   [Molinaro, Angelo; Pizzorusso, Tommaso] Univ Florence, Dept Neurosci Psychol Drug Res & Child Hlth NEURO, Florence, Italy.
   [Cacciante, Francesco; Napoli, Debora] Scuola Normale Super Pisa, BioSNS Lab, Pisa, Italy.
   [Alessandri, Maria Grazia; Cioni, Giovanni] IRCCS Stella Maris Fdn, IRCCS Stella Maris Sci Inst, Dept Dev Neurosci, Pisa, Italy.
   [Leuzzi, Vincenzo] Sapienza Univ Rome, Dept Paediat Child Neurol & Psychiat, Rome, Italy.
   [Cioni, Giovanni] Univ Pisa, Dept Clin & Expt Med, Pisa, Italy.
C3 Consiglio Nazionale delle Ricerche (CNR); Istituto di Neuroscienze
   (IN-CNR); University of Florence; Scuola Normale Superiore di Pisa;
   IRCCS Fondazione Stella Maris; Sapienza University Rome; University of
   Pisa
RP Baroncelli, L (corresponding author), CNR, Inst Neurosci, Via Moruzzi 1, I-56124 Pisa, Italy.
EM baroncelli@in.cnr.it
RI Alessandrì, Maria Grazia/AAI-6958-2021; Alessandrì, Maria
   Grazia/B-2891-2018; Cioni, Giovanni/A-4178-2015; Baroncelli,
   Laura/K-5823-2016
OI Alessandrì, Maria Grazia/0000-0003-3467-8648; Alessandrì, Maria
   Grazia/0000-0003-3467-8648; Cioni, Giovanni/0000-0002-6526-5566;
   Baroncelli, Laura/0000-0001-6739-2860; Putignano,
   Elena/0000-0002-4313-408X
FU Neuroscience Institute of CNR; University of Florence
FX This work has been supported by Neuroscience Institute of CNR and
   University of Florence.
CR Ahmed Z, 2010, AM J PATHOL, V177, P311, DOI 10.2353/ajpath.2010.090915
   Albani SH, 2014, NEUROSCI BIOBEHAV R, V43, P183, DOI 10.1016/j.neubiorev.2014.04.009
   Alcaide P, 2011, HUM MUTAT, V32, P282, DOI 10.1002/humu.21421
   Alessandri MG, 2005, ANAL BIOCHEM, V343, P356, DOI 10.1016/j.ab.2005.05.003
   Assuncao M, 2011, NEUROBIOL AGING, V32, P707, DOI 10.1016/j.neurobiolaging.2009.03.016
   Bano D, 2011, MOL NEUROBIOL, V43, P124, DOI 10.1007/s12035-011-8164-6
   Baroncelli Laura, 2014, F1000Res, V3, P228, DOI 10.12688/f1000research.5369.1
   Bartsch T, 2015, NEUROSCIENCE, V309, P1, DOI 10.1016/j.neuroscience.2015.07.084
   Bender A, 2008, NEUROBIOL AGING, V29, P1404, DOI 10.1016/j.neurobiolaging.2007.03.001
   Bories C, 2013, J NEUROSCI, V33, P1344, DOI 10.1523/JNEUROSCI.3258-12.2013
   Braissant O, 2011, AMINO ACIDS, V40, P1315, DOI 10.1007/s00726-011-0852-z
   Brandenstein L, 2016, HUM MOL GENET, V25, P777, DOI 10.1093/hmg/ddv615
   Choe CU, 2013, HUM MOL GENET, V22, P110, DOI 10.1093/hmg/dds407
   Christian KM, 2014, ANNU REV NEUROSCI, V37, P243, DOI 10.1146/annurev-neuro-071013-014134
   Curt MJC, 2015, BIOCHIMIE, V119, P146, DOI 10.1016/j.biochi.2015.10.022
   Dunlop RA, 2009, IUBMB LIFE, V61, P522, DOI 10.1002/iub.189
   Etherton MR, 2009, P NATL ACAD SCI USA, V106, P17998, DOI 10.1073/pnas.0910297106
   Fuccillo MV, 2016, FRONT NEUROSCI-SWITZ, V10, DOI 10.3389/fnins.2016.00027
   Head E, 2016, CURR ALZHEIMER RES, V13, P18, DOI 10.2174/1567205012666151020114607
   Hefendehl JK, 2014, AGING CELL, V13, P60, DOI 10.1111/acel.12149
   Hohn A, 2013, REDOX BIOL, V1, P140, DOI 10.1016/j.redox.2013.01.006
   Ippolito Dominic M, 2010, J Vis Exp, DOI 10.3791/2270
   Item CB, 2001, AM J HUM GENET, V69, P1127, DOI 10.1086/323765
   Kaidanovich-Beilin O, 2011, JOVE-J VIS EXP, DOI 10.3791/2473
   Kellom M, 2012, BMC NEUROSCI, V13, DOI 10.1186/1471-2202-13-50
   Kempermann G., 2015, COLD SPRING HARB PER, V7
   Kopra O, 2004, HUM MOL GENET, V13, P2893, DOI 10.1093/hmg/ddh312
   Laakso MP, 2003, J NEURAL TRANSM, V110, P267, DOI 10.1007/s00702-002-0783-7
   Lawler JM, 2002, BIOCHEM BIOPH RES CO, V290, P47, DOI 10.1006/bbrc.2001.6164
   Lee SW, 2012, BEHAV BRAIN RES, V227, P497, DOI 10.1016/j.bbr.2011.10.009
   Leuzzi V, 2013, EPILEPSIA, V54, P217, DOI 10.1111/epi.12020
   Lonetti G, 2010, BIOL PSYCHIAT, V67, P657, DOI 10.1016/j.biopsych.2009.12.022
   Maccarinelli F, 2015, NEUROBIOL DIS, V81, P119, DOI 10.1016/j.nbd.2014.10.023
   Mak CSW, 2009, NEUROSCIENCE, V163, P571, DOI 10.1016/j.neuroscience.2009.06.065
   Matt SM, 2016, CURR OPIN PHARMACOL, V26, P96, DOI 10.1016/j.coph.2015.10.009
   Matthews RT, 1999, EXP NEUROL, V157, P142, DOI 10.1006/exnr.1999.7049
   McFarlane HG, 2008, GENES BRAIN BEHAV, V7, P152, DOI 10.1111/j.1601-183X.2007.00330.x
   McMorris T, 2007, AGING NEUROPSYCHOL C, V14, P517, DOI 10.1080/13825580600788100
   McQuail JA, 2015, TRENDS MOL MED, V21, P450, DOI 10.1016/j.molmed.2015.05.002
   Moy SS, 2004, GENES BRAIN BEHAV, V3, P287, DOI 10.1111/j.1601-1848.2004.00076.x
   Nabuurs CI, 2013, J PHYSIOL-LONDON, V591, P571, DOI 10.1113/jphysiol.2012.241760
   OGorman E, 1997, FEBS LETT, V414, P253, DOI 10.1016/S0014-5793(97)01045-4
   Puusepp H, 2010, J INHERIT METAB DIS, V33, pS5, DOI 10.1007/s10545-008-1063-y
   Rao JS, 2012, NEUROCHEM RES, V37, P903, DOI 10.1007/s11064-012-0708-2
   Rao JS, 2011, J NEUROINFLAMM, V8, DOI 10.1186/1742-2094-8-101
   Rothwell PE, 2014, CELL, V158, P198, DOI 10.1016/j.cell.2014.04.045
   Ryan SM, 2016, NEUROSCI BIOBEHAV R, V61, P121, DOI 10.1016/j.neubiorev.2015.12.004
   Salomons GS, 2001, AM J HUM GENET, V68, P1497, DOI 10.1086/320595
   Sestili P, 2011, AMINO ACIDS, V40, P1385, DOI 10.1007/s00726-011-0875-5
   Sierra A, 2014, NEURAL PLAST, V2014, DOI 10.1155/2014/610343
   Skelton MR, 2011, PLOS ONE, V6, DOI 10.1371/journal.pone.0016187
   Smith Rachel N, 2014, F1000Res, V3, P222, DOI 10.12688/f1000research.5218.1
   STOCKLER S, 1994, PEDIATR RES, V36, P409
   Sullivan PG, 2000, ANN NEUROL, V48, P723, DOI 10.1002/1531-8249(200011)48:5&lt;723::AID-ANA5&gt;3.0.CO;2-W
   Terman A, 2006, ANTIOXID REDOX SIGN, V8, P197, DOI 10.1089/ars.2006.8.197
   Torremans A, 2005, J NEUROL SCI, V231, P49, DOI 10.1016/j.jns.2004.12.014
   Tronche F, 1999, NAT GENET, V23, P99, DOI 10.1038/12703
   van de Kamp JM, 2013, J MED GENET, V50, P463, DOI 10.1136/jmedgenet-2013-101658
   van de Kamp JM, 2014, J INHERIT METAB DIS, V37, P715, DOI 10.1007/s10545-014-9713-8
   von Bernhardi R, 2015, FRONT AGING NEUROSCI, V7, DOI 10.3389/fnagi.2015.00124
   Wallimann T, 2011, AMINO ACIDS, V40, P1271, DOI 10.1007/s00726-011-0877-3
NR 61
TC 25
Z9 26
U1 0
U2 4
PU OXFORD UNIV PRESS
PI OXFORD
PA GREAT CLARENDON ST, OXFORD OX2 6DP, ENGLAND
SN 0964-6906
EI 1460-2083
J9 HUM MOL GENET
JI Hum. Mol. Genet.
PD OCT 1
PY 2016
VL 25
IS 19
BP 4186
EP 4200
DI 10.1093/hmg/ddw252
PG 15
WC Biochemistry & Molecular Biology; Genetics & Heredity
WE Science Citation Index Expanded (SCI-EXPANDED)
SC Biochemistry & Molecular Biology; Genetics & Heredity
GA EN1YZ
UT WOS:000395807800004
PM 27466184
OA Green Submitted, Bronze
DA 2022-12-12
ER

PT J
AU Jiang, WH
   Rootes-Murdy, K
   Chen, JY
   Perrone-Bizzozero, NI
   Calhoun, VD
   Van Erp, TGM
   Ehrlich, S
   Agartz, I
   Jonsson, EG
   Andreassen, OA
   Wang, L
   Pearlson, GD
   Glahn, DC
   Hong, E
   Liu, JY
   Turner, JA
AF Jiang, Wenhao
   Rootes-Murdy, Kelly
   Chen, Jiayu
   Perrone-Bizzozero, Nora, I
   Calhoun, Vince D.
   van Erp, Theo G. M.
   Ehrlich, Stefan
   Agartz, Ingrid
   Jonsson, Erik G.
   Andreassen, Ole A.
   Wang, Lei
   Pearlson, Godfrey D.
   Glahn, David C.
   Hong, Elliot
   Liu, Jingyu
   Turner, Jessica A.
TI Multivariate alterations in insula-Medial prefrontal cortex linked to
   genetics in 12q24 in schizophrenia
SO PSYCHIATRY RESEARCH
LA English
DT Article
DE Schizophrenia; QTL; Insula
ID MAJOR AFFECTIVE-DISORDER; BIPOLAR DISORDER; FAMILIAL COSEGREGATION;
   HERITABILITY; ASSOCIATION; MICROGLIA; NETWORK; DISEASE; AUTISM
AB The direct effect of genetic variations on clinical phenotypes within schizophrenia (SZ) remains elusive. We examined the previously identified association of reduced gray matter concentration in the insula -medial prefrontal cortex and a quantitative trait locus located in 12q24 in a SZ dataset. The main analysis was performed on 1461 SNPs and 830 participants. The highest contributing SNPs were localized in five genes including TMEM119, which encodes a microglial marker, that is associated with neuroinflammation and Alzheimer's disease. The gene set in 12q4 may partially explain brain alterations in SZ, but they may also relate to other psychiatric and developmental disorders.
C1 [Jiang, Wenhao; Rootes-Murdy, Kelly; Turner, Jessica A.] Georgia State Univ, Dept Psychol, Atlanta, GA 30303 USA.
   [Jiang, Wenhao] Southeast Univ, Zhongda Hosp, Med Sch, Dept Psychosomat & Psychiat,Inst Psychosomat, Nanjing, Peoples R China.
   [Chen, Jiayu; Calhoun, Vince D.; Liu, Jingyu; Turner, Jessica A.] Georgia State Univ, Georgia Inst Technol & Emory Univ, Triinst Ctr Translat Res Neuroimaging & Data Sci, Atlanta, GA 30303 USA.
   [Chen, Jiayu; Calhoun, Vince D.; Liu, Jingyu; Turner, Jessica A.] Emory Univ, Atlanta, GA 30322 USA.
   [Perrone-Bizzozero, Nora, I] Univ New Mexico, Dept Neurosci, Albuquerque, NM 87131 USA.
   [van Erp, Theo G. M.] Univ Calif Irvine, Clin Translat Neurosci Lab, Dept Psychiat & Human Behav, Irvine, CA 92717 USA.
   [van Erp, Theo G. M.] Univ Calif Irvine, Ctr Neurobiol Learning & Memory, Qureshey Res Lab, Irvine, CA 92717 USA.
   [Ehrlich, Stefan] Massachusetts Gen Hosp, Dept Psychiat, Boston, MA 02114 USA.
   [Ehrlich, Stefan] Tech Univ Dresden, Div Psychol & Social Med & Dev Neurosci, Translat Dev Neurosci Sect, Fac Med, Dresden, Germany.
   [Agartz, Ingrid; Jonsson, Erik G.; Andreassen, Ole A.] Univ Oslo, Inst Clin Med, NORMENT, Oslo, Norway.
   [Agartz, Ingrid; Jonsson, Erik G.] Karolinska Inst, Ctr Psychiat Res, Dept Clin Neurosci, Stockholm, Sweden.
   [Agartz, Ingrid; Jonsson, Erik G.] Stockholm Hlth Care Serv, Stockholm, Sweden.
   [Agartz, Ingrid] Diakonhjemmet Hosp, Dept Psychiat Res, Oslo, Norway.
   [Wang, Lei] Ohio State Wexner Med Ctr, Psychiat & Behav Hlth, Columbus, OH USA.
   [Pearlson, Godfrey D.] Yale Univ, Dept Psychiat, New Haven, CT 06520 USA.
   [Glahn, David C.] Boston Childrens Hosp, Boston, MA USA.
   [Glahn, David C.] Harvard Med Sch, Boston, MA 02115 USA.
   [Hong, Elliot] Univ Maryland, Maryland Psychiat Res Ctr, Sch Med, College Pk, MD USA.
C3 University System of Georgia; Georgia State University; Southeast
   University - China; University System of Georgia; Georgia Institute of
   Technology; Georgia State University; Emory University; University of
   New Mexico; University of California System; University of California
   Irvine; University of California System; University of California
   Irvine; Harvard University; Massachusetts General Hospital; Technische
   Universitat Dresden; University of Oslo; Karolinska Institutet;
   Diakonhjemmet Hospital; University System of Ohio; Ohio State
   University; Yale University; Harvard University; Boston Children's
   Hospital; Harvard University; Harvard Medical School; University System
   of Maryland; University of Maryland College Park
RP Jiang, WH (corresponding author), Georgia State Univ, Dept Psychol, Atlanta, GA 30303 USA.; Jiang, WH (corresponding author), Southeast Univ, Zhongda Hosp, Med Sch, Dept Psychosomat & Psychiat,Inst Psychosomat, Nanjing, Peoples R China.
RI Calhoun, Vince D./ACN-9399-2022
OI Calhoun, Vince D./0000-0001-9058-0747; Jonsson, Erik/0000-0001-8368-6332
CR Aine CJ, 2017, NEUROINFORMATICS, V15, P343, DOI 10.1007/s12021-017-9338-9
   Bonham LW, 2019, FRONT IMMUNOL, V10, DOI 10.3389/fimmu.2019.01170
   Cederlof M, 2015, BIPOLAR DISORD, V17, P340, DOI 10.1111/bdi.12257
   Cobia DJ, 2011, SCHIZOPHR RES, V133, P68, DOI 10.1016/j.schres.2011.08.017
   CRADDOCK N, 1994, BRIT J PSYCHIAT, V164, P355, DOI 10.1192/bjp.164.3.355
   Eichler EE, 2010, NAT REV GENET, V11, P446, DOI 10.1038/nrg2809
   Gejman PV, 2010, PSYCHIAT CLIN N AM, V33, P35, DOI 10.1016/j.psc.2009.12.003
   Glahn DC, 2008, BIOL PSYCHIAT, V64, P774, DOI 10.1016/j.biopsych.2008.03.031
   Goes FS, 2016, JAMA PSYCHIAT, V73, P590, DOI 10.1001/jamapsychiatry.2016.0251
   Gollub RL, 2013, NEUROINFORMATICS, V11, P367, DOI 10.1007/s12021-013-9184-3
   Green E, 2005, AM J PSYCHIAT, V162, P35, DOI 10.1176/appi.ajp.162.1.35
   Greenwood TA, 2012, BIOL PSYCHIAT, V72, P303, DOI 10.1016/j.biopsych.2012.01.018
   Gupta CN, 2015, SCHIZOPHRENIA BULL, V41, P1133, DOI 10.1093/schbul/sbu177
   Jacobsen NJO, 2001, MOL PSYCHIATR, V6, P92, DOI 10.1038/sj.mp.4000774
   Jones I, 2002, MOL PSYCHIATR, V7, P424, DOI 10.1038/sj.mp.4000989
   Kochunov P, 2017, JAMA PSYCHIAT, V74, P958, DOI 10.1001/jamapsychiatry.2017.2228
   Lee BS, 2018, SCHIZOPHR RES, V192, P131, DOI 10.1016/j.schres.2017.05.001
   Lin J, 2020, EINSTEIN-SAO PAULO, V18, DOI [10.31744/einstein_journal/2020rc5335, 10.31744/einstein_journal/2020RC5335, 10.31744/einstein_journal/202ORC5335]
   Lo MT, 2017, NAT GENET, V49, P152, DOI 10.1038/ng.3736
   Meda SA, 2014, P NATL ACAD SCI USA, V111, pE2066, DOI 10.1073/pnas.1313093111
   Nemeroff CB, 2013, BMC MED, V11, DOI [10.1186/1741-7015-11-132, 10.1186/1741-7015-11-202]
   Nesvag R, 2008, SCHIZOPHR RES, V98, P16, DOI 10.1016/j.schres.2007.09.015
   Pinkham AE, 2008, SCHIZOPHR RES, V99, P164, DOI 10.1016/j.schres.2007.10.024
   Postolache TT, 2019, AM J MED GENET B, V180, P186, DOI 10.1002/ajmg.b.32712
   Potkin SG, 2009, SCHIZOPHRENIA BULL, V35, P19, DOI 10.1093/schbul/sbn162
   Power RA, 2013, JAMA PSYCHIAT, V70, P22, DOI 10.1001/jamapsychiatry.2013.268
   Richards AL, 2020, SCHIZOPHRENIA BULL, V46, P336, DOI 10.1093/schbul/sbz061
   Ripke S, 2014, NATURE, V511, P421, DOI 10.1038/nature13595
   Ripke S, 2013, NAT GENET, V45, P1150, DOI 10.1038/ng.2742
   RISSANEN J, 1978, AUTOMATICA, V14, P465, DOI 10.1016/0005-1098(78)90005-5
   Satoh J, 2016, NEUROPATHOLOGY, V36, P39, DOI 10.1111/neup.12235
   Sprooten E, 2015, AM J MED GENET B, V168, P678, DOI 10.1002/ajmg.b.32360
   Taneera J, 2015, HUM MOL GENET, V24, P1945, DOI 10.1093/hmg/ddu610
   Tanskanen P, 2010, SCHIZOPHRENIA BULL, V36, P766, DOI 10.1093/schbul/sbn141
   Townsend JD, 2013, BIOL PSYCHIAT, V73, P127, DOI 10.1016/j.biopsych.2012.06.030
   Turner JA, 2012, TWIN RES HUM GENET, V15, P324, DOI 10.1017/thg.2012.1
   van Erp TGM, 2016, MOL PSYCHIATR, V21, P547, DOI 10.1038/mp.2015.63
   van Erp TGM, 2018, BIOL PSYCHIAT, V84, P644, DOI 10.1016/j.biopsych.2018.04.023
   van Haren NEM, 2007, NEUROPSYCHOPHARMACOL, V32, P2057, DOI 10.1038/sj.npp.1301347
   Vita A, 2012, TRANSL PSYCHIAT, V2, DOI 10.1038/tp.2012.116
   Wang MY, 2019, NAT NEUROSCI, V22, P333, DOI 10.1038/s41593-019-0343-1
   Wible CG, 2009, SCHIZOPHRENIA BULL, V35, P47, DOI 10.1093/schbul/sbn142
NR 42
TC 1
Z9 1
U1 2
U2 6
PU ELSEVIER IRELAND LTD
PI CLARE
PA ELSEVIER HOUSE, BROOKVALE PLAZA, EAST PARK SHANNON, CO, CLARE, 00000,
   IRELAND
SN 0165-1781
EI 1872-7123
J9 PSYCHIAT RES
JI Psychiatry Res.
PD DEC
PY 2021
VL 306
AR 114237
DI 10.1016/j.psychres.2021.114237
EA OCT 2021
PG 5
WC Psychiatry
WE Science Citation Index Expanded (SCI-EXPANDED); Social Science Citation Index (SSCI)
SC Psychiatry
GA WK6XS
UT WOS:000709869100004
PM 34655926
OA Bronze, Green Accepted
DA 2022-12-12
ER

PT J
AU Al Suhaibani, A
   Ben Bacha, A
   Alonazi, M
   Bhat, RS
   El-Ansary, A
AF Al Suhaibani, Anwar
   Ben Bacha, Abir
   Alonazi, Mona
   Bhat, Ramesa Shafi
   El-Ansary, Afaf
TI Testing the combined effects of probiotics and prebiotics against
   neurotoxic effects of propionic acid orally administered to rat pups
SO FOOD SCIENCE & NUTRITION
LA English
DT Article
DE bee pollen; oxidative stress; neuroinflammation; probiotics; propionic
   acid
ID CHAIN FATTY-ACID; RODENT MODEL; BEE POLLEN; GLUTAMATE EXCITOTOXICITY;
   CREATINE-KINASE; AUTISM; BRAIN; LACTOBACILLUS; GLUTATHIONE; CHILDREN
AB The present study investigated the combined effects of mixed probiotic and bee pollen on brain intoxication induced by propionic acid (PPA) in rat pups. Thirty western albino rats were divided into five groups, six animals each: (1) Control group receiving phosphate-buffered saline; (2) Probiotic and bee pollen-treated group being administered at the same dose with 200 mg/kg body weight; (c) PPA-treated group receiving a neurotoxic dose 250 mg/kg body weight of PPA for 3 days; (d) Therapeutic group being administered the neurotoxic dose of PPA followed by probiotic and bee pollen treatment 200 mg/kg body weight; (e) Protective group receiving probiotic and bee pollen mixture treatment followed by neurotoxic dose of PPA. Selected biochemical parameters linked to oxidative stress, energy metabolism, and neurotransmission were investigated in brain homogenates from all the five groups. PPA treatment showed an increase in oxidative stress markers like lipid peroxidation coupled with a significant decrease in glutathione level. Impaired energy metabolism was ascertained via the alteration of creatine kinase (CK) and lactate dehydrogenase (LDH) activities. Dramatic increase of Na+ and K+ concentrations together with a decrease of GABA and IL-6 and an elevation of glutamate levels in PPA-treated rat's pups confirmed the neurotoxicity effect of PPA. Interestingly, the mixed probiotic and bee pollen treatment were effective in restoring the levels of glutamate, GABA, and IL-6 in addition to normalizing the levels of lipid peroxidation and glutathione and the activities of CK and LDH. The present study indicates that mixed probiotic and bee pollen treatment can improve poor detoxification, oxidative stress, and neuroinflammation as mechanisms implicated in the etiology of autism.
C1 [Al Suhaibani, Anwar; Ben Bacha, Abir; Alonazi, Mona; Bhat, Ramesa Shafi] King Saud Univ, Dept Biochem, Coll Sci, POB 22452, Riyadh 11495, Saudi Arabia.
   [Ben Bacha, Abir] Univ Sfax, Fac Sci Sfax, Lab Plant Biotechnol Appl Crop Improvement, Sfax, Tunisia.
   [El-Ansary, Afaf] King Saud Univ, Cent Lab, Riyadh, Saudi Arabia.
C3 King Saud University; Universite de Sfax; Faculty of Sciences Sfax; King
   Saud University
RP Ben Bacha, A (corresponding author), King Saud Univ, Dept Biochem, Coll Sci, POB 22452, Riyadh 11495, Saudi Arabia.
EM abirghanouchibenbacha@yahoo.fr
RI Bhat, Ramesa Shafi/AAA-6205-2021; bacha, Abir ben/AFM-1328-2022
OI Bhat, Ramesa Shafi/0000-0003-2149-6239; Bhat, Dr. Shijaatt
   Hussain/0000-0002-8735-6792
FU Deanship of scientific research in King Saud University; initiative of
   DSR Graduate Students Research Support (GSR)
FX The authors would like to thank Deanship of scientific research in King
   Saud University for funding and supporting this research through the
   initiative of DSR Graduate Students Research Support (GSR).
CR Aabed K, 2019, LIPIDS HEALTH DIS, V18, DOI 10.1186/s12944-019-1150-0
   Aabed K, 2019, CELL MOL BIOL, V65, P1, DOI 10.14715/cmb/2019.65.1.1
   Al-Ghamdi M, 2014, BMC NEUROSCI, V15, DOI 10.1186/1471-2202-15-34
   Al-Mosalem OA, 2009, CLIN BIOCHEM, V42, P949, DOI 10.1016/j.clinbiochem.2009.04.006
   Al-Orf N, 2018, METAB BRAIN DIS, V33, P1811, DOI 10.1007/s11011-018-0284-5
   Al-Osaimi M, 2018, J MOL NEUROSCI, V65, P327, DOI 10.1007/s12031-018-1107-1
   AMADOR E, 1963, CLIN CHEM, V9, P391
   Banks WA, 1995, NEUROIMMUNOMODULAT, V2, P241, DOI 10.1159/000097202
   Ben Bacha A, 2020, METAB BRAIN DIS, V35, P215, DOI 10.1007/s11011-019-00496-z
   BEUTLER E, 1963, J LAB CLIN MED, V61, P882
   Bravo JA, 2011, P NATL ACAD SCI USA, V108, P16050, DOI 10.1073/pnas.1102999108
   Casanova MF, 2006, ACTA NEUROPATHOL, V112, P287, DOI 10.1007/s00401-006-0085-5
   CHANCE B, 1955, METHOD ENZYMOL, V2, P764, DOI 10.1016/S0076-6879(55)02300-8
   Chauhan A, 2011, J NEUROCHEM, V117, P209, DOI 10.1111/j.1471-4159.2011.07189.x
   Chen GJ, 1997, ENDOCRINOLOGY, V138, P4830, DOI 10.1210/en.138.11.4830
   Clark EC, 1996, KIDNEY INT, V49, P470, DOI 10.1038/ki.1996.66
   Cochran DM, 2015, J CHILD ADOL PSYCHOP, V25, P314, DOI 10.1089/cap.2014.0112
   Cordoba J, 2010, METAB BRAIN DIS, V25, P73, DOI 10.1007/s11011-010-9172-3
   Dahiru Tukur, 2008, Ann Ib Postgrad Med, V6, P21
   El-Ansary A. K., 2013, AFR J MICROBIOL RES, V7, P103, DOI DOI 10.5897/AJMR12.1178
   El-Ansary A, 2018, METAB BRAIN DIS, V33, P1155, DOI 10.1007/s11011-018-0212-8
   El-Ansary A, 2017, LIPIDS HEALTH DIS, V16, DOI 10.1186/s12944-017-0485-7
   El-Ansary A, 2014, J NEUROINFLAMM, V11, DOI 10.1186/s12974-014-0189-0
   El-Ansary AK, 2012, J NEUROINFLAMM, V9, DOI 10.1186/1742-2094-9-74
   Ford TC, 2017, NEUROIMAGE-CLIN, V16, P125, DOI 10.1016/j.nicl.2017.07.009
   Forrest MD, 2014, FRONT PHYSIOL, V5, DOI 10.3389/fphys.2014.00472
   Franco JL, 2010, ENVIRON TOXICOL PHAR, V30, P272, DOI 10.1016/j.etap.2010.07.003
   Gaetz W, 2014, NEUROIMAGE, V86, P1, DOI 10.1016/j.neuroimage.2013.05.068
   Good P, 2011, MED HYPOTHESES, V77, P1015, DOI 10.1016/j.mehy.2011.08.038
   Guloksuz SA, 2017, REV BRAS PSIQUIATR, V39, P195, DOI 10.1590/1516-4446-2015-1843
   Guo XH, 2010, ANAEROBE, V16, P321, DOI 10.1016/j.anaerobe.2010.03.006
   Harada M, 2011, J AUTISM DEV DISORD, V41, P447, DOI 10.1007/s10803-010-1065-0
   Hegazi A., 2015, J CLIN CELL IMMUNOL, V6, P2
   Hiratani Michio, 1997, No To Hattatsu, V29, P367
   Hoirisch-Clapauch S, 2019, TRANSL PSYCHIAT, V9, DOI 10.1038/s41398-019-0370-4
   Hosseini SM, 2016, J ANIM FEED SCI, V25, P45, DOI 10.22358/jafs/65586/2016
   Jacome MCI, 2016, BEHAV SCI, V6, DOI 10.3390/bs6040029
   Jiang ZL, 2007, DIABETES RES CLIN PR, V77, P357, DOI 10.1016/j.diabres.2007.01.014
   Koga M, 2011, BIOCHEM BIOPH RES CO, V409, P596, DOI 10.1016/j.bbrc.2011.04.087
   Lahtinen S, 2012, LACTIC ACID BACTERIA: MICROBIOLOGICAL AND FUNCTIONAL ASPECTS, 4TH EDITION, P1
   Li Ke, 2008, Neurosci Bull, V24, P195, DOI 10.1007/s12264-008-0109-3
   Li XN, 2014, ACTA NEUROPSYCHIATR, V26, P170, DOI 10.1017/neu.2013.49
   MacFabe DF, 2007, BEHAV BRAIN RES, V176, P149, DOI 10.1016/j.bbr.2006.07.025
   MacFabe DF, 2011, BEHAV BRAIN RES, V217, P47, DOI 10.1016/j.bbr.2010.10.005
   Magistrelli L, 2019, FRONT IMMUNOL, V10, DOI 10.3389/fimmu.2019.00969
   Mattson MP, 2008, ANN NY ACAD SCI, V1144, P97, DOI 10.1196/annals.1418.005
   Meldrum BS, 2000, J NUTR, V130, p1007S, DOI 10.1093/jn/130.4.1007S
   Mishra V, 2005, INT J FOOD MICROBIOL, V103, P109, DOI 10.1016/j.ijfoodmicro.2004.10.047
   Moritz ML, 2010, PEDIATR NEPHROL, V25, P1225, DOI 10.1007/s00467-009-1323-6
   Pizzarelli R, 2011, NEURAL PLAST, V2011, DOI 10.1155/2011/297153
   Pohl Hana R, 2013, Met Ions Life Sci, V13, P29, DOI 10.1007/978-94-007-7500-8_2
   Prasad J, 1998, INT DAIRY J, V8, P993, DOI 10.1016/S0958-6946(99)00024-2
   Pretzsch CM, 2019, NEUROPSYCHOPHARMACOL, V44, P1398, DOI 10.1038/s41386-019-0333-8
   Rosa SG, 2016, PHYSIOL BEHAV, V155, P1, DOI 10.1016/j.physbeh.2015.11.038
   Rowley NM, 2012, NEUROCHEM INT, V61, P546, DOI 10.1016/j.neuint.2012.02.013
   Rubio R, 2014, FOOD MICROBIOL, V38, P303, DOI 10.1016/j.fm.2013.07.015
   RUIZLARREA MB, 1994, STEROIDS, V59, P383
   Saghazadeh A, 2019, J PSYCHIATR RES, V115, P90, DOI 10.1016/j.jpsychires.2019.05.019
   Schmidt AJ, 2005, PROG NEURO-PSYCHOPH, V29, P321, DOI 10.1016/j.pnpbp.2004.11.018
   Shukla PK, 2022, NUTR NEUROSCI, V25, P871, DOI 10.1080/1028415X.2020.1819105
   Singh Kuldip, 2002, Indian J Clin Biochem, V17, P29, DOI 10.1007/BF02867938
   Singh P, 2003, MOL CELL BIOCHEM, V243, P139, DOI 10.1023/A:1021668314070
   STEIN DG, 1992, ADV EXP MED BIOL, V325, P1
   SZASZ G, 1976, CLIN CHEM, V22, P650
   Tomova A, 2015, PHYSIOL BEHAV, V138, P179, DOI 10.1016/j.physbeh.2014.10.033
   Vahdatpour T., 2011, Annals of Biological Research, V2, P283
   Vatteroni E, 2002, PROBIOTICS PREBIOTIC, V4, P242
   Xue XF, 2012, FOOD CHEM, V133, P573, DOI 10.1016/j.foodchem.2011.12.085
NR 68
TC 3
Z9 3
U1 2
U2 5
PU WILEY
PI HOBOKEN
PA 111 RIVER ST, HOBOKEN 07030-5774, NJ USA
SN 2048-7177
J9 FOOD SCI NUTR
JI Food Sci. Nutr.
PD AUG
PY 2021
VL 9
IS 8
BP 4440
EP 4451
DI 10.1002/fsn3.2418
EA JUN 2021
PG 12
WC Food Science & Technology
WE Science Citation Index Expanded (SCI-EXPANDED)
SC Food Science & Technology
GA TY9TU
UT WOS:000664649300001
PM 34401092
OA gold, Green Published
DA 2022-12-12
ER

PT J
AU Albert-Gasco, H
   Ros-Bernal, F
   Castillo-Gomez, E
   Olucha-Bordonau, FE
AF Albert-Gasco, Hector
   Ros-Bernal, Francisco
   Castillo-Gomez, Esther
   Olucha-Bordonau, Francisco E.
TI MAP/ERK Signaling in Developing Cognitive and Emotional Function and Its
   Effect on Pathological and Neurodegenerative Processes
SO INTERNATIONAL JOURNAL OF MOLECULAR SCIENCES
LA English
DT Review
DE learning; memory; hippocampus; septum; long term potentiation; long term
   depression; receptor; synapse
ID ACTIVATED PROTEIN-KINASE; CORTICAL PROGENITOR PROLIFERATION; SOCIAL
   RECOGNITION MEMORY; AUTISM SPECTRUM DISORDERS; LONG-TERM POTENTIATION;
   GROWTH-FACTOR; MAP KINASE; SYNAPTIC PLASTICITY; ERK1/2 ACTIVATION;
   ERK/MAP-KINASE
AB The signaling pathway of the microtubule-associated protein kinase or extracellular regulated kinase (MAPK/ERK) is a common mechanism of extracellular information transduction from extracellular stimuli to the intracellular space. The transduction of information leads to changes in the ongoing metabolic pathways and the modification of gene expression patterns. In the central nervous system, ERK is expressed ubiquitously, both temporally and spatially. As for the temporal ubiquity, this signaling system participates in three key moments: (i) Embryonic development; (ii) the early postnatal period; and iii) adulthood. During embryonic development, the system is partly responsible for the patterning of segmentation in the encephalic vesicle through the FGF8-ERK pathway. In addition, during this period, ERK directs neurogenesis migration and the final fate of neural progenitors. During the early postnatal period, ERK participates in the maturation process of dendritic trees and synaptogenesis. During adulthood, ERK participates in social and emotional behavior and memory processes, including long-term potentiation. Alterations in mechanisms related to ERK are associated with different pathological outcomes. Genetic alterations in any component of the ERK pathway result in pathologies associated with neural crest derivatives and mental dysfunctions associated with autism spectrum disorders. The MAP-ERK pathway is a key element of the neuroinflammatory pathway triggered by glial cells during the development of neurodegenerative diseases, such as Parkinson's and Alzheimer's disease, Huntington's disease, and amyotrophic lateral sclerosis, as well as prionic diseases. The process triggered by MAPK/ERK activation depends on the stage of development (mature or senescence), the type of cellular element in which the pathway is activated, and the anatomic neural structure. However, extensive gaps exist with regards to the targets of the phosphorylated ERK in many of these processes.
C1 [Albert-Gasco, Hector] Univ Cambridge, UK Dementia Res Inst, Dept Clin Neurosci, Hills Rd, Cambridge CB2 0AH, England.
   [Ros-Bernal, Francisco; Castillo-Gomez, Esther; Olucha-Bordonau, Francisco E.] Univ Jaume 1, Fac Ciencias Salud, UP Med, Avda Vicent Sos Baynat S-N, Castellon de La Plana 12071, Spain.
   [Castillo-Gomez, Esther; Olucha-Bordonau, Francisco E.] Ctr Invest Biomed Red Salud Mental CIBERSAM, Spanish Natl Network Res Mental Hlth, Planta 0, Madrid 28029, Spain.
C3 University of Cambridge; Universitat Jaume I; CIBER - Centro de
   Investigacion Biomedica en Red; CIBERSAM
RP Olucha-Bordonau, FE (corresponding author), Univ Jaume 1, Fac Ciencias Salud, UP Med, Avda Vicent Sos Baynat S-N, Castellon de La Plana 12071, Spain.; Olucha-Bordonau, FE (corresponding author), Ctr Invest Biomed Red Salud Mental CIBERSAM, Spanish Natl Network Res Mental Hlth, Planta 0, Madrid 28029, Spain.
EM ha437@medschl.cam.ac.uk; fros@uji.es; escastil@uji.es; folucha@uji.es
RI CASTILLO-GÓMEZ, ESTHER/ABG-2340-2020; Olucha-Bordonau, Francisco
   E/H-4589-2015; ROS, FRANCISCO/H-9129-2015
OI CASTILLO-GÓMEZ, ESTHER/0000-0002-7566-0340; Olucha-Bordonau, Francisco
   E/0000-0003-0342-993X; Albert Gasco, Hector/0000-0003-2028-738X; ROS,
   FRANCISCO/0000-0001-9072-929X
FU Fundacion Alicia Koplowitz, Spain [19I436]; Spanish Ministerio de
   Ciencia, Innovacion y Universidades [RTI2018-095698-B-I00]; Generalitat
   Valenciana [GV/2019/088]; Universitat Jaume I [UJI-B2019-54,
   UJI-A2017-17]
FX This research was funded by Fundacion Alicia Koplowitz, Spain, grant
   number 19I436; the Spanish Ministerio de Ciencia, Innovacion y
   Universidades, grant number RTI2018-095698-B-I00); Generalitat
   Valenciana, grant number GV/2019/088(E.C.-G) and Universitat Jaume I,
   grant number UJI-B2019-54 (F.E.O.-B.) and UJI-A2017-17 (F.R.-B.)
CR Aguzzi A, 2017, J CLIN INVEST, V127, P3230, DOI 10.1172/JCI90605
   Aguzzit A, 2016, TRENDS CELL BIOL, V26, P40, DOI 10.1016/j.tcb.2015.08.007
   Ahmed MR, 2019, NEUROBIOL AGING, V81, P177, DOI 10.1016/j.neurobiolaging.2019.06.004
   Albert-Gasco H, 2019, BRAIN STRUCT FUNCT, V224, P453, DOI 10.1007/s00429-018-1763-5
   Albert-Gasco H, 2017, BRAIN STRUCT FUNCT, V222, P449, DOI 10.1007/s00429-016-1227-8
   Anderson SA, 1997, SCIENCE, V278, P474, DOI 10.1126/science.278.5337.474
   Antoine B, 2014, BRAIN STRUCT FUNCT, V219, P415, DOI 10.1007/s00429-013-0505-y
   Asperger H, 1944, ARCH PSYCHIAT NERVEN, V117, P76, DOI 10.1007/BF01837709
   Baj G, 2016, J CELL SCI, V129, P2852, DOI 10.1242/jcs.177626
   Barage SH, 2015, NEUROPEPTIDES, V52, P1, DOI 10.1016/j.npep.2015.06.008
   Barros DM, 2000, BEHAV BRAIN RES, V114, P183, DOI 10.1016/S0166-4328(00)00226-6
   Bateup HS, 2011, J NEUROSCI, V31, P8862, DOI 10.1523/JNEUROSCI.1617-11.2011
   Bekiari C, 2015, HIPPOCAMPUS, V25, P511, DOI 10.1002/hipo.22388
   Bell KA, 2004, J NEUROCHEM, V91, P349, DOI 10.1111/j.1471-4159.2004.02722.x
   Bhakar AL, 2012, ANNU REV NEUROSCI, V35, P417, DOI 10.1146/annurev-neuro-060909-153138
   Bilder DA, 2019, J AUTISM DEV DISORD, V49, P4572, DOI 10.1007/s10803-019-04162-2
   Blak AA, 2005, DEV DYNAM, V233, P1023, DOI 10.1002/dvdy.20386
   Bloom GS, 2014, JAMA NEUROL, V71, P505, DOI 10.1001/jamaneurol.2013.5847
   Blum S, 1999, J NEUROSCI, V19, P3535
   Blume A, 2008, EUR J NEUROSCI, V27, P1947, DOI 10.1111/j.1460-9568.2008.06184.x
   Bodai L, 2012, BIOESSAYS, V34, P142, DOI 10.1002/bies.201100116
   Botella-Lopez A, 2019, BRAIN STRUCT FUNCT, V224, P661, DOI 10.1007/s00429-018-1794-y
   Bottcher RT, 2005, ENDOCR REV, V26, P63, DOI 10.1210/er.2003-0040
   Boylan K, 2015, NEUROL CLIN, V33, P807, DOI 10.1016/j.ncl.2015.07.001
   BROOKS BR, 1994, J NEUROL SCI, V124, P96, DOI 10.1016/0022-510X(94)90191-0
   Bruel-Jungerman E, 2011, BEHAV BRAIN RES, V221, P379, DOI 10.1016/j.bbr.2011.01.021
   Brunet A, 1999, EMBO J, V18, P664, DOI 10.1093/emboj/18.3.664
   Burwell RD, 2004, J NEUROSCI, V24, P3826, DOI 10.1523/JNEUROSCI.0410-04.2004
   Caccamo A, 2010, J BIOL CHEM, V285, P13107, DOI 10.1074/jbc.M110.100420
   Callaghan CK, 2012, HIPPOCAMPUS, V22, P2127, DOI 10.1002/hipo.22033
   Cestari V, 2006, NEUROBIOL LEARN MEM, V86, P133, DOI 10.1016/j.nlm.2006.01.003
   Chawla S, 1998, SCIENCE, V281, P1505, DOI 10.1126/science.281.5382.1505
   Cieslik M, 2015, PLOS ONE, V10, DOI 10.1371/journal.pone.0137193
   Colucci-D'Amato L, 2003, BIOESSAYS, V25, P1085, DOI 10.1002/bies.10355
   Corson LB, 2003, DEVELOPMENT, V130, P4527, DOI 10.1242/dev.00669
   Costa AP, 2016, NEUROCHEM RES, V41, P1160, DOI 10.1007/s11064-015-1810-z
   Costa M, 2006, J CELL SCI, V119, P4952, DOI 10.1242/jcs.03272
   Crespo-Enriquez I, 2012, PLOS ONE, V7, DOI 10.1371/journal.pone.0039977
   Crupi R, 2019, FRONT MOL NEUROSCI, V12, DOI 10.3389/fnmol.2019.00020
   de Avila C, 2018, BEHAV BRAIN RES, V336, P135, DOI 10.1016/j.bbr.2017.08.044
   De Carvalho M, 2009, AMYOTROPH LATERAL SC, V10, P53, DOI 10.1080/17482960802521126
   De Souza E.B., 1988, CORTICOTROPIN RELEAS, P123
   DECKER MW, 1987, BRAIN RES REV, V12, P423, DOI 10.1016/0165-0173(87)90007-5
   Dee A, 2016, DEVELOPMENT, V143, P3661, DOI 10.1242/dev.138537
   Devost D, 2008, PROG BRAIN RES, V170, P167, DOI 10.1016/S0079-6123(08)00415-9
   Di Maio R, 2018, SCI TRANSL MED, V10, DOI 10.1126/scitranslmed.aar5429
   Dineley KT, 2001, J NEUROSCI, V21, P4125, DOI 10.1523/JNEUROSCI.21-12-04125.2001
   Doyere V, 2007, NAT NEUROSCI, V10, P414, DOI 10.1038/nn1871
   Duvarci S, 2005, EUR J NEUROSCI, V21, P283, DOI 10.1111/j.1460-9568.2004.03824.x
   English JD, 1996, J BIOL CHEM, V271, P24329, DOI 10.1074/jbc.271.40.24329
   Evans CE, 2020, ACTA NEUROPATHOL, V139, P485, DOI 10.1007/s00401-019-02098-6
   Evans CE, 2019, NEUROBIOL AGING, V75, P136, DOI 10.1016/j.neurobiolaging.2018.11.011
   Fanselow MS, 2010, NEURON, V65, P7, DOI 10.1016/j.neuron.2009.11.031
   Ferguson JN, 2001, J NEUROSCI, V21, P8278
   Fernandez BA, 2010, J MED GENET, V47, P195, DOI 10.1136/jmg.2009.069369
   Forno L.S, 1988, NEUROPATHOLOGY PARKI, P11
   Fournier NM, 2012, NEUROPHARMACOLOGY, V63, P642, DOI 10.1016/j.neuropharm.2012.04.033
   Ganella DE, 2012, BEHAV PHARMACOL, V23, P516, DOI 10.1097/FBP.0b013e3283576999
   Gauthier AS, 2007, NEURON, V54, P245, DOI 10.1016/j.neuron.2007.03.027
   Gehart H, 2010, EMBO REP, V11, P834, DOI 10.1038/embor.2010.160
   Gibbs KL, 2018, CELL DEATH DIS, V9, DOI 10.1038/s41419-018-0624-8
   GILLBERG C, 1991, J AM ACAD CHILD PSY, V30, P375, DOI 10.1097/00004583-199105000-00004
   Giraldo E, 2014, REDOX BIOL, V2, P873, DOI 10.1016/j.redox.2014.03.002
   Gkogkas CG, 2013, NATURE, V493, P371, DOI 10.1038/nature11628
   Gomez-Santos C, 2002, BRAIN RES, V935, P32, DOI 10.1016/S0006-8993(02)02422-8
   Gooney M, 2004, NEUROBIOL AGING, V25, P1323, DOI 10.1016/j.neurobiolaging.2004.01.003
   Goto M, 2001, J COMP NEUROL, V438, P86, DOI 10.1002/cne.1303
   Govindarajan A, 2006, NAT REV NEUROSCI, V7, P575, DOI 10.1038/nrn1937
   Gur R, 2014, BIOL PSYCHIAT, V76, P377, DOI 10.1016/j.biopsych.2014.03.022
   Haidar M, 2017, HIPPOCAMPUS, V27, P529, DOI 10.1002/hipo.22709
   Harada H, 2015, DEV GROWTH DIFFER, V57, P657, DOI 10.1111/dgd.12254
   Hardiman O, 2011, NAT REV NEUROL, V7, P639, DOI 10.1038/nrneurol.2011.153
   Hatano N, 2003, GENES CELLS, V8, P847, DOI 10.1046/j.1365-2443.2003.00680.x
   Hausott B, 2008, NEUROSCIENCE, V153, P461, DOI 10.1016/j.neuroscience.2008.01.083
   Heneka MT, 2015, LANCET NEUROL, V14, P388, DOI 10.1016/S1474-4422(15)70016-5
   Hernandez DG, 2016, J NEUROCHEM, V139, P59, DOI 10.1111/jnc.13593
   Hettiarachchi NT, 2014, CELL DEATH DIS, V5, DOI 10.1038/cddis.2014.529
   Iio W, 2011, NEUROSCI LETT, V504, P281, DOI 10.1016/j.neulet.2011.09.047
   Jurek B, 2012, PLOS ONE, V7, DOI 10.1371/journal.pone.0037060
   Kania A, 2017, J PHYSIOL-LONDON, V595, P3425, DOI 10.1113/JP273787
   Kanner L, 1943, NERV CHILD, V2, P217
   Karimi-Moghadam A, 2018, CELL MOL NEUROBIOL, V38, P1153, DOI 10.1007/s10571-018-0587-4
   Kheirbek MA, 2011, NEUROPSYCHOPHARMACOL, V36, P373, DOI 10.1038/npp.2010.148
   Kim EK, 2010, BBA-MOL BASIS DIS, V1802, P396, DOI 10.1016/j.bbadis.2009.12.009
   Kohane IS, 2012, PLOS ONE, V7, DOI 10.1371/journal.pone.0033224
   Kowiaski P, 2018, CELL MOL NEUROBIOL, V38, P579, DOI [DOI 10.1007/S10571-017-0510-4, 10.1007/s10571-017-0510-4]
   Krapivinsky G, 2003, NEURON, V40, P775, DOI 10.1016/S0896-6273(03)00645-7
   Kulich SM, 2001, J NEUROCHEM, V77, P1058, DOI 10.1046/j.1471-4159.2001.00304.x
   Kwan KY, 2012, DEVELOPMENT, V139, P1535, DOI 10.1242/dev.069963
   LaCasse RA, 2008, J NEUROIMMUNOL, V196, P16, DOI 10.1016/j.jneuroim.2008.02.009
   Lee AR, 2017, FRONT MOL NEUROSCI, V10, DOI 10.3389/fnmol.2017.00331
   Lee HP, 2005, J NEUROCHEM, V95, P584, DOI 10.1111/j.1471-4159.2005.03429.x
   Li Y, 2020, BRAIN BEHAV IMMUN, V83, P214, DOI 10.1016/j.bbi.2019.10.015
   LINDSAY RM, 1988, J NEUROSCI, V8, P2394
   Liu RY, 2001, J NEUROSCI, V21, DOI 10.1523/JNEUROSCI.21-17-j0003.2001
   Liu YZ, 1999, NUCLEIC ACIDS RES, V27, P2086, DOI 10.1093/nar/27.10.2086
   Lopez-Sanchez C, 2015, DATA BRIEF, V5, P59, DOI 10.1016/j.dib.2015.08.009
   Lujan R, 2005, NEUROSCIENCE, V130, P567, DOI 10.1016/j.neuroscience.2004.09.042
   Luo Y, 2006, J BIOL CHEM, V281, P16436, DOI 10.1074/jbc.M512430200
   Ma S, 2013, J PHYSIOL-LONDON, V591, P3981, DOI 10.1113/jphysiol.2013.254300
   Marin O, 2013, EUR J NEUROSCI, V38, P2019, DOI 10.1111/ejn.12225
   Masliah E, 2000, J NEURAL TRANSM-SUPP, P175
   Mazzucchelli C, 2002, NEURON, V34, P807, DOI 10.1016/S0896-6273(02)00716-X
   Meyza KZ, 2013, BEHAV BRAIN RES, V251, P25, DOI 10.1016/j.bbr.2012.07.021
   Michell-Robinson MA, 2015, BRAIN, V138, P1138, DOI 10.1093/brain/awv066
   Miller FD, 2007, NEURON, V54, P357, DOI 10.1016/j.neuron.2007.04.019
   Mogha A, 2012, TRANSL PSYCHIAT, V2, DOI 10.1038/tp.2011.58
   Morrison DK, 2003, ANNU REV CELL DEV BI, V19, P91, DOI 10.1146/annurev.cellbio.19.111401.091942
   Murphy LO, 2002, NAT CELL BIOL, V4, P556, DOI 10.1038/ncb822
   Nader K, 2000, NATURE, V406, P722, DOI 10.1038/35021052
   Noctor SC, 2004, NAT NEUROSCI, V7, P136, DOI 10.1038/nn1172
   Nonomura K, 2013, DEV CELL, V27, P621, DOI 10.1016/j.devcel.2013.11.015
   Nowak M, 2011, NAT CELL BIOL, V13, P153, DOI 10.1038/ncb2155
   Olucha-Bordonau FE, 2003, J COMP NEUROL, V464, P62, DOI 10.1002/cne.10774
   Ota KT, 2010, LEARN MEMORY, V17, P221, DOI 10.1101/lm.1592510
   Paquin A, 2005, J NEUROSCI, V25, P10747, DOI 10.1523/JNEUROSCI.2662-05.2005
   Park J, 2015, NEUROSCI LETT, V584, P191, DOI 10.1016/j.neulet.2014.10.016
   Perlson E, 2009, J NEUROSCI, V29, P9903, DOI 10.1523/JNEUROSCI.0813-09.2009
   Perry VH, 2010, NAT REV NEUROL, V6, P193, DOI 10.1038/nrneurol.2010.17
   Pin JP, 2016, NATURE, V540, P60, DOI 10.1038/nature20566
   Pinto D, 2010, NATURE, V466, P368, DOI 10.1038/nature09146
   PLATASALAMAN CR, 1991, PEPTIDES, V12, P653, DOI 10.1016/0196-9781(91)90115-6
   Plotnikov Alexander, 2019, Cell Physiol Biochem, V53, P366, DOI 10.33594/000000144
   Plowey ED, 2008, J NEUROCHEM, V105, P1048, DOI 10.1111/j.1471-4159.2008.05217.x
   Plum L, 2005, TRENDS ENDOCRIN MET, V16, P59, DOI 10.1016/j.tem.2005.01.008
   Pontious A, 2008, DEV NEUROSCI-BASEL, V30, P24, DOI 10.1159/000109848
   Pozueta J, 2013, NEUROSCIENCE, V251, P51, DOI 10.1016/j.neuroscience.2012.05.050
   Pucilowska J, 2018, J NEUROSCI, V38, P6640, DOI 10.1523/JNEUROSCI.0515-17.2018
   Pucilowska J, 2015, J NEUROSCI, V35, P3190, DOI 10.1523/JNEUROSCI.4864-13.2015
   Raftogianni A, 2018, FRONT MOL NEUROSCI, V11, DOI 10.3389/fnmol.2018.00305
   Ransohoff RM, 2016, SCIENCE, V353, P777, DOI 10.1126/science.aag2590
   Reinhardt P, 2013, CELL STEM CELL, V12, P354, DOI 10.1016/j.stem.2013.01.008
   Richer M, 2009, J MOL NEUROSCI, V38, P67, DOI 10.1007/s12031-008-9163-6
   Richter K, 2005, LEARN MEMORY, V12, P407, DOI 10.1101/lm.97505
   Rodrigues SM, 2004, NEURON, V44, P75, DOI 10.1016/j.neuron.2004.09.014
   Rosas M, 2018, BEHAV PHARMACOL, V29, P473, DOI 10.1097/FBP.0000000000000395
   Rossi JL, 2011, J NEUROSCI RES, V89, P852, DOI 10.1002/jnr.22600
   Rowland LP, 2001, ARCH NEUROL-CHICAGO, V58, P512, DOI 10.1001/archneur.58.3.512
   Roze E, 2008, FASEB J, V22, P1083, DOI 10.1096/fj.07-9814
   Rudy B, 2011, DEV NEUROBIOL, V71, P45, DOI 10.1002/dneu.20853
   Russo C, 2002, J BIOL CHEM, V277, P35282, DOI 10.1074/jbc.M110785200
   Samuels IS, 2008, J NEUROSCI, V28, P6983, DOI 10.1523/JNEUROSCI.0679-08.2008
   Sarkar S, 2018, CURR NEUROVASC RES, V15, P336, DOI 10.2174/1567202616666181123152601
   Sato A, 2011, DEV BIOL, V354, P18, DOI 10.1016/j.ydbio.2011.03.010
   Sato T, 2004, DEVELOPMENT, V131, P4275, DOI 10.1242/dev.01281
   Satoh Y, 2011, J NEUROSCI, V31, P11953, DOI 10.1523/JNEUROSCI.2349-11.2011
   Satoh Y, 2011, J NEUROSCI, V31, P1149, DOI 10.1523/JNEUROSCI.2243-10.2011
   Sawa A, 2005, NEUROBIOL DIS, V20, P267, DOI 10.1016/j.nbd.2005.02.013
   Schafe GE, 2000, J NEUROSCI, V20, P8177
   Schafe GE, 1999, LEARN MEMORY, V6, P97
   Schafe GE, 2008, LEARN MEMORY, V15, P55, DOI 10.1101/lm.746808
   Schrick C, 2007, NEURON, V55, P786, DOI 10.1016/j.neuron.2007.07.034
   Seese RR, 2014, NEUROPSYCHOPHARMACOL, V39, P1664, DOI 10.1038/npp.2014.13
   Selcher JC, 2001, LEARN MEMORY, V8, P11, DOI 10.1101/lm.37001
   Selcher JC, 1999, LEARN MEMORY, V6, P478, DOI 10.1101/lm.6.5.478
   Shamloo M, 2005, J BIOL CHEM, V280, P42290, DOI 10.1074/jbc.M505804200
   Singh J, 2019, J MOL NEUROSCI, V67, P564, DOI 10.1007/s12031-019-1260-1
   Smith CM, 2014, FRONT PHARMACOL, V5, DOI 10.3389/fphar.2014.00046
   Stanco A, 2014, NEURON, V84, P940, DOI 10.1016/j.neuron.2014.10.040
   STEINBUSCH HWM, 1981, NEUROSCIENCE, V6, P557, DOI 10.1016/0306-4522(81)90146-9
   Subramanian M, 2015, FRONT NEUROSCI-SWITZ, V9, DOI [10.3339/fnins.2015.00373, 10.3389/fnins.2015.00313]
   Sugiura K, 2010, MECH DEVELOP, V127, P169, DOI 10.1016/j.mod.2010.01.002
   Suzuki-Hirano A, 2010, DEV BIOL, V337, P284, DOI 10.1016/j.ydbio.2009.10.044
   Sweatt JD, 2001, J NEUROCHEM, V76, P1, DOI 10.1046/j.1471-4159.2001.00054.x
   Szapiro G, 2000, NEUROSCIENCE, V99, P1, DOI 10.1016/S0306-4522(00)00236-0
   Szapiro G, 2003, HIPPOCAMPUS, V13, P53, DOI 10.1002/hipo.10043
   Teles-Grilo Ruivo Leonor M, 2013, Front Synaptic Neurosci, V5, P2, DOI 10.3389/fnsyn.2013.00002
   Terunuma M, 2018, P JPN ACAD B-PHYS, V94, P390, DOI 10.2183/pjab.94.026
   Thomson RE, 2007, J NEUROCHEM, V100, P1565, DOI 10.1111/j.1471-4159.2006.04285.x
   Trainor BC, 2010, NEUROSCIENCE, V165, P325, DOI 10.1016/j.neuroscience.2009.10.050
   Tu HJ, 2007, CELL SIGNAL, V19, P1996, DOI 10.1016/j.cellsig.2007.05.004
   Uppington KM, 2008, J NEUROCHEM, V105, P842, DOI 10.1111/j.1471-4159.2007.05192.x
   van der Westhuizen ET, 2007, MOL PHARMACOL, V71, P1618, DOI 10.1124/mol.106.032763
   VanGuilder HD, 2010, J NEUROCHEM, V113, P1577, DOI 10.1111/j.1471-4159.2010.06719.x
   Verma M, 2014, BBA-MOL BASIS DIS, V1842, P1273, DOI 10.1016/j.bbadis.2013.11.005
   Vertes RP, 1999, J COMP NEUROL, V407, P555
   Vetterkind S, 2013, CELL COMMUN SIGNAL, V11, DOI 10.1186/1478-811X-11-65
   Vithayathil J, 2017, HIPPOCAMPUS, V27, P1239, DOI 10.1002/hipo.22769
   Wang HQ, 2012, NEUROTOX RES, V21, P368, DOI 10.1007/s12640-011-9292-5
   Wang WS, 2012, J NEUROSCI, V32, P13763, DOI 10.1523/JNEUROSCI.1991-12.2012
   Weisskopf MG, 1999, J NEUROSCI, V19, P10512
   Wen Y, 2016, PLOS ONE, V11, DOI 10.1371/journal.pone.0153329
   White LR, 2007, J NEUROSCI RES, V85, P1288, DOI 10.1002/jnr.21240
   Whitfield TW, 2011, J NEUROSCI, V31, P834, DOI 10.1523/JNEUROSCI.4986-10.2011
   XIA ZG, 1995, SCIENCE, V270, P1326, DOI 10.1126/science.270.5240.1326
   Xiong W, 2018, J NEUROL SCI, V387, P210, DOI 10.1016/j.jns.2018.01.003
   Yang WN, 2014, NEUROSCIENCE, V278, P276, DOI 10.1016/j.neuroscience.2014.08.013
   Yoshii A, 2003, P NATL ACAD SCI USA, V100, P1334, DOI 10.1073/pnas.0335785100
   Yufune S, 2015, SCI REP-UK, V5, DOI 10.1038/srep10252
   Zhu JH, 2012, CELL DEATH DIS, V3, DOI 10.1038/cddis.2012.46
   Zhu JH, 2002, AM J PATHOL, V161, P2087, DOI 10.1016/S0002-9440(10)64487-2
   Zhu XW, 2001, MECH AGEING DEV, V123, P39, DOI 10.1016/S0047-6374(01)00342-6
   Zoghbi HY, 2012, CSH PERSPECT BIOL, V4, DOI 10.1101/cshperspect.a009886
NR 193
TC 39
Z9 39
U1 2
U2 14
PU MDPI
PI BASEL
PA ST ALBAN-ANLAGE 66, CH-4052 BASEL, SWITZERLAND
EI 1422-0067
J9 INT J MOL SCI
JI Int. J. Mol. Sci.
PD JUN
PY 2020
VL 21
IS 12
AR 4471
DI 10.3390/ijms21124471
PG 30
WC Biochemistry & Molecular Biology; Chemistry, Multidisciplinary
WE Science Citation Index Expanded (SCI-EXPANDED); Social Science Citation Index (SSCI)
SC Biochemistry & Molecular Biology; Chemistry
GA MS0CP
UT WOS:000553955400001
PM 32586047
OA Green Published, gold
DA 2022-12-12
ER

PT J
AU Hodges, SL
   Nolan, SO
   Tomac, LA
   Muhammad, IDA
   Binder, MS
   Taube, JH
   Lugo, JN
AF Hodges, Samantha L.
   Nolan, Suzanne O.
   Tomac, Lindsay A.
   Muhammad, Ilyasah D. A.
   Binder, Matthew S.
   Taube, Joseph H.
   Lugo, Joaquin N.
TI Lipopolysaccharide-induced inflammation leads to acute elevations in
   pro-inflammatory cytokine expression in a mouse model of Fragile X
   syndrome
SO PHYSIOLOGY & BEHAVIOR
LA English
DT Article
DE Fmr1; Autism; IL-1 beta; IL-6; Sickness; Innate immunity
ID MICROGLIAL ACTIVATION; SICKNESS BEHAVIOR; IMMUNE-SYSTEM; MINOCYCLINE
   TREATMENT; BRAIN IL-6; AGED MICE; AUTISM; NEUROINFLAMMATION; CORTEX;
   PATHOPHYSIOLOGY
AB Fragile X syndrome (FXS) is a neurodevelopmental disorder caused by a single genetic mutation in the Fmr1 gene, serving as the largest genetic cause of intellectual disability. Trinucleotide expansion mutations in Fmr1 result in silencing and hypermethylation of the gene, preventing synthesis of the RNA binding protein Fragile X mental retardation protein which functions as a translational repressor. Abnormal immune responses have been demonstrated to play a role in FXS pathophysiology, however, whether these alterations impact how those with FXS respond to an immune insult behaviorally is not entirely known. In the current study, we examine how Fmr1 knockout (KO) and wild type (WT) mice respond to the innate immune stimulus lipopolysaccharide (LPS), both on a molecular and behavioral level, to determine if Fmr1 mutations impact the normal physiological response to an immune insult. In response to LPS, Fmr1 KO mice had elevated hippocampal IL-1 beta and IL-6 mRNA levels 4 h post-treatment compared to WT mice, with no differences detected in any cytokines at baseline or between genotypes 24 h post-LPS administration. Fmr1 KO mice also had upregulated hippocampal BDNF gene expression 4 h post-treatment compared to WT mice, which was not dependent on LPS administration. There were no differences in hippocampal protein expression between genotypes in microglia (Iba1) or astrocyte (GFAP) reactivity. Further, both genotypes displayed the typical sickness response following LPS stimulation, demonstrated by a significant reduction in food burrowed by LPS-treated mice in a burrowing task. Additional investigation is critical to determine if the transient increases in cytokine expression could lead to long-term changes in downstream molecular signaling in FXS.
C1 [Hodges, Samantha L.; Taube, Joseph H.; Lugo, Joaquin N.] Baylor Univ, Inst Biomed Studies, Waco, TX 76798 USA.
   [Nolan, Suzanne O.; Tomac, Lindsay A.; Muhammad, Ilyasah D. A.; Binder, Matthew S.; Lugo, Joaquin N.] Baylor Univ, Dept Psychol & Neurosci, One Bear Pl 97334, Waco, TX 76798 USA.
   [Taube, Joseph H.; Lugo, Joaquin N.] Baylor Univ, Dept Biol, Waco, TX 76798 USA.
C3 Baylor University; Baylor University; Baylor University
RP Lugo, JN (corresponding author), Baylor Univ, Dept Psychol & Neurosci, One Bear Pl 97334, Waco, TX 76798 USA.
EM joaquin_lugo@baylor.edu
RI Cabrera, Mariel/GMX-2706-2022; , WaNgtJ/AAR-7045-2020
OI Taube, Joseph/0000-0002-3636-5189
FU National Institutes of Health (NIH) [NS088776]; Baylor University
   Faculty Research Investment Program
FX This work was supported by the National Institutes of Health (NIH) to
   JNL [Grant Number: NS088776] and by a grant from the Baylor University
   Faculty Research Investment Program.
CR Ashwood P, 2011, J NEUROIMMUNOL, V232, P196, DOI 10.1016/j.jneuroim.2010.10.025
   Ashwood P, 2011, BRAIN BEHAV IMMUN, V25, P40, DOI 10.1016/j.bbi.2010.08.003
   Ashwood P, 2010, BRAIN BEHAV IMMUN, V24, P898, DOI 10.1016/j.bbi.2010.01.008
   Bhakar AL, 2012, ANNU REV NEUROSCI, V35, P417, DOI 10.1146/annurev-neuro-060909-153138
   Biesmans S, 2013, MEDIAT INFLAMM, V2013, DOI 10.1155/2013/271359
   Bilousova TV, 2009, J MED GENET, V46, P94, DOI 10.1136/jmg.2008.061796
   Castren ML, 2014, NEUROPHARMACOLOGY, V76, P729, DOI 10.1016/j.neuropharm.2013.05.018
   Chen J, 2008, BRAIN BEHAV IMMUN, V22, P301, DOI 10.1016/j.bbi.2007.08.014
   Contractor A, 2015, NEURON, V87, P699, DOI 10.1016/j.neuron.2015.06.017
   Cunningham C, 2009, BIOL PSYCHIAT, V65, P304, DOI 10.1016/j.biopsych.2008.07.024
   Dahlhaus R, 2018, FRONT MOL NEUROSCI, V11, DOI 10.3389/fnmol.2018.00041
   Dantzer R, 2008, NAT REV NEUROSCI, V9, P46, DOI 10.1038/nrn2297
   Dantzer R, 2009, IMMUNOL ALLERGY CLIN, V29, P247, DOI 10.1016/j.iac.2009.02.002
   Deacon RMJ, 2006, NAT PROTOC, V1, P118, DOI 10.1038/nprot.2006.19
   Deverman BE, 2009, NEURON, V64, P61, DOI 10.1016/j.neuron.2009.09.002
   El-Hage N, 2011, IMMUNOL INVEST, V40, P498, DOI 10.3109/08820139.2011.561904
   Elewa HF, 2006, PHARMACOTHERAPY, V26, P515, DOI 10.1592/phco.26.4.515
   Garbett K, 2008, NEUROBIOL DIS, V30, P303, DOI 10.1016/j.nbd.2008.01.012
   Godbout JP, 2005, FASEB J, V19, P1329, DOI 10.1096/fj.05-3776fje
   Grigorenko EL, 2008, PEDIATRICS, V122, pE438, DOI 10.1542/peds.2007-3604
   Hagerman R.J., 2002, FRAGILE X SYNDROME D
   Hagerman RJ, 2008, CURR PEDIATR REV, V4, P40, DOI 10.2174/157339608783565770
   Hagerman RJ, 2006, J DEV BEHAV PEDIATR, V27, P63, DOI 10.1097/00004703-200602000-00012
   HAGERMAN RJ, 1987, AM J DIS CHILD, V141, P184, DOI 10.1001/archpedi.1987.04460020074031
   He CX, 2013, NEUROSCIENCE, V251, P120, DOI 10.1016/j.neuroscience.2012.03.049
   Hodges SL, 2017, NEUROREPORT, V28, P1246, DOI 10.1097/WNR.0000000000000905
   Hughes HK, 2018, FRONT CELL NEUROSCI, V12, DOI 10.3389/fncel.2018.00405
   Hulbert SW, 2016, NEUROSCIENCE, V321, P3, DOI 10.1016/j.neuroscience.2015.12.040
   Irwin SA, 2000, CEREB CORTEX, V10, P1038, DOI 10.1093/cercor/10.10.1038
   Jirkof P, 2014, J NEUROSCI METH, V234, P139, DOI 10.1016/j.jneumeth.2014.02.001
   Juttler E, 2002, NEUROSCIENTIST, V8, P268, DOI 10.1177/1073858402008003012
   Krasovska V, 2018, FRONT MOL NEUROSCI, V11, DOI 10.3389/fnmol.2018.00272
   Lawrence CB, 2012, DIS MODEL MECH, V5, P649, DOI 10.1242/dmm.009068
   Levenga J, 2011, NEUROBIOL LEARN MEM, V95, P467, DOI 10.1016/j.nlm.2011.02.009
   Li XH, 2009, J NEUROIMMUNOL, V207, P111, DOI 10.1016/j.jneuroim.2008.12.002
   Louhivuori V, 2011, NEUROBIOL DIS, V41, P469, DOI 10.1016/j.nbd.2010.10.018
   Lozano R, 2016, INTRACTABLE RARE DIS, V5, P145, DOI 10.5582/irdr.2016.01048
   Lugo JN, 2008, J NEUROCHEM, V106, P1929, DOI 10.1111/j.1471-4159.2008.05508.x
   Masi A, 2015, MOL PSYCHIATR, V20, P440, DOI 10.1038/mp.2014.59
   Masi A, 2017, NEUROSCI BULL, V33, P194, DOI 10.1007/s12264-017-0103-8
   Moreau M, 2008, BRAIN BEHAV IMMUN, V22, P1087, DOI 10.1016/j.bbi.2008.04.001
   Morgan JT, 2010, BIOL PSYCHIAT, V68, P368, DOI 10.1016/j.biopsych.2010.05.024
   Catorce MN, 2016, CURR NEUROPHARMACOL, V14, P155, DOI 10.2174/1570159X14666151204122017
   O'Connor JC, 2009, MOL PSYCHIATR, V14, P511, DOI 10.1038/sj.mp.4002148
   Pacey LKK, 2015, BRAIN BEHAV, V5, DOI 10.1002/brb3.400
   Paradee W, 1999, NEUROSCIENCE, V94, P185, DOI 10.1016/S0306-4522(99)00285-7
   Petrelli F, 2016, FRONT CELL NEUROSCI, V10, DOI 10.3389/fncel.2016.00021
   Petrulli JR, 2017, TRANSL PSYCHIAT, V7, DOI 10.1038/tp.2017.18
   Pietropaolo S, 2014, PSYCHONEUROENDOCRINO, V49, P119, DOI 10.1016/j.psyneuen.2014.07.002
   Pietropaolo S, 2011, PLOS ONE, V6, DOI 10.1371/journal.pone.0017073
   Ratnayake U, 2013, FRONT NEUROSCI-SWITZ, V7, DOI 10.3389/fnins.2013.00180
   Reim D, 2017, ADV ANAT EMBRYOL CEL, V224, P121, DOI 10.1007/978-3-319-52498-6_7
   Reinhard SM, 2015, FRONT CELL NEUROSCI, V9, DOI 10.3389/fncel.2015.00280
   Rotschafer SE, 2012, BRAIN RES, V1439, P7, DOI 10.1016/j.brainres.2011.12.041
   Sandiego CM, 2015, P NATL ACAD SCI USA, V112, P12468, DOI 10.1073/pnas.1511003112
   Siniscalco D, 2018, PHARMACEUTICALS-BASE, V11, DOI 10.3390/ph11020056
   Spencer CM, 2011, AUTISM RES, V4, P40, DOI 10.1002/aur.168
   Suzuki K, 2013, JAMA PSYCHIAT, V70, P49, DOI 10.1001/jamapsychiatry.2013.272
   Swiergiel AH, 2007, PHARMACOL BIOCHEM BE, V86, P651, DOI 10.1016/j.pbb.2007.02.010
   Tanaka T, 2014, CSH PERSPECT BIOL, V6, DOI 10.1101/cshperspect.a016295
   Tarr AJ, 2012, BEHAV BRAIN RES, V235, P334, DOI 10.1016/j.bbr.2012.07.038
   Tetreault NA, 2012, J AUTISM DEV DISORD, V42, P2569, DOI 10.1007/s10803-012-1513-0
   Utari A, 2010, AJIDD-AM J INTELLECT, V115, P433, DOI 10.1352/1944-7558-115.5.433
   Uutela M, 2012, GENES BRAIN BEHAV, V11, P513, DOI 10.1111/j.1601-183X.2012.00784.x
   Vargas DL, 2005, ANN NEUROL, V57, P67, DOI 10.1002/ana.20315
   Wang J, 2017, J NEURODEV DISORD, V9, DOI 10.1186/s11689-017-9191-z
   Wei H, 2013, NEUROSCIENCE, V252, P320, DOI 10.1016/j.neuroscience.2013.08.025
   Wei HG, 2012, BBA-MOL BASIS DIS, V1822, P831, DOI 10.1016/j.bbadis.2012.01.011
   Yuskaitis CJ, 2010, BBA-MOL BASIS DIS, V1802, P1006, DOI 10.1016/j.bbadis.2010.06.015
   Zhao JY, 2019, SCI REP-UK, V9, DOI 10.1038/s41598-019-42286-8
NR 70
TC 3
Z9 3
U1 1
U2 4
PU PERGAMON-ELSEVIER SCIENCE LTD
PI OXFORD
PA THE BOULEVARD, LANGFORD LANE, KIDLINGTON, OXFORD OX5 1GB, ENGLAND
SN 0031-9384
J9 PHYSIOL BEHAV
JI Physiol. Behav.
PD MAR 1
PY 2020
VL 215
AR 112776
DI 10.1016/j.physbeh.2019.112776
PG 10
WC Psychology, Biological; Behavioral Sciences
WE Science Citation Index Expanded (SCI-EXPANDED); Social Science Citation Index (SSCI)
SC Psychology; Behavioral Sciences
GA KJ7ER
UT WOS:000512221600010
PM 31838149
DA 2022-12-12
ER

PT J
AU Hsu, CJ
   Wong, LC
   Lee, WT
AF Hsu, Chia-Jui
   Wong, Lee-Chin
   Lee, Wang-Tso
TI Immunological Dysfunction in Tourette Syndrome and Related Disorders
SO INTERNATIONAL JOURNAL OF MOLECULAR SCIENCES
LA English
DT Review
DE Tourette syndrome; PANDAS; immunological dysfunction; basal ganglia;
   neuroinflammation
ID OBSESSIVE-COMPULSIVE SYMPTOMS; NEUROPSYCHIATRIC DISORDERS;
   HISTIDINE-DECARBOXYLASE; STREPTOCOCCAL INFECTION; ANTINEURONAL
   ANTIBODIES; CEREBROSPINAL-FLUID; INCREASED RISK; BASAL GANGLIA; TIC
   DISORDERS; T-CELLS
AB Chronic tic disorder and Tourette syndrome are common childhood-onset neurological diseases. However, the pathophysiology underlying these disorders is unclear, and most studies have focused on the disinhibition of the corticostriatal-thalamocortical circuit. An autoimmune dysfunction has been proposed in the pathogenetic mechanism of Tourette syndrome and related neuropsychiatric disorders such as obsessive-compulsive disorder, autism, and attention-deficit/hyperactivity disorder. This is based on evidence from animal model studies and clinical findings. Herein, we review and give an update on the clinical characteristics, clinical evidence, and genetic studies in vitro as well as animal studies regarding immune dysfunction in Tourette syndrome.
C1 [Hsu, Chia-Jui] Natl Taiwan Univ Hosp, Dept Pediat, Hsin Chu Branch, Hsinchu 300, Taiwan.
   [Wong, Lee-Chin] Cathay Gen Hosp, Dept Pediat, Taipei 106, Taiwan.
   [Wong, Lee-Chin] Natl Taiwan Univ, Grad Inst Clin Med, Coll Med, Taipei 100, Taiwan.
   [Lee, Wang-Tso] Natl Taiwan Univ, Dept Pediat Neurol, Childrens Hosp, Taipei 100, Taiwan.
   [Lee, Wang-Tso] Natl Taiwan Univ, Dept Pediat, Coll Med, Taipei 100, Taiwan.
   [Lee, Wang-Tso] Natl Taiwan Univ, Grad Inst Brain & Mind Sci, Coll Med, Taipei 100, Taiwan.
C3 National Taiwan University; National Taiwan University Hospital; Cathay
   General Hospital; National Taiwan University; National Taiwan
   University; National Taiwan University; National Taiwan University
RP Lee, WT (corresponding author), Natl Taiwan Univ, Dept Pediat Neurol, Childrens Hosp, Taipei 100, Taiwan.; Lee, WT (corresponding author), Natl Taiwan Univ, Dept Pediat, Coll Med, Taipei 100, Taiwan.; Lee, WT (corresponding author), Natl Taiwan Univ, Grad Inst Brain & Mind Sci, Coll Med, Taipei 100, Taiwan.
EM jry730701@gmail.com; leechinx@hotmail.com; wangtsolee@ntu.edu.tw
OI Lee, Wang-Tso/0000-0003-3231-9764
FU Cathay General Hospital [F10903, CGH-MR-A10822]; Ministry of Science and
   Technology, Taiwan [109-2314-B-002-279-]
FX This research was funded by Cathay General Hospital (F10903,
   CGH-MR-A10822) and a grant from the Ministry of Science and Technology,
   Taiwan (109-2314-B-002-279-).
CR Ajmone-Cat MA, 2019, J CLIN MED, V8, DOI 10.3390/jcm8101514
   American Psychiatric Association, 2000, DIAGNOSTIC STAT MANU, V4th, DOI 10.1176/appi.books.9780890425596
   Antonelli F, 2011, NEUROL SCI, V32, P191, DOI 10.1007/s10072-010-0410-6
   Arreola R, 2016, J IMMUNOL RES, V2016, DOI 10.1155/2016/3160486
   Baglioni V, 2019, BRAIN BEHAV IMMUN, V81, P665, DOI 10.1016/j.bbi.2019.08.008
   Baldan LC, 2014, NEURON, V81, P77, DOI 10.1016/j.neuron.2013.10.052
   Baumgaertel C, 2019, FRONT NEUROL, V10, DOI 10.3389/fneur.2019.00732
   Ben-Pazi H, 2013, PLOS ONE, V8, DOI 10.1371/journal.pone.0073516
   Ben-Pazi H, 2012, J MOL NEUROSCI, V46, P162, DOI 10.1007/s12031-011-9559-6
   Bos-Veneman NGP, 2011, BRAIN BEHAV IMMUN, V25, P532, DOI 10.1016/j.bbi.2010.12.003
   Bos-Veneman NGP, 2010, PROG NEURO-PSYCHOPH, V34, P1390, DOI 10.1016/j.pnpbp.2010.06.028
   Buse J, 2013, NEUROSCI BIOBEHAV R, V37, P1069, DOI 10.1016/j.neubiorev.2012.10.004
   Chain JL, 2020, FRONT PSYCHIATRY, V11, DOI 10.3389/fpsyt.2020.00564
   Chang YT, 2011, J DEV BEHAV PEDIATR, V32, P98, DOI 10.1097/DBP.0b013e318208f561
   Chen L, 2020, INT OPHTHALMOL, V40, P247, DOI 10.1007/s10792-019-01174-w
   Chen SK, 2010, CELL, V141, P775, DOI 10.1016/j.cell.2010.03.055
   Cox CJ, 2015, J CHILD ADOL PSYCHOP, V25, P76, DOI 10.1089/cap.2014.0048
   Cunningham MW, 2014, INT REV IMMUNOL, V33, P314, DOI 10.3109/08830185.2014.917411
   Dale RC, 2017, CURR OPIN PEDIATR, V29, P665, DOI 10.1097/MOP.0000000000000546
   Dale RC, 2012, BRAIN, V135, P3453, DOI 10.1093/brain/aws256
   Dehning S, 2009, J CLIN PSYCHIAT, V70, P1606, DOI 10.4088/JCP.08l04321whi
   Dominguez-Villar M, 2018, NAT IMMUNOL, V19, P665, DOI 10.1038/s41590-018-0120-4
   Ercan-Sencicek AG, 2010, NEW ENGL J MED, V362, P1901, DOI 10.1056/NEJMoa0907006
   Ferrari M, 2008, J PSYCHIATR RES, V43, P24, DOI 10.1016/j.jpsychires.2008.01.014
   Ferreira R, 2012, J NEUROINFLAMM, V9, DOI 10.1186/1742-2094-9-90
   Frick L, 2016, J IMMUNOL RES, V2016, DOI 10.1155/2016/8606057
   Frick L, 2016, BRAIN BEHAV IMMUN, V57, P326, DOI 10.1016/j.bbi.2016.07.002
   Ganos C, 2015, NEUROL CLIN, V33, P115, DOI 10.1016/j.ncl.2014.09.008
   Gariup M, 2015, PSYCHONEUROENDOCRINO, V62, P233, DOI 10.1016/j.psyneuen.2015.08.017
   Gilles de la Tourette G., 1885, ARCH NEUROL-CHICAGO, V9, P158
   Green DR, 2003, IMMUNOL REV, V193, P70, DOI 10.1034/j.1600-065X.2003.00051.x
   Greene Deanna J, 2015, Curr Dev Disord Rep, V2, P300
   Greer JM, 2002, NEURON, V33, P23, DOI 10.1016/S0896-6273(01)00564-5
   Gunther J, 2012, PSYCHIAT RES, V200, P593, DOI 10.1016/j.psychres.2012.04.034
   Hallett JJ, 2000, J NEUROIMMUNOL, V111, P195, DOI 10.1016/S0165-5728(00)00320-9
   Hoekstra PJ, 2007, EUR CHILD ADOLES PSY, V16, P71, DOI 10.1007/s00787-007-1009-1
   Hoekstra PJ, 2004, J CLIN PSYCHIAT, V65, P537, DOI 10.4088/jcp.v65n0413
   Hoffman KL, 2004, J NEUROSCI, V24, P1780, DOI 10.1523/JNEUROSCI.0887-03.2004
   Hornig M, 2013, NEUROSCI BIOBEHAV R, V37, P1120, DOI 10.1016/j.neubiorev.2013.01.007
   Hsu CJ, 2020, PEDIATR NEONATOL, V61, P467, DOI 10.1016/j.pedneo.2020.03.007
   Kataoka Y, 2010, J COMP NEUROL, V518, P277, DOI 10.1002/cne.22206
   Kawikova I, 2007, BIOL PSYCHIAT, V61, P273, DOI 10.1016/j.biopsych.2006.06.012
   Kawikova I, 2010, BIOL PSYCHIAT, V67, P679, DOI 10.1016/j.biopsych.2009.09.034
   KIESSLING LS, 1993, PEDIATRICS, V92, P39
   Kimura R, 2003, LIFE SCI, V72, P2155, DOI 10.1016/S0024-3205(03)00077-8
   Kipnis J, 2004, J NEUROSCI, V24, P6133, DOI 10.1523/JNEUROSCI.0600-04.2004
   Kirvan CA, 2003, NAT MED, V9, P914, DOI 10.1038/nm892
   Kirvan CA, 2007, J IMMUNOL, V178, P7412, DOI 10.4049/jimmunol.178.11.7412
   Kumar A, 2015, J CHILD NEUROL, V30, P749, DOI 10.1177/0883073814543303
   Kumar Ashutosh, 2016, Curr Dev Disord Rep, V3, P217
   Kurlan R, 2008, PEDIATRICS, V121, P1188, DOI 10.1542/peds.2007-2657
   Landau YE, 2012, J NEURAL TRANSM, V119, P621, DOI 10.1007/s00702-011-0739-x
   Leckman JF, 2011, J AM ACAD CHILD PSY, V50, P108, DOI 10.1016/j.jaac.2010.10.011
   Leckman JF, 2005, BIOL PSYCHIAT, V57, P667, DOI 10.1016/j.biopsych.2004.12.004
   Lee WT, 2017, SLEEP, V40, DOI 10.1093/sleep/zsw072
   Lennington JB, 2016, BIOL PSYCHIAT, V79, P372, DOI 10.1016/j.biopsych.2014.07.018
   Lin JN, 2017, J DEV BEHAV PEDIATR, V38, P276, DOI [10.1097/DBP.0000000000000435, 10.1097/dbp.0000000000000435]
   Lisman J, 2002, NAT REV NEUROSCI, V3, P175, DOI 10.1038/nrn753
   Loiselle CR, 2004, MOVEMENT DISORD, V19, P390, DOI 10.1002/mds.10522
   Lotan D, 2014, BRAIN BEHAV IMMUN, V38, P249, DOI 10.1016/j.bbi.2014.02.009
   Maia TV, 2018, BIOL PSYCHIAT, V84, P332, DOI 10.1016/j.biopsych.2018.02.1172
   Marazziti D, 2010, MINI-REV MED CHEM, V10, P32, DOI 10.2174/138955710791112587
   Martino D, 2011, DEV MED CHILD NEUROL, V53, P951, DOI 10.1111/j.1469-8749.2011.04018.x
   Martino D, 2009, MOVEMENT DISORD, V24, P1267, DOI 10.1002/mds.22504
   Marzio R, 1999, IMMUNOPHARM IMMUNOT, V21, P565, DOI 10.3109/08923979909007126
   Matarazzo E B, 1992, J Child Adolesc Psychopharmacol, V2, P215, DOI 10.1089/cap.1992.2.215
   Matz J, 2012, BMC PSYCHIATRY, V12, DOI 10.1186/1471-244X-12-29
   Mell LK, 2005, PEDIATRICS, V116, P56, DOI 10.1542/peds.2004-2058
   Moller JC, 2008, EUR J NEUROL, V15, P749, DOI 10.1111/j.1468-1331.2008.02159.x
   Morer A, 2010, BRAIN BEHAV IMMUN, V24, P1069, DOI 10.1016/j.bbi.2010.02.007
   Muller-Vahl KR, 2014, BMC NEUROSCI, V15, DOI 10.1186/1471-2202-15-6
   Muller N, 2004, PSYCHIAT RES, V129, P119, DOI 10.1016/j.psychres.2004.04.009
   Muller N, 2000, AM J PSYCHIAT, V157, P481
   Muller Norbert, 2004, Inflammopharmacology, V12, P271, DOI 10.1163/1568560042342338
   Murphy TK, 2004, BIOL PSYCHIAT, V55, P61, DOI 10.1016/S0006-3223(03)00704-2
   Ohtsu H, 2001, FEBS LETT, V502, P53, DOI 10.1016/S0014-5793(01)02663-1
   Ohtsu H, 2010, ADV EXP MED BIOL, V709, P21
   Orlovska S, 2017, JAMA PSYCHIAT, V74, P740, DOI 10.1001/jamapsychiatry.2017.0995
   Patel A, 2012, PLOS ONE, V7, DOI 10.1371/journal.pone.0041623
   Piccirillo CA, 2004, SEMIN IMMUNOL, V16, P81, DOI 10.1016/j.smim.2003.12.003
   PICHICHERO ME, 1995, ANN EMERG MED, V25, P390, DOI 10.1016/S0196-0644(95)70300-4
   Pittenger C, 2017, HANDB EXP PHARMACOL, V241, P189, DOI 10.1007/164_2016_127
   Ponzio NM, 2007, ANN NY ACAD SCI, V1107, P118, DOI 10.1196/annals.1381.013
   Pranzatelli MR, 2017, CYTOKINE, V96, P49, DOI 10.1016/j.cyto.2017.03.003
   Rane MJ, 2005, J IMMUNOL, V174, P7242, DOI 10.4049/jimmunol.174.11.7242
   Riedel M, 1998, LANCET, V351, P418, DOI 10.1016/S0140-6736(05)78357-4
   Roessner V, 2013, NEUROPHARMACOLOGY, V68, P143, DOI 10.1016/j.neuropharm.2012.05.043
   Scharf JM, 2015, MOVEMENT DISORD, V30, P221, DOI 10.1002/mds.26089
   Shaikh N, 2010, PEDIATRICS, V126, pE557, DOI 10.1542/peds.2009-2648
   Singer HS, 2008, PEDIATRICS, V121, P1198, DOI 10.1542/peds.2007-2658
   Singer HS, 2005, J NEUROIMMUNOL, V163, P8, DOI 10.1016/j.jneuroim.2005.02.018
   Singer HS, 2002, AM J PSYCHIAT, V159, P1329, DOI 10.1176/appi.ajp.159.8.1329
   Smith SEP, 2007, J NEUROSCI, V27, P10695, DOI 10.1523/JNEUROSCI.2178-07.2007
   Suhs KW, 2015, MOL BRAIN, V8, DOI 10.1186/s13041-015-0154-6
   Swedo S.E., 2012, PEDIAT THER, V2, P113, DOI [DOI 10.4172/2161-0665.1000113, 10.4172/2161-0665.1000113]
   SWEDO SE, 1989, AM J PSYCHIAT, V146, P246
   Swedo SE, 1998, AM J PSYCHIAT, V155, P264
   Taylor JR, 2002, AM J PSYCHIAT, V159, P657, DOI 10.1176/appi.ajp.159.4.657
   Tian YF, 2011, BRAIN RES, V1381, P228, DOI 10.1016/j.brainres.2011.01.026
   Tsai CS, 2016, MEDICINE, V95, DOI 10.1097/MD.0000000000003347
   Ueno M, 2013, NAT NEUROSCI, V16, P543, DOI 10.1038/nn.3358
   Wang HC, 2016, J CLIN PSYCHIAT, V77, pE848, DOI 10.4088/JCP.14m09728
   Wang S, 2018, CELL REP, V24, P3441, DOI 10.1016/j.celrep.2018.08.082
   Wenzel C, 2011, MOVEMENT DISORD, V26, P343, DOI 10.1002/mds.23403
   Willsey AJ, 2017, NEURON, V94, P486, DOI 10.1016/j.neuron.2017.04.024
   Wong DF, 2008, NEUROPSYCHOPHARMACOL, V33, P1239, DOI 10.1038/sj.npp.1301528
   Wong DF, 1997, J NUCL MED, V38, P1243
   Worbe Y, 2015, BRAIN, V138, P472, DOI 10.1093/brain/awu311
   Xu MY, 2015, NEUROSCI LETT, V595, P50, DOI 10.1016/j.neulet.2015.03.067
   Yaddanapudi K, 2010, MOL PSYCHIATR, V15, P712, DOI 10.1038/mp.2009.77
   Yeh CB, 2012, J NEUROIMMUNOL, V250, P18, DOI 10.1016/j.jneuroim.2012.05.009
   Yeon SM, 2017, PSYCHIAT RES, V247, P90, DOI 10.1016/j.psychres.2016.11.005
   ZALCMAN S, 1994, BRAIN RES, V643, P40, DOI 10.1016/0006-8993(94)90006-X
   Zalcman S, 1998, BRAIN RES, V811, P111, DOI 10.1016/S0006-8993(98)00904-4
   Zalcman SS, 2002, BRAIN RES, V944, P157, DOI 10.1016/S0006-8993(02)02740-3
   Zalcman SS, 2012, PLOS ONE, V7, DOI 10.1371/journal.pone.0036316
   Zapparoli L, 2015, CURR OPIN NEUROL, V28, P604, DOI 10.1097/WCO.0000000000000261
   Zhang DH, 2012, BRAIN BEHAV IMMUN, V26, P521, DOI 10.1016/j.bbi.2012.01.005
   Zhou FM, 2002, J NEUROBIOL, V53, P590, DOI 10.1002/neu.10150
   Ziv Y, 2006, NAT NEUROSCI, V9, P268, DOI 10.1038/nn1629
   Zykov V P, 2009, Neurosci Behav Physiol, V39, P635, DOI 10.1007/s11055-009-9184-9
NR 121
TC 8
Z9 10
U1 4
U2 13
PU MDPI
PI BASEL
PA ST ALBAN-ANLAGE 66, CH-4052 BASEL, SWITZERLAND
EI 1422-0067
J9 INT J MOL SCI
JI Int. J. Mol. Sci.
PD JAN
PY 2021
VL 22
IS 2
AR 853
DI 10.3390/ijms22020853
PG 16
WC Biochemistry & Molecular Biology; Chemistry, Multidisciplinary
WE Science Citation Index Expanded (SCI-EXPANDED); Social Science Citation Index (SSCI)
SC Biochemistry & Molecular Biology; Chemistry
GA PY2NN
UT WOS:000611885600001
PM 33467014
OA gold, Green Published
DA 2022-12-12
ER

PT J
AU Cash-Padgett, T
   Sawa, A
   Jaaro-Peled, H
AF Cash-Padgett, Tyler
   Sawa, Akira
   Jaaro-Peled, Hanna
TI Increased stereotypy in conditional Cxcr4 knockout mice
SO NEUROSCIENCE RESEARCH
LA English
DT Article
DE Stereotypy; Behavior; Mouse models; Parvalbumin interneurons; CXCR4;
   Chemokines
ID INTERNEURON MIGRATION; DELETION SYNDROME; SYSTEM; PHENOTYPES;
   CHEMOKINES; PATHWAYS; BEHAVIOR; DEFICITS; NEURONS; BRAIN
AB Chemokines play important roles in the central nervous system, including mediating neuroinflammation and guiding the intracortical migration of interneurons during development. Alteration in parvalbumin-positive interneurons is a key neuropathological hallmark of multiple mental conditions. We recently reported a significant reduction in the expression of CXCL12 in olfactory neurons from sporadic cases with schizophrenia compared with matched controls, suggesting a role for CXCR4/CXCL12 signaling in mental conditions. Thus, we depleted the chemokine receptor Cxcr4 from mice using the parvalbumin-2A-Cre line. The conditional knockout mice exhibited a unique behavioral phenotype involving increased stereotypy. Stereotypy is observed in many psychiatric conditions, including schizophrenia, autism, and dementia. Thus, the Cxcr4 conditional knockout mice may serve as a model for this symptomatic feature. (C) 2015 Elsevier Ireland Ltd and the Japan Neuroscience Society. All rights reserved.
C1 [Cash-Padgett, Tyler; Sawa, Akira; Jaaro-Peled, Hanna] Johns Hopkins Univ, Sch Med, Dept Psychiat, Baltimore, MD 21287 USA.
C3 Johns Hopkins University
RP Jaaro-Peled, H (corresponding author), Johns Hopkins Univ, Sch Med, Dept Psychiat, Baltimore, MD 21287 USA.
EM hjaarop1@jhmi.edu
RI Jaaro-Peled, Hanna/D-1046-2012
OI Jaaro-Peled, Hanna/0000-0002-8950-391X
FU NIH [MH-084018, MH-069853, MH-085226, MH-088753, MH-092443]; Stanley;
   S-R; RUSK; NARSAD; MSCRF; Astellas Pharm. Co. Ltd.; NATIONAL INSTITUTE
   OF MENTAL HEALTH [P20MH084018, R01MH092443, RC1MH088753, P50MH094268,
   R21MH085226, R01MH069853] Funding Source: NIH RePORTER
FX A.S. was supported by NIH grants (MH-084018, MH-094268 Silvo O. Conte
   center, MH-069853, MH-085226, MH-088753, MH-092443) as well as
   foundation grants from Stanley, S-R, RUSK, NARSAD, and MSCRF. Funding
   from Astellas Pharm. Co. Ltd. was also used for the present study.
CR Adler MW, 2005, AAPS J, V7, pE865, DOI 10.1208/aapsj070484
   Banisadr G, 2002, EUR J NEUROSCI, V16, P1661, DOI 10.1046/j.1460-9568.2002.02237.x
   Broderick PA, 2002, PROG NEURO-PSYCHOPH, V26, P1355, DOI 10.1016/S0278-5846(02)00301-9
   Carlen M, 2012, MOL PSYCHIATR, V17, P537, DOI 10.1038/mp.2011.31
   Cuthbert BN, 2013, BMC MED, V11, DOI 10.1186/1741-7015-11-126
   Edman LC, 2008, STEM CELLS, V26, P1891, DOI 10.1634/stemcells.2007-0753
   Ghosh D, 2013, J CHILD NEUROL, V28, P1562, DOI 10.1177/0883073812464271
   Guyon A, 2014, FRONT CELL NEUROSCI, V5, DOI 10.3389/fncel.2014.00115
   Hippenmeyer S, 2005, PLOS BIOL, V3, P878, DOI 10.1371/journal.pbio.0030159
   Huang GJ, 2014, PLOS ONE, V9, DOI 10.1371/journal.pone.0086471
   Jaerve A, 2012, CELL TISSUE RES, V349, P229, DOI 10.1007/s00441-012-1427-3
   Kobayashi Y, 2013, FRONT NEURAL CIRCUIT, V7, DOI 10.3389/fncir.2013.00168
   Lopez-Bendito G, 2008, J NEUROSCI, V28, P1613, DOI 10.1523/JNEUROSCI.4651-07.2008
   Lucas EK, 2014, BEHAV BRAIN RES, V274, P219, DOI 10.1016/j.bbr.2014.08.011
   Madisen L, 2010, NAT NEUROSCI, V13, P133, DOI 10.1038/nn.2467
   Meechan DW, 2012, P NATL ACAD SCI USA, V109, P18601, DOI 10.1073/pnas.1211507109
   Mithal DS, 2012, J NEUROIMMUNE PHARM, V7, P820, DOI 10.1007/s11481-011-9336-x
   Nie YC, 2004, J EXP MED, V200, P1145, DOI 10.1084/jem.20041185
   Nomura J., 2015, MOL PSYCHIAT
   Owen MJ, 2014, NEURON, V84, P564, DOI 10.1016/j.neuron.2014.10.028
   Shahani N, 2015, MOL PSYCHIATR, V20, P874, DOI 10.1038/mp.2014.100
   Skrzydelski D, 2007, J NEUROCHEM, V102, P1175, DOI 10.1111/j.1471-4159.2007.04639.x
   Stumm R, 2007, J COMP NEUROL, V502, P382, DOI 10.1002/cne.21336
   Stumm RK, 2003, J NEUROSCI, V23, P5123
   Toritsuka M, 2013, P NATL ACAD SCI USA, V110, P17552, DOI 10.1073/pnas.1312661110
   Wang YL, 2010, J NEUROSCI, V30, P5334, DOI 10.1523/JNEUROSCI.5963-09.2010
   Wong PY, 2012, PLOS ONE, V7, DOI 10.1371/journal.pone.0051455
   Zhao Y, 2008, J COMP NEUROL, V510, P79, DOI 10.1002/cne.21772
   Zoubovsky S, 2015, NEUROSCI RES, V98, P45, DOI 10.1016/j.neures.2015.02.002
NR 29
TC 11
Z9 11
U1 1
U2 6
PU ELSEVIER IRELAND LTD
PI CLARE
PA ELSEVIER HOUSE, BROOKVALE PLAZA, EAST PARK SHANNON, CO, CLARE, 00000,
   IRELAND
SN 0168-0102
EI 1872-8111
J9 NEUROSCI RES
JI Neurosci. Res.
PD APR
PY 2016
VL 105
BP 75
EP 79
DI 10.1016/j.neures.2015.10.001
PG 5
WC Neurosciences
WE Science Citation Index Expanded (SCI-EXPANDED)
SC Neurosciences & Neurology
GA DL7JU
UT WOS:000375817800010
PM 26458529
OA Green Accepted
DA 2022-12-12
ER

PT J
AU Hong, H
   Kim, BS
   Im, HI
AF Hong, Heeok
   Kim, Byung Sun
   Im, Heh-In
TI Pathophysiological Role of Neuroinflammation in Neurodegenerative
   Diseases and Psychiatric Disorders
SO INTERNATIONAL NEUROUROLOGY JOURNAL
LA English
DT Review
DE Inflammation; Brain Diseases; Microglia; Cytokines
ID MICROGLIAL ACTIVATION; PARKINSONS-DISEASE; ALZHEIMERS-DISEASE;
   INFLAMMATORY RESPONSE; PREFRONTAL CORTEX; CYTOKINES; ANTIDEPRESSANTS;
   EXPRESSION; BIOMARKERS; BEHAVIOR
AB Brain diseases and disorders such as Alzheimer disease, Parkinson disease, depression, schizophrenia, autism, and addiction lead to reduced quality of daily life through abnormal thoughts, perceptions, emotional states, and behavior. While the underlying mechanisms remain poorly understood, human and animal studies have supported a role of neuroinflammation in the etiology of these diseases. In the central nervous system, an increased inflammatory response is capable of activating microglial cells, leading to the release of pro-inflammatory cytokines including interleukin (IL)-1 beta, IL-6, and tumor necrosis factor-a. In turn, the pro-inflammatory cytokines aggravate and propagate neuroinflammation, degenerating healthy neurons and impairing brain functions. Therefore, activated microglia may play a key role in neuroinflammatory processes contributing to the pathogenesis of psychiatric disorders and neurodegeneration.
C1 [Hong, Heeok] Konkuk Univ, Sch Med, Dept Med Sci, Seoul, South Korea.
   [Kim, Byung Sun; Im, Heh-In] Korea Inst Sci & Technol, Convergence Res Ctr Diag Treatment & Care Syst De, 5 Hwarang Ro,14-Gil, Seoul 02792, South Korea.
   [Kim, Byung Sun; Im, Heh-In] Korea Univ Sci & Technol UST, Dept Neurosci, Daejeon, South Korea.
C3 Konkuk University; Konkuk University Medical Center; Korea Institute of
   Science & Technology (KIST); University of Science & Technology (UST)
RP Im, HI (corresponding author), Korea Inst Sci & Technol, Convergence Res Ctr Diag Treatment & Care Syst De, 5 Hwarang Ro,14-Gil, Seoul 02792, South Korea.
EM him@kist.re.kr
FU National Research Council of Science & Technology (NST) by Korean
   government (MSIP) [CRC-15-04-KIST]
FX This work was supported by the National Research Council of Science &
   Technology (NST) grant by the Korean government (MSIP) (No.
   CRC-15-04-KIST).
CR Alzheimer's Disease International, 2015, WORLD ALZHEIMER REPO
   Cagnin A, 2006, ACTA NEUROL SCAND, V114, P107, DOI 10.1111/j.1600-0404.2006.00694.x
   Ceretta LB, 2012, ACTA DIABETOL, V49, pS227, DOI 10.1007/s00592-012-0435-9
   Ferrari CC, 2006, NEUROBIOL DIS, V24, P183, DOI 10.1016/j.nbd.2006.06.013
   Couch Y, 2013, BRAIN BEHAV IMMUN, V29, P136, DOI 10.1016/j.bbi.2012.12.017
   Diz-Chaves Y, 2012, J NEUROINFLAMM, V9, DOI 10.1186/1742-2094-9-71
   Dowlati Y, 2010, BIOL PSYCHIAT, V67, P446, DOI 10.1016/j.biopsych.2009.09.033
   Fahn S, 2003, ANN NY ACAD SCI, V991, P1, DOI 10.1111/j.1749-6632.2003.tb07458.x
   Frank MG, 2007, BRAIN BEHAV IMMUN, V21, P47, DOI 10.1016/j.bbi.2006.03.005
   Frick LR, 2013, CLIN DEV IMMUNOL, DOI 10.1155/2013/608654
   Guadagno J, 2013, CELL DEATH DIS, V4, DOI 10.1038/cddis.2013.59
   Heneka MT, 2014, NAT REV IMMUNOL, V14, P463, DOI 10.1038/nri3705
   Hirsch Etienne C, 2012, Parkinsonism Relat Disord, V18 Suppl 1, pS210, DOI 10.1016/S1353-8020(11)70065-7
   Hornig M, 1999, P NATL ACAD SCI USA, V96, P12102, DOI 10.1073/pnas.96.21.12102
   Howren MB, 2009, PSYCHOSOM MED, V71, P171, DOI 10.1097/PSY.0b013e3181907c1b
   Jack CR, 2010, LANCET NEUROL, V9, P119, DOI 10.1016/S1474-4422(09)70299-6
   Koob GF, 2010, NEUROPSYCHOPHARMACOL, V35, P217, DOI 10.1038/npp.2009.110
   Le Belle JE, 2014, STEM CELL REP, V3, P725, DOI 10.1016/j.stemcr.2014.09.004
   Lee KP, 2014, NUTR RES PRACT, V8, P267, DOI 10.4162/nrp.2014.8.3.267
   Leshner AI, 1997, SCIENCE, V278, P45, DOI 10.1126/science.278.5335.45
   Meyer U, 2013, PROG NEURO-PSYCHOPH, V42, P20, DOI 10.1016/j.pnpbp.2011.11.003
   Miller AH, 2009, BIOL PSYCHIAT, V65, P732, DOI 10.1016/j.biopsych.2008.11.029
   Monji A, 2009, PSYCHIAT CLIN NEUROS, V63, P257, DOI 10.1111/j.1440-1819.2009.01945.x
   Morgan JT, 2012, BRAIN RES, V1456, P72, DOI 10.1016/j.brainres.2012.03.036
   Muller N, 2015, FRONT NEUROSCI-SWITZ, V9, DOI 10.3389/fnins.2015.00372
   Murphy MP, 2010, J ALZHEIMERS DIS, V19, P311, DOI [10.3233/JAD-2010-1221, 10.3233/JAD-2009-1221]
   Najjar S, 2013, J NEUROINFLAMM, V10, DOI 10.1186/1742-2094-10-43
   Nakajima A, 2004, J NEUROSCI, V24, P2212, DOI 10.1523/JNEUROSCI.4847-03.2004
   Norden DM, 2015, NEUROPHARMACOLOGY, V96, P29, DOI 10.1016/j.neuropharm.2014.10.028
   Ohgi Y, 2013, PHARMACOL BIOCHEM BE, V103, P853, DOI 10.1016/j.pbb.2012.12.003
   Onore C, 2012, BRAIN BEHAV IMMUN, V26, P383, DOI 10.1016/j.bbi.2011.08.007
   Reus GZ, 2015, NEUROSCIENCE, V300, P141, DOI 10.1016/j.neuroscience.2015.05.018
   Rodrigues LCM, 2014, ACTA NEUROPSYCHIATR, V26, P334, DOI 10.1017/neu.2014.24
   Sadasivan S, 2012, PLOS ONE, V7, DOI 10.1371/journal.pone.0033693
   Serafini G., 2015, NEUROL-NEUROIMMUNOL, V2, P127, DOI [10.4103/2347-8659.157955, DOI 10.4103/2347-8659.157955]
   Sperling RA, 2011, ALZHEIMERS DEMENT, V7, P280, DOI 10.1016/j.jalz.2011.03.003
   Steiner N, 2016, NEUROCHEM INT, V95, P46, DOI 10.1016/j.neuint.2015.10.013
   Stertz L, 2013, CURR OPIN PSYCHIATR, V26, P19, DOI 10.1097/YCO.0b013e32835aa4b4
   Suzuki K, 2013, JAMA PSYCHIAT, V70, P49, DOI 10.1001/jamapsychiatry.2013.272
   Tetreault NA, 2012, J AUTISM DEV DISORD, V42, P2569, DOI 10.1007/s10803-012-1513-0
   Theoharides TC, 2013, J NEUROINFLAMM, V10, DOI 10.1186/1742-2094-10-46
   Theoharides TC, 2011, J NEUROINFLAMM, V8, DOI 10.1186/1742-2094-8-168
   Theoharides TC, 2012, BBA-MOL BASIS DIS, V1822, P34, DOI 10.1016/j.bbadis.2010.12.017
   Tynan RJ, 2013, ACTA NEUROPATHOL, V126, P75, DOI 10.1007/s00401-013-1102-0
   Tynan RJ, 2012, BRAIN BEHAV IMMUN, V26, P469, DOI 10.1016/j.bbi.2011.12.011
   Waak J, 2009, FASEB J, V23, P2478, DOI 10.1096/fj.08-125153
   Wang J, 2014, PLOS ONE, V9, DOI 10.1371/journal.pone.0088642
   Wang QQ, 2015, TRANSL NEURODEGENER, V4, DOI 10.1186/s40035-015-0042-0
   Wirdefeldt K, 2011, EUR J EPIDEMIOL, V26, pS1, DOI 10.1007/s10654-011-9581-6
   Wirth M, 2013, J NEUROSCI, V33, P5553, DOI 10.1523/JNEUROSCI.4409-12.2013
   World Health Organization, 2016, DEPR
   Zhao QY, 2014, NEUROBIOL DIS, V68, P57, DOI 10.1016/j.nbd.2014.04.008
   Zhao YN, 2013, BEHAV BRAIN RES, V236, P270, DOI 10.1016/j.bbr.2012.08.052
NR 54
TC 139
Z9 146
U1 2
U2 23
PU KOREAN CONTINENCE SOC
PI YEONGOTONG-GU
PA DEPT UROLOGY, AJOU UNIV COLL MEDICINE, SAN 5 WONCHEN-DONG,
   YEONGOTONG-GU, SUWON 443-721, SOUTH KOREA
SN 2093-4777
EI 2093-6931
J9 INT NEUROUROL J
JI Int. Neurourol. J.
PD MAY
PY 2016
VL 20
SU 1
BP S2
EP S7
DI 10.5213/inj.1632604.302
PG 6
WC Urology & Nephrology
WE Science Citation Index Expanded (SCI-EXPANDED)
SC Urology & Nephrology
GA DN3ZN
UT WOS:000377002900002
PM 27230456
OA Green Published, Green Submitted, gold
DA 2022-12-12
ER

PT J
AU Cox, LM
   Weiner, HL
AF Cox, Laura M.
   Weiner, Howard L.
TI Microbiota Signaling Pathways that Influence Neurologic Disease
SO NEUROTHERAPEUTICS
LA English
DT Review
DE Microbiome; immunity; neuroinflammation; neurotransmitters;
   gastrointestinal tract; neuroendocrine signaling
ID CHAIN FATTY-ACIDS; HUMAN GUT MICROBIOME; PARKINSONS-DISEASE; INTESTINAL
   MICROBIOTA; MULTIPLE-SCLEROSIS; AKKERMANSIA-MUCINIPHILA; AUTOIMMUNE
   ENCEPHALOMYELITIS; GLUCOCORTICOID-RECEPTOR; BOTULINUM NEUROTOXIN;
   INFLAMMATORY DISEASE
AB Though seemingly distinct and autonomous, emerging evidence suggests there is a bidirectional interaction between the intestinal microbiota and the brain. This crosstalk may play a substantial role in neurologic diseases, including anxiety, depression, autism, multiple sclerosis, Parkinson's disease, and, potentially, Alzheimer's disease. Long hypothesized by Metchnikoff and others well over 100 years ago, investigations into the mind-microbe axis is now seeing a rapid resurgence of research. If specific pathways and mechanisms of interaction are understood, it could have broad therapeutic potential, as the microbiome is environmentally acquired and can be modified to promote health. This review will discuss immune, endocrine, and neural system pathways that interconnect the gut microbiota to central nervous system and discuss how these findings might be applied to neurologic disease.
C1 [Cox, Laura M.; Weiner, Howard L.] Harvard Med Sch, Brigham & Womens Hosp, Ann Romney Ctr Neurol Dis, 60 Fenwood Rd, Boston, MA 02446 USA.
C3 Harvard University; Brigham & Women's Hospital; Harvard Medical School
RP Weiner, HL (corresponding author), Harvard Med Sch, Brigham & Womens Hosp, Ann Romney Ctr Neurol Dis, 60 Fenwood Rd, Boston, MA 02446 USA.
EM hweiner@rics.bwh.harvard.edu
RI Cox, Laura/ABG-5883-2020
OI Cox, Laura/0000-0002-9564-9894
FU NATIONAL INSTITUTE OF NEUROLOGICAL DISORDERS AND STROKE [R01NS087226]
   Funding Source: NIH RePORTER; NINDS NIH HHS [R01 NS087226, 1R01NS087226]
   Funding Source: Medline
CR Aagaard K, 2014, SCI TRANSL MED, V6, DOI 10.1126/scitranslmed.3008599
   Adams JB, 2011, BMC GASTROENTEROL, V11, DOI 10.1186/1471-230X-11-22
   Alonso A, 2006, AM J EPIDEMIOL, V163, P997, DOI 10.1093/aje/kwj123
   Atarashi K, 2011, SCIENCE, V331, P337, DOI 10.1126/science.1198469
   Baio Jon, 2012, Morbidity and Mortality Weekly Report, V61, P1
   Belkaid Y, 2017, IMMUNITY, V46, P562, DOI 10.1016/j.immuni.2017.04.008
   Bellono NW, 2017, CELL, V170, DOI 10.1016/j.cell.2017.05.034
   Bercik P, 2011, NEUROGASTROENT MOTIL, V23, P1132, DOI 10.1111/j.1365-2982.2011.01796.x
   Bercik P, 2011, GASTROENTEROLOGY, V141, P599, DOI 10.1053/j.gastro.2011.04.052
   Berer K, 2017, P NATL ACAD SCI USA, V114, P10719, DOI 10.1073/pnas.1711233114
   Berer K, 2011, NATURE, V479, P538, DOI 10.1038/nature10554
   Blaser MJ, 2004, J CLIN INVEST, V113, P321, DOI 10.1172/JCI200420925
   Borre YE, 2014, TRENDS MOL MED, V20, P509, DOI 10.1016/j.molmed.2014.05.002
   Bravo JA, 2011, P NATL ACAD SCI USA, V108, P16050, DOI 10.1073/pnas.1102999108
   Brierley SM, 2014, NAT REV GASTRO HEPAT, V11, P611, DOI 10.1038/nrgastro.2014.103
   Brown N, 2013, J EMERG MED, V45, P842, DOI 10.1016/j.jemermed.2013.05.017
   Cantarel BL, 2015, J INVEST MED, V63, P729, DOI 10.1097/JIM.0000000000000192
   Cekanaviciute E, 2017, P NATL ACAD SCI USA
   Chang PV, 2014, P NATL ACAD SCI USA, V111, P2247, DOI 10.1073/pnas.1322269111
   Chen HL, 2015, TRANSL NEURODEGENER, V4, DOI 10.1186/2047-9158-4-1
   Chen J., 2016, SCI REP, V6
   Cho I, 2012, NAT REV GENET, V13, P260, DOI 10.1038/nrg3182
   Chung HC, 2012, CELL, V149, P1578, DOI 10.1016/j.cell.2012.04.037
   Clarke G, 2013, MOL PSYCHIATR, V18, P666, DOI 10.1038/mp.2012.77
   Clemmensen C, 2017, CELL, V168, P758, DOI 10.1016/j.cell.2017.01.025
   Collins SM, 2012, NAT REV MICROBIOL, V10, P735, DOI 10.1038/nrmicro2876
   Colpitts SL, 2017, GUT MICROBES, V8, P561, DOI 10.1080/19490976.2017.1353843
   Costello EK, 2012, SCIENCE, V336, P1255, DOI 10.1126/science.1224203
   Costello EK, 2009, SCIENCE, V326, P1694, DOI 10.1126/science.1177486
   Cox LM, 2015, NAT REV ENDOCRINOL, V11, P182, DOI 10.1038/nrendo.2014.210
   Cox LM, 2014, CELL, V158, P705, DOI 10.1016/j.cell.2014.05.052
   Cox LM, 2013, CELL METAB, V17, P883, DOI 10.1016/j.cmet.2013.05.004
   Cryan JF, 2012, NAT REV NEUROSCI, V13, P701, DOI 10.1038/nrn3346
   Dabrowska K, 2016, FRONT MICROBIOL, V7, DOI 10.3389/fmicb.2016.01357
   David LA, 2014, NATURE, V505, P559, DOI 10.1038/nature12820
   Derrien M, 2004, INT J SYST EVOL MICR, V54, P1469, DOI 10.1099/ijs.0.02873-0
   Desbonnet L, 2015, BRAIN BEHAV IMMUN, V48, P165, DOI 10.1016/j.bbi.2015.04.004
   Dethlefsen L, 2008, PLOS BIOL, V6, P2383, DOI 10.1371/journal.pbio.0060280
   Dominguez-Bello MG, 2010, P NATL ACAD SCI USA, V107, P11971, DOI 10.1073/pnas.1002601107
   Dubourg G, 2017, CLIN MICROBIOL INFEC, V23, P682, DOI 10.1016/j.cmi.2017.02.031
   Erny D, 2015, NAT NEUROSCI, V18, P965, DOI 10.1038/nn.4030
   Everard A, 2013, P NATL ACAD SCI USA, V110, P9066, DOI 10.1073/pnas.1219451110
   Fardini Y, 2010, INFECT IMMUN, V78, P1789, DOI 10.1128/IAI.01395-09
   Farup PG, 2016, BMC GASTROENTEROL, V16, DOI 10.1186/s12876-016-0446-z
   Fasano A, 2015, LANCET NEUROL, V14, P625, DOI 10.1016/S1474-4422(15)00007-1
   Foster JA, 2013, TRENDS NEUROSCI, V36, P305, DOI 10.1016/j.tins.2013.01.005
   Fujinaga Y, 2013, CURR TOP MICROBIOL, V364, P45, DOI 10.1007/978-3-642-33570-9_3
   Hacker C, 1999, PATHOGENICITY ISLAND, P151, DOI 10.1128/9781555818173.ch8
   Haiser HJ, 2012, SCIENCE, V336, P1253, DOI 10.1126/science.1224396
   Hasegawa S, 2015, PLOS ONE, V10, DOI 10.1371/journal.pone.0142164
   Hill KK, 2015, TOXICON, V107, P2, DOI 10.1016/j.toxicon.2015.09.011
   Honda K, 2016, NATURE, V535, P75, DOI 10.1038/nature18848
   Houser MC, 2017, NPJ PARKINSONS DIS, V3, DOI 10.1038/s41531-016-0002-0
   Hsiao EY, 2013, CELL, V155, P1451, DOI 10.1016/j.cell.2013.11.024
   Ichimura A, 2009, PROSTAG OTH LIPID M, V89, P82, DOI 10.1016/j.prostaglandins.2009.05.003
   Ivanov II, 2010, MUCOSAL IMMUNOL, V3, P209, DOI 10.1038/mi.2010.3
   Ivanov II, 2009, CELL, V139, P485, DOI 10.1016/j.cell.2009.09.033
   Jangi S, 2016, NAT COMMUN, V7, DOI 10.1038/ncomms12015
   Kamada N, 2013, NAT REV IMMUNOL, V13, P321, DOI 10.1038/nri3430
   Kaper JB., 1999, PATHOGENICITY ISLAND, P33, DOI [10.1128/9781555818173.ch3, DOI 10.1128/9781555818173.CH3]
   Keshavarzian A, 2015, MOVEMENT DISORD, V30, P1351, DOI 10.1002/mds.26307
   Koh A, 2016, CELL, V165, P1332, DOI 10.1016/j.cell.2016.05.041
   Kohane IS, 2012, PLOS ONE, V7, DOI 10.1371/journal.pone.0033224
   Krishnan L, 2001, J IMMUNOL, V166, P1885, DOI 10.4049/jimmunol.166.3.1885
   Kunze WA, 2009, J CELL MOL MED, V13, P2261, DOI 10.1111/j.1582-4934.2009.00686.x
   Laukens D, 2016, FEMS MICROBIOL REV, V40, P117, DOI 10.1093/femsre/fuv036
   Lecours PB, 2011, PLOS ONE, V6, DOI 10.1371/journal.pone.0023326
   Lee YK, 2011, P NATL ACAD SCI USA, V108, P4615, DOI 10.1073/pnas.1000082107
   Levy M, 2017, NAT REV IMMUNOL, V17, P219, DOI 10.1038/nri.2017.7
   Louis P, 2017, ENVIRON MICROBIOL, V19, P29, DOI 10.1111/1462-2920.13589
   Louis P, 2009, FEMS MICROBIOL LETT, V294, P1, DOI 10.1111/j.1574-6968.2009.01514.x
   Marketon JIW, 2010, TOXINS, V2, P1357, DOI 10.3390/toxins2061357
   Markle JGM, 2013, SCIENCE, V339, P1084, DOI 10.1126/science.1233521
   Matamoros S, 2013, TRENDS MICROBIOL, V21, P167, DOI 10.1016/j.tim.2012.12.001
   Mazmanian SK, 2008, NATURE, V453, P620, DOI 10.1038/nature07008
   Miyake S, 2015, PLOS ONE, V10, DOI 10.1371/journal.pone.0137429
   Montecucco C, 2015, MBIO, V6, DOI 10.1128/mBio.02131-14
   Myint AM, 2007, J AFFECT DISORDERS, V98, P143, DOI 10.1016/j.jad.2006.07.013
   Norgaard M, 2011, AM J EPIDEMIOL, V174, P945, DOI 10.1093/aje/kwr201
   O'Hara AM, 2006, EMBO REP, V7, P688, DOI 10.1038/sj.embor.7400731
   Ochoa-Reparaz J, 2009, J IMMUNOL, V183, P6041, DOI 10.4049/jimmunol.0900747
   Prinz M, 2014, NAT REV NEUROSCI, V15, P300, DOI 10.1038/nrn3722
   Qin JJ, 2010, NATURE, V464, P59, DOI 10.1038/nature08821
   Reichardt HM, 2000, MOL CELL BIOL, V20, P9009, DOI 10.1128/MCB.20.23.9009-9017.2000
   Ren J., 2017, CURR MED RES OPIN, V167, P1
   Ridaura VK, 2013, SCIENCE, V341, P1079, DOI 10.1126/science.1241214
   Robinson K, 2007, BEST PRACT RES CL GA, V21, P237, DOI 10.1016/j.bpg.2007.01.001
   Rothhammer V, 2016, CURR OPIN IMMUNOL, V43, P46, DOI 10.1016/j.coi.2016.09.002
   Rothhammer V, 2016, NAT MED, V22, P586, DOI 10.1038/nm.4106
   Round JL, 2010, P NATL ACAD SCI USA, V107, P12204, DOI 10.1073/pnas.0909122107
   Sampson TR, 2016, CELL, V167, P1469, DOI 10.1016/j.cell.2016.11.018
   Samuel BS, 2008, P NATL ACAD SCI USA, V105, P16767, DOI 10.1073/pnas.0808567105
   Samuel BS, 2007, P NATL ACAD SCI USA, V104, P10643, DOI 10.1073/pnas.0704189104
   Sandler RH, 2000, J CHILD NEUROL, V15, P429, DOI 10.1177/088307380001500701
   Sayin SI, 2013, CELL METAB, V17, P225, DOI 10.1016/j.cmet.2013.01.003
   Scheperjans F, 2015, MOVEMENT DISORD, V30, P350, DOI 10.1002/mds.26069
   Sender R, 2016, CELL, V164, P337, DOI 10.1016/j.cell.2016.01.013
   Shannon KM, 2012, MOVEMENT DISORD, V27, P716, DOI 10.1002/mds.25020
   Singh N, 2014, IMMUNITY, V40, P128, DOI 10.1016/j.immuni.2013.12.007
   Sommer F, 2013, NAT REV MICROBIOL, V11, P227, DOI 10.1038/nrmicro2974
   Spor A, 2011, NAT REV MICROBIOL, V9, P279, DOI 10.1038/nrmicro2540
   Stilling RM, 2014, GENES BRAIN BEHAV, V13, P69, DOI 10.1111/gbb.12109
   Sudo N, 2004, J PHYSIOL-LONDON, V558, P263, DOI 10.1113/jphysiol.2004.063388
   Sylvia KE, 2017, BRAIN BEHAV IMMUN, V60, P51, DOI 10.1016/j.bbi.2016.10.023
   TANAKA K, 1966, P NATL ACAD SCI USA, V56, P236, DOI 10.1073/pnas.56.1.236
   Tremaroli V, 2012, NATURE, V489, P242, DOI 10.1038/nature11552
   Ubeda C, 2012, TRENDS IMMUNOL, V33, P459, DOI 10.1016/j.it.2012.05.003
   Unger MM, 2016, PARKINSONISM RELAT D, V32, P66, DOI 10.1016/j.parkreldis.2016.08.019
   van Passel MWJ, 2011, PLOS ONE, V6, DOI 10.1371/journal.pone.0016876
   Verma R, 2010, J CLIN MICROBIOL, V48, P4279, DOI 10.1128/JCM.01360-10
   Walker WA, 2013, ANN NUTR METAB, V63, P8, DOI 10.1159/000354907
   Wang Y, 2014, BRAIN BEHAV IMMUN, V38, P1, DOI 10.1016/j.bbi.2013.12.015
   Wassenaar TM, 2014, LETT APPL MICROBIOL, V59, P572, DOI 10.1111/lam.12334
   Wong JMW, 2006, J CLIN GASTROENTEROL, V40, P235, DOI 10.1097/00004836-200603000-00015
   Yamabe K, 2008, FEMS MICROBIOL LETT, V287, P69, DOI 10.1111/j.1574-6968.2008.01304.x
   Yatsunenko T, 2012, NATURE, V486, P222, DOI 10.1038/nature11053
   Yokote H, 2008, AM J PATHOL, V173, P1714, DOI 10.2353/ajpath.2008.080622
   Zeissig S, 2014, NAT IMMUNOL, V15, P307, DOI 10.1038/ni.2847
NR 118
TC 83
Z9 88
U1 9
U2 76
PU SPRINGER
PI NEW YORK
PA 233 SPRING ST, NEW YORK, NY 10013 USA
SN 1933-7213
EI 1878-7479
J9 NEUROTHERAPEUTICS
JI Neurotherapeutics
PD JAN
PY 2018
VL 15
IS 1
BP 135
EP 145
DI 10.1007/s13311-017-0598-8
PG 11
WC Clinical Neurology; Neurosciences; Pharmacology & Pharmacy
WE Science Citation Index Expanded (SCI-EXPANDED)
SC Neurosciences & Neurology; Pharmacology & Pharmacy
GA FU8CV
UT WOS:000424080900013
PM 29340928
OA Bronze, Green Published
DA 2022-12-12
ER

PT J
AU Costa, LG
   Cole, TB
   Coburn, J
   Chang, YC
   Dao, K
   Roque, P
AF Costa, Lucio G.
   Cole, Toby B.
   Coburn, Jacki
   Chang, Yu-Chi
   Dao, Khoi
   Roque, Pamela
TI Neurotoxicants Are in the Air: Convergence of Human, Animal, and In
   Vitro Studies on the Effects of Air Pollution on the Brain
SO BIOMED RESEARCH INTERNATIONAL
LA English
DT Review
ID DIESEL EXHAUST PARTICLES; CONCENTRATED AMBIENT PARTICLES; INDUCE
   OXIDATIVE STRESS; PARTICULATE MATTER; PARKINSONS-DISEASE;
   CARDIOVASCULAR-DISEASE; PRENATAL EXPOSURE; DOPAMINERGIC-NEURONS;
   ULTRAFINE PARTICLES; INHALATION EXPOSURE
AB In addition to increased morbidity and mortality caused by respiratory and cardiovascular diseases, air pollution may also negatively affect the brain and contribute to central nervous system diseases. Air pollution is a mixture comprised of several components, of which ultrafine particulate matter (UFPM; <100 nm) is of much concern, as these particles can enter the circulation and distribute to most organs, including the brain. A major constituent of ambient UFPM is represented by traffic-related air pollution, mostly ascribed to diesel exhaust (DE). Human epidemiological studies and controlled animal studies have shown that exposure to air pollution may lead to neurotoxicity. In addition to a variety of behavioral abnormalities, two prominent effects caused by air pollution are oxidative stress and neuroinflammation, which are seen in both humans and animals and are confirmed by in vitro studies. Among factors which can affect neurotoxic outcomes, age is considered the most relevant. Human and animal studies suggest that air pollution (and DE) may cause developmental neurotoxicity and may contribute to the etiology of neurodevelopmental disorders, including autistic spectrum disorders. In addition, air pollution exposure has been associated with increased expression of markers of neurodegenerative disease pathologies.
C1 [Costa, Lucio G.; Cole, Toby B.; Coburn, Jacki; Chang, Yu-Chi; Dao, Khoi; Roque, Pamela] Univ Washington, Dept Environm & Occupat Hlth Sci, Seattle, WA 98105 USA.
   [Costa, Lucio G.] Univ Parma, Dept Neurosci, I-43100 Parma, Italy.
   [Cole, Toby B.] Univ Washington, Ctr Human Dev & Disabil, Seattle, WA 98195 USA.
C3 University of Washington; University of Washington Seattle; University
   of Parma; University of Washington; University of Washington Seattle
RP Costa, LG (corresponding author), Univ Washington, Dept Environm & Occupat Hlth Sci, 4225 Roosevelt,Suite 100, Seattle, WA 98105 USA.
EM lgcosta@u.washington.edu
FU National Institute of Environmental Health Sciences [R01ES022949,
   P30ES07033]; NATIONAL INSTITUTE OF ENVIRONMENTAL HEALTH SCIENCES
   [P30ES007033, T32ES007032, R01ES022949] Funding Source: NIH RePORTER
FX Research by the authors is supported in part by Grants from the National
   Institute of Environmental Health Sciences (R01ES022949 and P30ES07033).
CR Allen JL, 2013, ENVIRON HEALTH PERSP, V121, P32, DOI [10.1289/ehp.1205505, 10.1289/ehp.121-a32]
   Anderson JO, 2012, J MED TOXICOL, V8, P166, DOI 10.1007/s13181-011-0203-1
   Block ML, 2012, NEUROTOXICOLOGY, V33, P972, DOI 10.1016/j.neuro.2012.08.014
   Block ML, 2009, TRENDS NEUROSCI, V32, P506, DOI 10.1016/j.tins.2009.05.009
   Block ML, 2004, FASEB J, V18, P1618, DOI 10.1096/fj.04-1945fje
   Bolton JL, 2012, FASEB J, V26, P4743, DOI 10.1096/fj.12-210989
   Bos I, 2012, INHAL TOXICOL, V24, P676, DOI 10.3109/08958378.2012.714004
   Braak H, 2004, CELL TISSUE RES, V318, P121, DOI 10.1007/s00441-004-0956-9
   Brook RD, 2007, NEW ENGL J MED, V356, P2104
   Brook RD, 2010, CIRCULATION, V121, P2331, DOI 10.1161/CIR.0b013e3181dbece1
   Calderon-Garciduenas L, 2003, TOXICOL PATHOL, V31, P524, DOI 10.1080/01926230390226645
   Calderon-Garciduenas L., 2002, TOXICOL PATHOL, V30, P373
   Calderon-Garciduenas L., 2004, TOXICOL PATHOL, V32, P650
   Calderon-Garciduenas L, 2008, BRAIN COGNITION, V68, P117, DOI 10.1016/j.bandc.2008.04.008
   Calderon-Garciduenas L, 2008, TOXICOL PATHOL, V36, P289, DOI 10.1177/0192623307313011
   Calderon-Garciduenas L, 2013, FRONT NEUROSCI-SWITZ, V7, DOI 10.3389/fnins.2013.00183
   Calderon-Garciduenas L, 2012, J ALZHEIMERS DIS, V28, P93, DOI 10.3233/JAD-2011-110722
   Calderon-Garciduenas L, 2011, BRAIN COGNITION, V77, P345, DOI 10.1016/j.bandc.2011.09.006
   Calderon-Garciduenas L, 2010, EXP TOXICOL PATHOL, V62, P91, DOI 10.1016/j.etp.2009.02.117
   Campbell A, 2005, NEUROTOXICOLOGY, V26, P133, DOI 10.1016/j.neuro.2004.08.003
   Chen JC, 2009, NEUROTOXICOLOGY, V30, P231, DOI 10.1016/j.neuro.2008.12.011
   Clougherty JE, 2010, ENVIRON HEALTH PERSP, V118, P167, DOI 10.1289/ehp.0900994
   Costa L. G., 2013, NEUROTOXICOLOGY
   Crawford A, 2012, GENE, V501, P89, DOI 10.1016/j.gene.2012.04.011
   Cruts B, 2008, PART FIBRE TOXICOL, V5, DOI 10.1186/1743-8977-5-4
   Dalton TP, 2004, FREE RADICAL BIO MED, V37, P1511, DOI 10.1016/j.freeradbiomed.2004.06.040
   Davis D. A., 2013, J NEUROCHEM, V88, P1437
   Davis DA, 2013, PLOS ONE, V8, DOI 10.1371/journal.pone.0064128
   Deng W, 2010, NAT REV NEUROSCI, V11, P339, DOI 10.1038/nrn2822
   Deth R, 2008, NEUROTOXICOLOGY, V29, P190, DOI 10.1016/j.neuro.2007.09.010
   Doty RL, 2012, NAT REV NEUROL, V8, P329, DOI 10.1038/nrneurol.2012.80
   Doty RL, 2012, NEUROBIOL DIS, V46, P527, DOI 10.1016/j.nbd.2011.10.026
   DOTY RL, 1987, BRAIN RES BULL, V18, P597, DOI 10.1016/0361-9230(87)90129-8
   Dringen R, 2000, PROG NEUROBIOL, V62, P649, DOI 10.1016/S0301-0082(99)00060-X
   Ekdahl CT, 2003, P NATL ACAD SCI USA, V100, P13632, DOI 10.1073/pnas.2234031100
   El-Ansary A, 2012, J NEUROINFLAMM, V9, DOI 10.1186/1742-2094-9-265
   Ema M, 2013, REPROD TOXICOL, V42, P1, DOI 10.1016/j.reprotox.2013.06.074
   Fonken LK, 2011, MOL PSYCHIATR, V16, P987, DOI 10.1038/mp.2011.76
   Freire C, 2010, J EPIDEMIOL COMMUN H, V64, P223, DOI 10.1136/jech.2008.084574
   Frustaci A, 2012, FREE RADICAL BIO MED, V52, P2128, DOI 10.1016/j.freeradbiomed.2012.03.011
   Genc S, 2012, J TOXICOL-US, V2012, DOI 10.1155/2012/782462
   Gerlofs-Nijland ME, 2010, PART FIBRE TOXICOL, V7, DOI 10.1186/1743-8977-7-12
   Ghio AJ, 2012, CURR OPIN PULM MED, V18, P144, DOI 10.1097/MCP.0b013e32834f0e2a
   Gill EA, 2011, PROG CARDIOVASC DIS, V53, P353, DOI 10.1016/j.pcad.2011.02.001
   Gillespie P, 2013, NEUROTOXICOLOGY, V36, P112, DOI 10.1016/j.neuro.2011.10.006
   Giordano G, 2006, MOL PHARMACOL, V70, P2116, DOI 10.1124/mol.106.027748
   Giordano G, 2013, FREE RADICAL BIO MED, V58, P98, DOI 10.1016/j.freeradbiomed.2013.01.019
   Giordano G., 2013, TOXICOLOGIST, V132, P54
   Giordano G, 2011, TOXICOL APPL PHARM, V256, P369, DOI 10.1016/j.taap.2011.02.014
   Guxens M, 2012, SWISS MED WKLY, V141, DOI [10.4414/smw.2012.13322, 10.4414/smw.2011.13322]
   Guxens M, 2012, ENVIRON HEALTH PERSP, V120, P144, DOI 10.1289/ehp.1103469
   Hartz AMS, 2008, FASEB J, V22, P2723, DOI 10.1096/fj.08-106997
   Hougaard KS, 2008, PART FIBRE TOXICOL, V5, DOI 10.1186/1743-8977-5-3
   Hougaard KS, 2009, BASIC CLIN PHARMACOL, V105, P139, DOI 10.1111/j.1742-7843.2009.00407.x
   Kleinman MT, 2008, TOXICOL LETT, V178, P127, DOI 10.1016/j.toxlet.2008.03.001
   Kraft AD, 2011, INT J ENV RES PUB HE, V8, P2980, DOI 10.3390/ijerph8072980
   Kreyling WG, 2004, J AEROSOL MED, V17, P140, DOI 10.1089/0894268041457147
   Kumamoto T, 2013, J TOXICOL SCI, V38, P245, DOI 10.2131/jts.38.245
   Landrigan PJ, 2012, ENVIRON HEALTH PERSP, V120, pA258, DOI 10.1289/ehp.1104285
   Landrigan PJ, 2010, CURR OPIN PEDIATR, V22, P219, DOI 10.1097/MOP.0b013e328336eb9a
   Lee YM, 2010, ARCH PHARM RES, V33, P231, DOI 10.1007/s12272-010-0207-4
   Levesque S, 2011, J NEUROINFLAMM, V8, DOI 10.1186/1742-2094-8-105
   Levesque S, 2011, ENVIRON HEALTH PERSP, V119, P1149, DOI 10.1289/ehp.1002986
   Levy SE, 2009, LANCET, V374, P1627, DOI 10.1016/S0140-6736(09)61376-3
   Li N, 2003, ENVIRON HEALTH PERSP, V111, P455, DOI 10.1289/ehp.6000
   Lodovici M, 2011, J TOXICOL-US, V2011, DOI 10.1155/2011/487074
   Lucchini RG, 2012, NEUROTOXICOLOGY, V33, P838, DOI 10.1016/j.neuro.2011.12.001
   Depino AM, 2013, MOL CELL NEUROSCI, V53, P69, DOI 10.1016/j.mcn.2012.10.003
   Mesholam RI, 1998, ARCH NEUROL-CHICAGO, V55, P84, DOI 10.1001/archneur.55.1.84
   Ming GL, 2011, NEURON, V70, P687, DOI 10.1016/j.neuron.2011.05.001
   MohanKumar SMJ, 2008, NEUROTOXICOLOGY, V29, P479, DOI 10.1016/j.neuro.2007.12.004
   Moller P, 2010, FREE RADICAL RES, V44, P1, DOI 10.3109/10715760903300691
   Nakamura S, 2002, CIRCULATION, V105, P2968, DOI 10.1161/01.CIR.0000019739.66514.1E
   Napoli E, 2013, MOL AUTISM, V4, DOI 10.1186/2040-2392-4-2
   Nelin TD, 2012, TOXICOL LETT, V208, P293, DOI 10.1016/j.toxlet.2011.11.008
   Newman NC, 2013, ENVIRON HEALTH PERSP, V121, P731, DOI 10.1289/ehp.1205555
   Oberdorster G, 2002, J TOXICOL ENV HEAL A, V65, P1531, DOI 10.1080/00984100290071658
   Oberdorster G, 2002, ENVIRON HEALTH PERSP, V110, pA440, DOI 10.1289/ehp.110-a440
   Oberdorster G, 2004, INHAL TOXICOL, V16, P437, DOI 10.1080/08958370490439597
   Peters A, 2006, PART FIBRE TOXICOL, V8, P3
   Power MC, 2011, ENVIRON HEALTH PERSP, V119, P682, DOI 10.1289/ehp.1002767
   Qian L, 2010, J NEURAL TRANSM, V117, P971, DOI 10.1007/s00702-010-0428-1
   Rajamani KT, 2013, AUTISM RES, V6, P248, DOI 10.1002/aur.1287
   Ranft U, 2009, ENVIRON RES, V109, P1004, DOI 10.1016/j.envres.2009.08.003
   Roberts AL, 2013, ENVIRON HEALTH PERSP, V121, P978, DOI 10.1289/ehp.1206187
   Rose S, 2012, TRANSL PSYCHIAT, V2, DOI 10.1038/tp.2012.61
   Schwartzer JJ, 2013, NEUROTOXICOL TERATOL, V36, P17, DOI 10.1016/j.ntt.2012.08.007
   Suzuki T, 2010, PART FIBRE TOXICOL, V7, DOI 10.1186/1743-8977-7-7
   Teeling JL, 2009, NEUROSCIENCE, V158, P1062, DOI 10.1016/j.neuroscience.2008.07.031
   Theoharides TC, 2013, J NEUROINFLAMM, V10, DOI 10.1186/1742-2094-10-46
   Tsukue N, 2009, ARCH TOXICOL, V83, P985, DOI 10.1007/s00204-009-0459-2
   van Berlo D, 2010, ARCH TOXICOL, V84, P553, DOI 10.1007/s00204-010-0551-7
[truncated: 1,023,544 more chars]
